# Supplementary material for: Pericystic brain transcriptomics reveals molecular signatures of immune activation and neurovascular remodelling in viable and post-treatment porcine neurocysticercosis
Source: bioRxiv. 2026 Jul 1:2026.06.26.734379. Preprint. [Version 1] doi: 10.64898/2026.06.26.734379 (PMC13345202; doi:10.64898/2026.06.26.734379)
Supplement: Supplement 1 — Figure S1. Principal component analysis of samples. PCA plot based on variance-stabilized gene expression data, showing the distribution of samples based on (a) experimental group and (b) location of the sample. Supplementary Table 1. DESeq2 differential expression results for the infection effect. Complete gene-level output from the comparison between infected untreated and uninfected control samples, including log2 fold changes, test statistics, nominal p-values and adjusted p-values. Supplementary Table 2. KEGG pathways significantly enriched for the infection effect. Gene set enrichment analysis results for the infection-effect comparison, including pathways with absolute normalised enrichment score (|NES|) > 1 and false discovery rate (FDR) < 0.05. Supplementary Table 3. DESeq2 differential expression results for the treatment effect. Complete gene-level output from the comparison between treated infected and untreated infected samples, including log2 fold changes, test statistics, nominal p-values and adjusted p-values. Supplementary Table 4. KEGG pathways significantly enriched for the treatment effect. Gene set enrichment analysis results for the treatment-effect comparison, including pathways with absolute normalised enrichment score (|NES|) > 1 and false discovery rate (FDR) < 0.05. [file media-1.zip › Supplementary information/Table S2.xlsx]

## Sheet: Sheet 1
ID	Description	setSize	enrichmentScore	NES	pvalue	p.adjust	qvalue	rank	leading_edge	core_enrichment	core_enrichment_symbol	Category
ssc04519	Cadherin signaling	317	-0.371044	-2.02586	6.52762e-11	2.27161e-08	1.60786e-08	3689	tags=34%, list=19%, signal=28%	100516641/100153160/110260605/106504267/100517284/100187727/100521320/100626354/100174963/100625298/100520699/100513412/110259208/100233191/100517932/100621398/100514580/780440/100525245/100625452/100622712/100153709/100737316/396610/100620600/100518251/100525170/100622617/100153078/100513162/100513610/397445/100154462/100516268/397657/100522573/100156376/102166564/100739662/100622195/100157362/1…	ERBB2/YWHAB/MAPK11/LOC106504267/ACTN4/CDH3/TMC4/CDH4/ARPC1A/GABRG3/NF2/ACTN1/HRAS/MAP2K1/APC/MRAS/ARHGAP35/YWHAZ/ENAH/DVL2/GABRA4/ATN1/LOC100737316/MAPK8/YWHAE/KRAS/DVL1/GABRA2/FZD3/EVL/AMOTL1/ROCK2/ARPC5L/WNT5B/CTNNB1/WWTR1/CDH7/PDGFRB/MYO1A/CELSR3/PCDH17/VANGL1/GJA1/CDH13/FAT1/SHOC2/CDH24/CREBBP/PRICKLE2/SCN3B/AMOTL2/WWC1/GABRA5/LEF1/LOC100521779/ABI2/LRP5/GSK3B/PCDH1/FZD1/MAPK12/DCHS2/CDH9/PCD…	BBB
ssc05150	Staphylococcus aureus infection	48	0.656704	2.38168	7.94348e-09	1.38217e-06	9.78302e-07	4411	tags=69%, list=23%, signal=53%	100524169/396781/397684/100125963/445460/397459/100625728/613130/100520150/100518846/397072/100048955/100523973/733681/613131/100135040/396943/445528/100135050/404703/100037921/100153387/100135049/396877/100523992/445467/445461/100520694/448981/100523817/100153386/414437/396750	KRT24/LOC396781/FCGR3A/SELPLG/C1QC/ITGAM/C3AR1/FCGR1A/KRT12/C1QB/C3/C5AR1/PTAFR/ITGAL/FCGR2B/SLA-DRA/ITGB2/SLA-DMA/SLA-DMB/LOC404703/SLA-DQB1/SLA-DQA1/SLA-DOB/CFD/KRT26/C4A/C1QA/KRT28/C2/KRT39/SLA-DRB1/C5/ICAM1
ssc04082	Neuroactive ligand signaling	170	-0.409437	-2.06144	5.04344e-08	5.85039e-06	4.14093e-06	4488	tags=44%, list=23%, signal=34%	100522202/100519931/100516546/100522792/100625548/100514772/100154435/100620948/100152067/445529/654405/100152118/100624513/100525179/399501/102166994/100621119/100519664/503661/100517503/606745/100519886/100625298/100154522/110259991/100144487/102161751/733588/100625423/397099/102165618/100622712/100515280/100520271/100622617/110261346/100625720/100626022/100519563/100512716/100524220/100625610/…	GNG11/ADRA1B/GNB2/PRKCB/GABRB3/SLC17A7/SLC18A1/GNG3/ADCY4/PDYN/GNAQ/OPRK1/GRIK1/TAC1/ADRA2A/GNG5/GRM7/SLC1A7/ADORA2A/ADCY2/ADORA2B/SLC17A6/GABRG3/GNB3/TACR1/DRD1/GRM5/GNA11/ADCY9/CHRM1/GNG2/GABRA4/GLRA3/GRM2/GABRA2/GNB1/HRH2/GRIN2B/P2RX5/SLC6A12/P2RY14/GRM1/CHRNA7/GABRA5/LOC102163598/PENK/SLC1A2/GABBR1/SLC6A1/PLCB3/GRIK5/GRIA3/ADRB1/GNAL/PRKCG/GRM6/ADRA1A/ACHE/CHRM2/HTR1E/SLC1A3/HTR2C/HTR1F/SLC6A…	Neuron activity
ssc05171	Coronavirus disease - COVID-19	203	0.405558	1.8506	1.4257e-06	0.000124036	8.77931e-05	6182	tags=48%, list=32%, signal=33%	397202/100514823/100127166/100037294/100037955/396781/399522/397108/100135671/100153504/397343/445460/100625728/100037937/100518846/397072/100217389/100048955/396977/406188/397184/100037951/100525679/100518663/100515520/100627401/100125540/100627489/396646/751869/414392/397384/397319/100038023/396877/445467/100101471/100135663/414391/397047/100512647/399541/396623/445461/100516408/448981/494019/5…	JAK1/NLRP3/IRAK4/IL6ST/C8G/LOC396781/IL6R/GP91-PHOX/RPL5/F13A1/ADAM17/C1QC/C3AR1/TLR3/C1QB/C3/100217389/C5AR1/FAU/NFKBIA/PRKCA/C9/LOC100525679/PLCG2/RPL39/RPL36A/SYK/LOC100627489/MYD88/NFKB1/RPS17/TLR8/CASP1/RPS6/CFD/C4A/IKBKB/MAP3K7/RPS29/RPL22/RPL36/TLR4/TLR2/C1QA/100516408/C2/CXCL10/OAS2/TYK2/MAPK3/RPL26L1/RPL4/RPL21/C5/IFNAR2/RPLP1/IKBKE/RPL14/RPL10/RPS8/IFIH1/CCL2/RPL7A/RPS11/RPS3A/RPL11/LOC…
ssc04024	cAMP signaling pathway	193	-0.356036	-1.83225	3.44414e-06	0.00018367	0.000130002	3432	tags=32%, list=18%, signal=27%	503661/397190/100517503/100511937/100233191/100144487/100627935/397578/100625423/397099/396610/100522212/100518733/397445/100739510/100126861/100049663/100626022/100524587/397304/100113422/396811/100516888/100621789/100627197/100620215/396875/100142689/396728/100141417/100523005/100623420/100519996/100127468/397355/397457/100153508/397547/397498/100157760/396840/100127478/102160737/100521065/4142…	ADORA2A/PPP1R12A/ADCY2/LOC100511937/MAP2K1/DRD1/CNGB1/AMH/ADCY9/CHRM1/MAPK8/ATP1B2/CACNA1C/ROCK2/PIK3R2/AKT1/EDN3/GRIN2B/TIAM1/NPY/ACOX1/PTGER3/GLI3/PIK3CA/KCNK2/CREBBP/ATP2A2/CREB3/GHRL/GABBR1/ACOX3/ATP2B4/GRIA3/CRH/ADRB1/EDNRA/NPR1/NPY1R/CHRM2/MYL9/SOX9/AKT2/HTR1E/BAD/ADCYAP1/GLI1/HTR1F/ATP1A2/POPDC2/GRIN3A/FSHR/ADCY3/RAC3/CREB3L4/SST/LHCGR/PDE3A/ADCY10/ADCY8/FOS/BDNF/PTCH1	Neuron activity
ssc04360	Axon guidance	177	-0.362376	-1.81824	3.69451e-06	0.00018367	0.000130002	3673	tags=33%, list=19%, signal=27%	100154343/100522624/100157653/100524637/106509370/100153477/100512275/100154503/100192445/100154222/100511937/110259208/100624791/100157147/100525245/100518251/100525324/396691/100153078/397445/100739510/100516268/100513721/100511850/110259360/100152497/100620331/397019/100153981/100624579/100621789/100513444/100511727/100157635/100156454/100517028/100126852/100517310/100511810/100157760/10013567…	ABLIM1/ABLIM2/SEMA3G/ROBO3/LRRC4C/SEMA6C/SEMA4F/SRC/PDPK1/EPHA7/LOC100511937/HRAS/PLXNA2/SEMA4A/ENAH/KRAS/L1CAM/BMPR1B/FZD3/ROCK2/PIK3R2/WNT5B/EFNA5/SEMA6D/SEMA6B/PLCG1/PLXNA3/ITGB1/PAK6/PLXNA1/PIK3CA/SLIT3/EPHB6/TRPC4/UNC5D/EPHB4/GSK3B/ROBO1/DPYSL5/MYL9/EFNB3/SMO/SRGAP1/SEMA4G/BMPR2/SEMA3A/RASA1/NFATC4/RAC3/PAK5/EPHA2/EPHA5/EPHB3/EPHA3/ARHGEF12/RGMA/WNT4/TRPC3/PTCH1	Neuron activity
ssc04142	Lysosome	230	0.383002	1.77859	3.52841e-06	0.00018367	0.000130002	5453	tags=40%, list=28%, signal=29%	100154615/100620218/100521576/100522324/102158016/397410/100521873/100511918/396973/100624678/100153166/100624193/110258083/100157658/100142668/449572/100514962/100524837/100152203/100037937/733646/100155086/100515283/100519402/100523462/100513254/100049678/100154598/414407/100141405/396969/397398/100142667/100157940/100627083/100157063/100157709/100736975/100156917/397591/100511669/100620246/100…	AP4S1/BORCS8/ARSG/MCOLN2/ARSB/NPC2/SLC38A9/AP1M1/ARSA/CLN8/SLC29A3/LAPTM5/ABCA2/DEPTOR/LIPA/449572/100514962/HYAL4/AGA/TLR3/ATP6V0E1/VPS26A/GM2A/ATP6V0A4/PLEKHM1/VPS39/BLOC1S6/LAMP2/SCARB2/CTSZ/CTSH/DNASE2/NAGA/TFEB/VAMP7/STX17/AP1B1/ATP6V1E2/GALC/NPC1/FIG4/VAMP8/AP1S2/AP4B1/GNPTAB/TLR8/MFSD8/SUMF1/SMPD1/AP4E1/VPS13C/GNS/LGMN/AP3M1/AP3B1/ATP6V1C2/CD164/LAMP3/ZFYVE26/CD68/M6PR/VPS11/CTSV/IGF2R/SLC…
ssc04145	Phagosome	121	0.451592	1.91658	7.62025e-06	0.000331481	0.000234623	4639	tags=47%, list=24%, signal=36%	100627693/100510930/503700/396781/100158003/100622105/100736753/397507/397108/100135037/397684/100153940/397063/100624195/397459/613130/733646/397072/100155138/100736584/100519402/100142665/396621/100511665/613131/100037293/100154598/100135040/445003/396943/445528/100381266/100135036/100153196/100624091/100135050/100625381/100736975/100152055/100037921/100153387/100628225/100135049/100512277/1001…	RAB7B/LOC100510930/PIK3C3/LOC396781/LOC100158003/PLA2R1/COLEC11/CYBA/GP91-PHOX/SLA-6/FCGR3A/THBS2/ITGB3/DYNC2H1/ITGAM/FCGR1A/ATP6V0E1/C3/LOC100155138/TUBB4A/ATP6V0A4/NCF2/TLR6/MSR1/FCGR2B/SLA-1/LAMP2/SLA-DRA/MRC1/ITGB2/SLA-DMA/CALR/SLA-8/STX7/STX18/SLA-DMB/RAB5B/ATP6V1E2/NCF4/SLA-DQB1/SLA-DQA1/VAMP3/SLA-DOB/ATP6V1C2/EEA1/TLR4/TLR2/OLR1/NCF1/M6PR/ITGB5/CTSV/SLA-DRB1/SLA-2/ACTB/TCIRG1/RAB7A
ssc01522	Endocrine resistance	90	-0.427174	-1.93361	2.88161e-05	0.0010028	0.000709785	4946	tags=48%, list=25%, signal=36%	100521736/100522613/397350/397491/100153927/106509183/100514612/100152067/110258061/100516641/100513621/110260605/100517503/100154503/100511937/110259208/100522743/100233191/100520433/100625423/396610/100518251/397584/100526147/100739510/100126861/100154407/100151828/100521003/100738589/100621789/100153369/100515210/574062/100156773/102164918/100127478/100521065/102158881/100514402/100622999/1001…	MAPK10/ADCY6/IGF1R/IGF1/MAPK1/LOC106509183/BRAF/ADCY4/NOTCH1/ERBB2/MED1/MAPK11/ADCY2/SRC/LOC100511937/HRAS/JAG2/MAP2K1/DLL3/ADCY9/MAPK8/KRAS/CDKN1B/SHC4/PIK3R2/AKT1/E2F3/RB1/GPER1/CCND1/PIK3CA/NOTCH2/CDKN2C/MAPK12/JAG1/SHC3/AKT2/BAD/NOTCH3/ADCY3/ADCY8/FOS/DLL4	Hormonal
ssc04390	Hippo signaling pathway	144	-0.357506	-1.76427	3.67528e-05	0.00114927	0.000813456	3755	tags=33%, list=19%, signal=27%	100516124/397084/100153160/110257348/100520699/100517932/780440/397578/100625452/100620600/100525170/407739/397088/396691/100153078/100626077/100516268/397657/100620374/100522573/100738589/397162/100513827/100511431/100170126/100523218/397400/100126852/110262227/397136/100523725/100739604/110255708/100515668/100626947/100622418/100127483/100520334/654298/100626166/100625051/100525337/100625350/10…	DLG3/TGFB2/YWHAB/NKD2/NF2/APC/YWHAZ/AMH/DVL2/YWHAE/DVL1/SOX2/PPP2R1A/BMPR1B/FZD3/DLG4/WNT5B/CTNNB1/BMP8B/WWTR1/CCND1/CCND2/WWC1/CRB2/LEF1/FBXW11/TGFB3/GSK3B/FZD1/PPP2CB/AXIN1/AXIN2/FZD8/BMP8A/WNT7B/YAP1/BMPR2/GLI2/ID2/AJUBA/CSNK1D/CTNNA2/TEAD2/FZD2/FRMD6/WNT4/ID1	BBB
ssc05320	Autoimmune thyroid disease	22	0.657728	2.04931	0.000195287	0.003398	0.00240511	4435	tags=77%, list=23%, signal=60%	396781/100135037/397441/100037293/100135040/445528/100156471/100135036/100135050/100037921/100153387/100135049/397395/397409/100153386/100135031/397560	LOC396781/SLA-6/CD86/SLA-1/SLA-DRA/SLA-DMA/TG/SLA-8/SLA-DMB/SLA-DQB1/SLA-DQA1/SLA-DOB/CD40/IL5/SLA-DRB1/SLA-2/TSHR
ssc05224	Breast cancer	131	-0.361718	-1.77138	3.96299e-05	0.00114927	0.000813456	3246	tags=33%, list=17%, signal=28%	100511937/110259208/100522743/100233191/100517932/100520433/100625452/100518251/100525170/100153078/100526147/100739510/100516268/100126861/397657/100154407/100151828/100738589/100621789/100153369/100170126/100524299/100126852/100152404/110262227/100157952/100523725/100739604/100156773/110255708/102164918/100127478/100626947/110261433/110256599/102158881/100518256/396810/397643/100337669/10014448…	LOC100511937/HRAS/JAG2/MAP2K1/APC/DLL3/DVL2/KRAS/DVL1/FZD3/SHC4/PIK3R2/WNT5B/AKT1/CTNNB1/E2F3/RB1/CCND1/PIK3CA/NOTCH2/LEF1/LRP5/GSK3B/HEY2/FZD1/HEY1/AXIN1/AXIN2/JAG1/FZD8/SHC3/AKT2/WNT7B/HES5/FRAT2/NOTCH3/HEYL/KIT/FGF2/FZD2/FOS/WNT4/DLL4
ssc04550	Signaling pathways regulating pluripotency of stem cells	121	-0.372297	-1.78603	9.02542e-05	0.0020939	0.00148207	3312	tags=34%, list=17%, signal=28%	100514152/100511937/110259208/100233191/100517932/100625452/100152741/100518251/100525170/407739/396691/100153078/100519006/100739510/100516268/100126861/397657/397093/100621789/100144508/100626978/100126852/110262227/100156863/574062/100523725/100739604/110255708/100127478/100626947/100127483/100520485/100514115/654298/100513214/397643/100337669/397282/100327037/100522839/397490	PAX6/LOC100511937/HRAS/MAP2K1/APC/DVL2/TBX3/KRAS/DVL1/SOX2/BMPR1B/FZD3/DUSP9/PIK3R2/WNT5B/AKT1/CTNNB1/INHBA/PIK3CA/ID4/ID3/GSK3B/FZD1/ZIC3/MAPK12/AXIN1/AXIN2/FZD8/AKT2/WNT7B/BMPR2/OTX1/FGFR3/ID2/PCGF3/FGF2/FZD2/ACVR2A/WNT4/ID1/INHBB
ssc04923	Regulation of lipolysis in adipocytes	49	-0.488184	-1.97943	0.000119347	0.00219489	0.00155355	3357	tags=41%, list=17%, signal=34%	100517503/100233193/100511937/100625423/100739510/100126861/100127161/397304/396811/100621789/497624/397355/100153508/397547/100127478/100514402/100622999/100512686/733640/397590	ADCY2/MGLL/LOC100511937/ADCY9/PIK3R2/AKT1/CIDEC/NPY/PTGER3/PIK3CA/ABHD5/ADRB1/NPR1/NPY1R/AKT2/ADCY3/ADCY8/IRS1/PRKG1/PTGS2
ssc04640	Hematopoietic cell lineage	60	0.503351	1.90087	0.000119836	0.00219489	0.00155355	3442	tags=50%, list=18%, signal=41%	102161349/100525150/100515445/396781/100620339/399522/397067/100623585/397063/397459/613130/100271930/397347/397554/396814/100135040/396662/100517086/445528/397614/100135050/396743/397059/100513336/100037921/100622336/100624694/100153387/100135049/397409	CD22/CD44/FLT3/LOC396781/CSF2RA/IL6R/CD9/CR1/ITGB3/ITGAM/FCGR1A/IL7R/CD59/EPOR/IL2RA/SLA-DRA/CD2/CSF1R/SLA-DMA/IL4R/SLA-DMB/CD55/ITGA2B/CD5/SLA-DQB1/CSF3R/CD37/SLA-DQA1/SLA-DOB/IL5
ssc04723	Retrograde endocannabinoid signaling	134	-0.366356	-1.78786	2.84831e-05	0.0010028	0.000709785	5864	tags=49%, list=30%, signal=35%	100520008/100152828/100517634/100620809/102167388/100157949/100520824/100270820/100153555/100522775/100514033/396586/100516581/100521736/100522613/100152679/100739619/100153927/100520312/100515928/100522202/100516546/100156288/100522792/100518016/100625548/100514772/100620948/100152067/100624738/654405/110260605/102166994/397454/100517503/100519886/100625298/100233193/100154522/100520950/10216175…	GNG14/KCNJ9/NDUFA7/NDUFV3/GNG4/GNB5/DAGLA/GNG12/GABRR1/NDUFB11/NDUFA11/KCNJ3/PLCB4/MAPK10/ADCY6/PLCB1/NDUFB1/MAPK1/NDUFA3/KCNJ6/GNG11/GNB2/NDUFA4L2/PRKCB/NDUFA12/GABRB3/SLC17A7/GNG3/ADCY4/NDUFS7/GNAQ/MAPK11/GNG5/ITPR1/ADCY2/SLC17A6/GABRG3/MGLL/GNB3/NDUFA2/GRM5/ADCY9/GNG2/GABRA4/MAPK8/NDUFB2/NDUFV1/GABRA2/CACNA1C/CACNA1B/GNB1/GRM1/RIMS1/NDUFB10/GABRA5/PLCB3/GRIA3/MAPK12/PRKCG/CNR1/NDUFA8/ADCY3/GAB…	Neuron activity
ssc04081	Hormone signaling	160	-0.344653	-1.72574	7.53469e-05	0.00187291	0.00132565	5077	tags=44%, list=26%, signal=33%	494018/100516581/733648/397426/100522613/100152679/397350/396916/397491/100626363/100500718/100522202/100519931/100516546/100525156/100620948/100520934/397295/100152067/100513513/445529/654405/100625698/100152118/396836/100737517/399501/102166994/414380/397285/100517503/100154503/100154522/100512213/100511937/100144487/733588/100513770/397578/100625423/102165618/396691/397488/110261346/100739510/…	MC1R/PLCB4/STAT3/CRHR1/ADCY6/PLCB1/IGF1R/IGF2/IGF1/NPR3/VIP/GNG11/ADRA1B/GNB2/GNA12/GNG3/NOS1/MCHR1/ADCY4/SLC16A2/PDYN/GNAQ/CCKBR/OPRK1/LEPR/SLC40A1/ADRA2A/GNG5/DIO1/ITGAV/ADCY2/SRC/GNB3/STK11/LOC100511937/DRD1/GNA11/SLC16A10/AMH/ADCY9/GNG2/BMPR1B/GHR/GNB1/PIK3R2/THPO/HCRTR1/GPER1/PIK3CA/GHRL/PENK/HCRTR2/CCK/PLCB3/CRH/ADRB1/ADRA1A/NPR1/THRB/FSHR/ADCY3/SST/SLCO1C1/GNRH2/LHCGR/PNOC/OPRM1/DIO2/ADCY8…	Hormonal
ssc05230	Central carbon metabolism in cancer	64	-0.440941	-1.86006	0.00023621	0.00391433	0.00277058	4737	tags=50%, list=24%, signal=38%	100153927/100621757/100154112/100158154/100152344/396696/100516641/100514142/397603/100511937/110259208/100233191/100621540/102161427/100518251/100154776/100126274/100155053/100739510/100126861/100516804/102166564/100621789/100294678/100188980/100286871/100502559/102166364/100127478/100514115/396810/397511	MAPK1/PFKL/TIGAR/PKM/HK1/HIF1A/ERBB2/GCK/IDH2/LOC100511937/HRAS/MAP2K1/LDHB/LDHB/KRAS/PGAM1/SIRT6/RET/PIK3R2/AKT1/SCO2/PDGFRB/PIK3CA/PDHA1/PGAM2/PDK1/LDHC/IDH1/AKT2/FGFR3/KIT/NTRK3
ssc05310	Asthma	11	0.778589	1.96782	0.000323942	0.00490139	0.00346922	4315	tags=100%, list=22%, signal=78%	396781/397406/100135040/445528/100135050/100037921/100153387/100135049/397395/397409/100153386	LOC396781/FCER1G/SLA-DRA/SLA-DMA/SLA-DMB/SLA-DQB1/SLA-DQA1/SLA-DOB/CD40/IL5/SLA-DRB1
ssc04935	Growth hormone synthesis, secretion and action	113	-0.370995	-1.7648	0.0001061	0.00219489	0.00155355	5000	tags=50%, list=26%, signal=38%	100156226/110256149/100516663/497059/100520187/100520100/100515980/100516581/733648/100521736/100522613/100152679/397322/397491/100153927/100522792/100523358/100152067/654405/110260605/397454/100517503/100511937/110259208/100233191/733588/100625423/396610/100518251/100518733/397488/100526147/100739510/100126861/100621541/100152497/100621789/100620215/100142689/396728/100525148/100126852/100037966…	EP300/MAP2K3/CREB3L1/SSTR2/SOS1/MAP2K4/MRAP2/PLCB4/STAT3/MAPK10/ADCY6/PLCB1/IGFALS/IGF1/MAPK1/PRKCB/JUNB/ADCY4/GNAQ/MAPK11/ITPR1/ADCY2/LOC100511937/HRAS/MAP2K1/GNA11/ADCY9/MAPK8/KRAS/CACNA1C/GHR/SHC4/PIK3R2/AKT1/BCAR1/PLCG1/PIK3CA/CREBBP/CREB3/GHRL/PLCB3/GSK3B/SOCS2/MAPK12/PRKCG/CRK/SHC3/AKT2/ATF4/ADCY3/CRKL/CREB3L4/SST/ADCY10/ADCY8/FOS/IRS1	Hormonal
ssc04080	Neuroactive ligand-receptor interaction	230	-0.303871	-1.5884	6.03614e-05	0.00161583	0.00114369	3871	tags=32%, list=20%, signal=26%	445529/100625698/100152118/396836/100624513/100525179/399501/100621119/503661/606745/100625298/110259991/100144487/102161751/100521871/397099/100622712/100515280/396946/100520271/100622617/397488/100625720/100049663/100620275/100626022/100152416/100519563/397304/100524220/100625610/387287/396811/100522076/110257490/100154607/396728/100415931/100520472/100621202/100152093/100141417/397428/397468/1…	PDYN/CCKBR/OPRK1/LEPR/GRIK1/TAC1/ADRA2A/GRM7/ADORA2A/ADORA2B/GABRG3/TACR1/DRD1/GRM5/LYPD6/CHRM1/GABRA4/GLRA3/PGRMC1/GRM2/GABRA2/GHR/HRH2/EDN3/NTSR2/GRIN2B/GLRA2/P2RX5/NPY/P2RY14/GRM1/HCRTR1/PTGER3/SPX/NTSR1/S1PR3/GHRL/CHRNA7/GABRA5/S1PR1/PENK/GABBR1/HCRTR2/CCK/GRIK5/GRIA3/CRH/ADRB1/EDNRA/GRM6/ADRA1A/CNR1/NPY1R/CHRM2/HTR1E/ADCYAP1/THRB/HTR2C/HTR1F/GLP2R/GRIN3A/FSHR/GABRG1/GABRB1/OGFR/SST/HTR7/GNRH…	Neuron activity
ssc04310	Wnt signaling pathway	158	-0.336672	-1.69109	0.00011081	0.00219489	0.00155355	3502	tags=33%, list=18%, signal=27%	110262035/110257348/397211/100626308/100517932/100625452/396610/100525170/100153078/100156029/100155718/397445/780402/100516268/397657/100622195/100157791/100152429/100738589/100620215/100520050/397162/100170126/100525148/100523218/100524299/100622728/100126852/110262227/100153654/100523725/100739604/100519672/100518074/100154008/110255708/102167335/100517978/100511400/100144768/100626947/1102565…	CTBP1/NKD2/CSNK2B/APCDD1/APC/DVL2/MAPK8/DVL1/FZD3/GPC4/CCAR2/ROCK2/SERPINF1/WNT5B/CTNNB1/CELSR3/VANGL1/CCDC88C/CCND1/CREBBP/PRICKLE2/CCND2/LEF1/PLCB3/FBXW11/LRP5/TLE2/GSK3B/FZD1/ZNRF3/AXIN1/AXIN2/DKK2/PRKCG/RSPO2/FZD8/ANKRD6/CTNND2/LGR6/CBY1/WNT7B/FRAT2/PRICKLE1/NFATC4/RSPO3/RAC3/MCC/BAMBI/NOTUM/FZD2/PRICKLE3/WNT4	BBB
ssc04610	Complement and coagulation cascades	59	0.484542	1.82147	0.000426217	0.00570476	0.00403785	6467	tags=63%, list=33%, signal=42%	100037955/100156239/100623585/100153504/110255240/445460/397459/100625728/100518846/397072/100048955/397347/654289/100037951/100125972/396943/396945/396743/396877/445467/445461/397688/448981/397121/414437/396922/397192/100144304/445464/403166/100037953/100124383/397274/397339/397525/397388/100521017	C8G/VSIG4/CR1/F13A1/BDKRB2/C1QC/ITGAM/C3AR1/C1QB/C3/C5AR1/CD59/PROCR/C9/SERPINC1/ITGB2/SERPINE1/CD55/CFD/C4A/C1QA/SERPINA1/C2/PLAT/C5/CD46/VTN/SERPING1/C1R/A2M/C8A/CFB/C1S/F8/CFH/PROS1/PLAUR	Immunity
ssc00565	Ether lipid metabolism	37	0.553645	1.91062	0.000422757	0.00570476	0.00403785	2711	tags=43%, list=14%, signal=37%	100152050/100519446/503658/100627169/100524095/100511825/100513322/100233200/414900/100512584/100517894/100514845/100515451/100514711/100511161/100154792	ENPP6/PLD1/ENPP2/AGPS/PLD4/UGT8/100513322/PLPP2/PLD2/100512584/LPCAT2/PAFAH1B3/PLPP1/PLA2G6/PLA2G3/CEPT1
ssc04146	Peroxisome	80	0.443268	1.76914	0.000290176	0.00459006	0.00324886	3713	tags=36%, list=19%, signal=29%	100522133/100524317/100134962/100512476/100511182/100517306/396859/100512020/100627169/100312978/100515577/448982/100037287/397568/100521480/100625473/100152963/100152228/100153742/100517713/100626281/100134957/100152503/100152230/106504089/100522811/100519592/100233169/100518218	HAO2/NUDT19/PHYH/PRDX1/PEX11G/PEX12/NOS2/AMACR/AGPS/PECR/ACAA1/ACSL1/DDO/CAT/GSTK1/FAR1/PEX2/PEX7/PEX11B/SLC25A17/PAOX/ECI2/ABCD4/MVK/NUDT13/PEX14/MPV17L2/ACSL3/HACL1
ssc05140	Leishmaniasis	59	0.479474	1.80242	0.000562865	0.0072547	0.00513491	4315	tags=58%, list=22%, signal=45%	397202/100127166/396781/397507/397108/100623585/396859/397684/397459/613130/397072/100171389/100142665/406188/100153785/100628001/100135040/396943/445528/100135050/100126864/100152055/396646/751869/100037921/100153387/100135049/100135663/399541/396623/100152238/100134857/445013/100153386	JAK1/IRAK4/LOC396781/CYBA/GP91-PHOX/CR1/NOS2/FCGR3A/ITGAM/FCGR1A/C3/PTPN6/NCF2/NFKBIA/TAB1/MARCKSL1/SLA-DRA/ITGB2/SLA-DMA/SLA-DMB/IFNGR2/NCF4/MYD88/NFKB1/SLA-DQB1/SLA-DQA1/SLA-DOB/MAP3K7/TLR4/TLR2/IFNGR1/NCF1/MAPK3/SLA-DRB1
ssc05330	Allograft rejection	20	0.650364	1.97609	0.000392738	0.0056947	0.00403073	4363	tags=75%, list=22%, signal=58%	396781/100135037/397441/100037293/100135040/445528/100135036/100135050/100037921/100153387/100135049/397395/397409/100153386/100135031	LOC396781/SLA-6/CD86/SLA-1/SLA-DRA/SLA-DMA/SLA-8/SLA-DMB/SLA-DQB1/SLA-DQA1/SLA-DOB/CD40/IL5/SLA-DRB1/SLA-2
ssc04724	Glutamatergic synapse	110	-0.352332	-1.66089	0.000634017	0.00787992	0.00557744	5633	tags=51%, list=29%, signal=36%	100156419/100518296/102167388/100157949/100270820/396586/397003/100736832/100512353/100516581/100522613/100152679/100153927/100523504/100522202/100516546/100522792/100513842/100514772/100620948/100152067/654405/100622375/100624513/102166994/397454/100621119/100519664/100627012/100517503/100519886/100154522/100156039/102161751/102160500/100625423/102165618/100520271/100518733/110261346/100626077/1…	HOMER2/SLC1A6/GNG4/GNB5/GNG12/KCNJ3/SLC1A1/GRIN2A/SHANK1/PLCB4/ADCY6/PLCB1/MAPK1/GRIK4/GNG11/GNB2/PRKCB/GRK2/SLC17A7/GNG3/ADCY4/GNAQ/SHANK3/GRIK1/GNG5/ITPR1/GRM7/SLC1A7/DLGAP1/ADCY2/SLC17A6/GNB3/SLC38A3/GRM5/SHANK2/ADCY9/GNG2/GRM2/CACNA1C/GNB1/DLG4/GRIN2B/GRM1/SLC1A2/PLCB3/GLUL/GRIK5/GRIA3/PRKCG/GRM6/SLC1A3/GRIN3A/ADCY3/SLC38A2/HOMER1/ADCY8	Neuron activity
ssc04728	Dopaminergic synapse	121	-0.345692	-1.6584	0.000699285	0.0081117	0.0057415	5905	tags=51%, list=30%, signal=36%	100170767/100520008/100152828/397378/100516663/102167388/100157949/100620346/100516242/100628097/100737053/100270820/397470/100736966/100626014/396586/100736832/100519957/100155530/100516581/100521736/100152679/100515928/100516166/100522202/100516546/100522792/100154435/100158118/100620948/654405/110260605/102166994/397454/100101925/100154522/100144487/100622102/102165618/396610/397088/100521141/…	ARRB2/GNG14/KCNJ9/PPP1CB/CREB3L1/GNG4/GNB5/PPP2R5C/PPP2R5B/CLOCK/PPP2R2C/GNG12/PPP2R1B/PPP1R1B/CAMK2A/KCNJ3/GRIN2A/KIF5A/COMT/PLCB4/MAPK10/PLCB1/KCNJ6/CAMK2B/GNG11/GNB2/PRKCB/SLC18A1/CALY/GNG3/GNAQ/MAPK11/GNG5/ITPR1/PPP2R5A/GNB3/DRD1/KIF5C/GNG2/MAPK8/PPP2R1A/ARRB1/CACNA1C/MAOB/CACNA1B/GNB1/AKT1/GRIN2B/MAOA/CREB3/PLCB3/GRIA3/GSK3B/PPP2CB/MAPK12/GNAL/PRKCG/AKT2/ATF4/CREB3L4/ARNTL/FOS	Neuron activity
ssc04621	NOD-like receptor signaling pathway	136	0.364242	1.57572	0.00134861	0.0129168	0.00914258	5353	tags=41%, list=28%, signal=30%	397202/100514823/100127166/110256098/397507/100153137/397108/733688/100157641/397536/497623/100217389/406188/100153785/100627238/100622156/100622955/404703/396646/751869/100517279/100622590/397319/100144533/100156073/100462746/100462745/100519985/100101471/100518678/396613/100135663/100462752/100739102/100152628/595105/399541/595128/100522887/397363/445013/100622032/100511418/100533555/100519508/…	JAK1/NLRP3/IRAK4/NLRP1/CYBA/GBP2/GP91-PHOX/TXNIP/PLCB2/BCL2L1/P2RX7/100217389/NFKBIA/TAB1/CARD6/TNFAIP3/PRKCD/LOC404703/MYD88/NFKB1/ITPR2/BIRC3/CASP1/GPSM3/LOC100156073/ATG16L1/ATG12/RBCK1/IKBKB/NLRX1/CCL5/MAP3K7/GABARAP/ATG5/PSTPIP1/CASP8/TLR4/OAS2/LOC100522887/TYK2/MAPK3/TRPM2/ERBIN/IFNAR2/IKBKE/TP53BP1/NEK7/PKN2/GBP1/CCL2/NOD1/IL6/GSDMD/TAB2/MAVS/IKBKG	Immunity
ssc04022	cGMP-PKG signaling pathway	147	-0.314462	-1.5639	0.00132621	0.0129168	0.00914258	4587	tags=37%, list=24%, signal=29%	100155958/397010/396860/100519931/100154587/100739450/100519030/100525156/100522091/100152067/100156714/654405/100158185/399501/553100/396848/397454/397190/100517503/100622020/100233191/733588/100627935/100625423/100522212/100518733/100157526/397445/100126861/100737701/397651/100524932/396875/100142689/397616/100525148/100623420/397355/397457/100144471/100153508/100157760/100127478/100521065/1001…	SRF/VDAC1/MYH7/ADRA1B/KCNMB4/NFATC3/SLC8A2/GNA12/GUCY1A2/ADCY4/MEF2D/GNAQ/SLC25A5/ADRA2A/553100/MYLK/ITPR1/PPP1R12A/ADCY2/SLC8A1/MAP2K1/GNA11/CNGB1/ADCY9/ATP1B2/CACNA1C/MYLK4/ROCK2/AKT1/PDE2A/VDAC3/PRKCE/ATP2A2/CREB3/PDE5A/PLCB3/ATP2B4/ADRB1/EDNRA/ADRA1A/NPR1/MYL9/AKT2/BAD/ATF4/ATP1A2/NFATC4/ADCY3/KCNJ8/CREB3L4/KCNMB3/PDE3A/ADCY8/IRS1/PRKG1	Neuron activity
ssc04919	Thyroid hormone signaling pathway	114	-0.346491	-1.64921	0.000692331	0.0081117	0.0057415	5186	tags=45%, list=27%, signal=33%	100144522/733601/100516581/100152679/100153927/100621757/396860/574068/100522792/396696/110258061/100513513/100521111/100513621/414380/397285/100154503/100192445/100511937/110259208/100233191/100520327/100524215/100513770/100523270/100518251/100522212/100739510/100126861/397657/100152497/100738589/100511902/100621789/100620215/396875/100153369/100156170/100525148/100516050/100126852/100518074/397…	NOTCH4/PFKM/PLCB4/PLCB1/MAPK1/PFKL/MYH7/NCOA1/PRKCB/HIF1A/NOTCH1/SLC16A2/PLCD3/MED1/DIO1/ITGAV/SRC/PDPK1/LOC100511937/HRAS/MAP2K1/MED4/KAT2A/SLC16A10/PFKFB2/KRAS/ATP1B2/PIK3R2/AKT1/CTNNB1/PLCG1/CCND1/RCAN1/PIK3CA/CREBBP/ATP2A2/NOTCH2/HDAC2/PLCB3/RHEB/GSK3B/PRKCG/FOXO1/AKT2/BAD/THRB/NOTCH3/ATP1A2/SLCO1C1/DIO2/WNT4
ssc05200	Pathways in cancer	470	-0.236185	-1.33675	0.00171161	0.0156747	0.0110946	3393	tags=25%, list=17%, signal=21%	100153454/397285/100517503/110257375/100154522/100511937/110259208/100522743/100233191/100517932/100520433/733588/100518423/396742/100329128/100625452/100625423/102165618/396710/396610/100518251/100525170/396629/100153078/397584/100154715/110261346/397445/100157291/100155053/100739510/100516268/100126861/397657/102166564/100157974/100152497/100518275/397019/100154407/100152951/100151828/100523673…	COL4A2/ITGAV/ADCY2/BIRC7/GNB3/LOC100511937/HRAS/JAG2/MAP2K1/APC/DLL3/GNA11/ALK/HSP90AB1/SKP2/DVL2/ADCY9/GNG2/RARB/MAPK8/KRAS/DVL1/TRAF6/FZD3/CDKN1B/CDK2/GNB1/ROCK2/ARHGEF11/RET/PIK3R2/WNT5B/AKT1/CTNNB1/PDGFRB/BCR/PLCG1/MECOM/ITGB1/E2F3/GSTA4/RB1/EGLN2/CCND1/PTCH2/PTGER3/GLI3/LAMB2/EPAS1/PIK3CA/RASGRP3/CREBBP/ITGA6/TRAF3/CCND2/ETS1/NOTCH2/LEF1/ELOB/HDAC2/LAMA1/LOC100522842/PLCB3/TGFB3/LRP5/COL4A4/…
ssc04061	Viral protein interaction with cytokine and cytokine receptor	42	0.506452	1.78385	0.00109709	0.0115693	0.0081888	5289	tags=55%, list=27%, signal=40%	100037294/399522/397179/396657/100520196/396814/100037306/100517086/100622393/100525654/100622126/100524265/396613/406191/414371/494019/100037292/100624226/397156/397422/100621776/399500/100302703	IL6ST/IL6R/IL18R1/IL10RB/LTBR/IL2RA/TNFRSF1B/CSF1R/CCR8/IL10RA/CX3CR1/CXCL13/CCL5/TNFSF10/CCR5/CXCL10/ACKR4/LOC100624226/IL2RG/CCL2/IL2RB/IL6/CCL8
ssc04659	Th17 cell differentiation	85	0.419477	1.68228	0.00137334	0.0129168	0.00914258	5353	tags=47%, list=28%, signal=34%	397202/100037294/399522/100621326/100144625/100233188/100271900/406188/396814/100622477/445465/100135040/100518723/100512633/102167710/445528/397614/397318/100135050/100126864/100134969/751869/100037921/100153387/100135049/100517816/100518649/100101471/100152238/397363/445013/100153386/100038019/397156/100153518/396665/100621776/399500/100626904/100127355	JAK1/IL6ST/IL6R/PRKCQ/IRF4/LCK/IL12RB1/NFKBIA/IL2RA/RORC/RXRG/SLA-DRA/IL21R/RUNX1/FOXS1/SLA-DMA/IL4R/NFATC1/SLA-DMB/IFNGR2/NFATC2/NFKB1/SLA-DQB1/SLA-DQA1/SLA-DOB/LAT/JAK3/IKBKB/IFNGR1/TYK2/MAPK3/SLA-DRB1/TGFBR2/IL2RG/STAT6/TGFBR1/IL2RB/IL6/IL1R1/IKBKG	Immunity
ssc04727	GABAergic synapse	84	-0.390349	-1.7579	0.000735966	0.00826181	0.00584774	5864	tags=52%, list=30%, signal=37%	100520008/110261667/102167388/100157949/100511175/100270820/100153555/100522613/396928/100515928/100522202/100516546/100522792/100625548/100620948/100152067/102166994/396929/100517503/100154503/100625298/100154522/100156039/100625423/102165618/100622712/100622617/100518733/102164336/110261346/100512716/100627516/100520472/100141417/397500/100156668/396944/100518074/100625136/100514402/100517042/1…	GNG14/LOC110261667/GNG4/GNB5/GABBR2/GNG12/GABRR1/ADCY6/GAD1/KCNJ6/GNG11/GNB2/PRKCB/GABRB3/GNG3/ADCY4/GNG5/GAD2/ADCY2/SRC/GABRG3/GNB3/SLC38A3/ADCY9/GNG2/GABRA4/GABRA2/CACNA1C/CACNA1B/GNB1/SLC6A12/SLC38A5/GABRA5/GABBR1/ABAT/SLC6A1/GLUL/PRKCG/SLC6A11/ADCY3/GABRG1/GABRB1/SLC38A2/ADCY8	Neuron activity
ssc05152	Tuberculosis	139	0.368368	1.5974	0.00123875	0.012679	0.00897422	4320	tags=35%, list=22%, signal=27%	106505672/397202/100127166/503700/396781/110259215/100622105/397406/100620340/100623585/396657/396859/397684/397459/613130/397072/100519402/396621/100519528/613131/100154598/100135040/100514174/445003/396943/445528/396660/100135050/100625381/100525654/100126864/100125540/396646/751869/100037921/100153387/100154896/100135049/100518913/595105/100153403/399541/396623/100152238/100623661/445013/10015…	IRAK2/JAK1/IRAK4/PIK3C3/LOC396781/LSP1/PLA2R1/FCER1G/TRADD/CR1/IL10RB/NOS2/FCGR3A/ITGAM/FCGR1A/C3/ATP6V0A4/TLR6/CALML4/FCGR2B/LAMP2/SLA-DRA/TIRAP/MRC1/ITGB2/SLA-DMA/CD74/SLA-DMB/RAB5B/IL10RA/IFNGR2/SYK/MYD88/NFKB1/SLA-DQB1/SLA-DQA1/CASP10/SLA-DOB/CASP9/CASP8/EEA1/TLR4/TLR2/IFNGR1/CALML6/MAPK3/SLA-DRB1/TLR1
ssc05322	Systemic lupus erythematosus	45	0.485812	1.73094	0.00311007	0.0232994	0.0164914	4343	tags=51%, list=22%, signal=40%	100037955/396781/397684/397441/445460/613130/100518846/397072/100037951/100135040/100522182/445528/100135050/100153480/100037921/100153387/100135049/397395/445467/445461/448981/100153386/414437	C8G/LOC396781/FCGR3A/CD86/C1QC/FCGR1A/C1QB/C3/C9/SLA-DRA/ELANE/SLA-DMA/SLA-DMB/SNRPD3/SLA-DQB1/SLA-DQA1/SLA-DOB/CD40/C4A/C1QA/C2/SLA-DRB1/C5
ssc04517	IgSF CAM signaling	273	-0.262866	-1.39997	0.00095272	0.0103608	0.00733344	3706	tags=31%, list=19%, signal=25%	100157773/100153151/110260605/396848/100517284/100524637/110257402/106509370/100037947/100151951/100521043/100523707/102166598/100174963/100154503/100192445/100523918/100511937/100513412/100624791/100233191/100511995/100155909/100513988/396610/106504882/397333/100525324/396629/100157526/100154462/100739510/100126861/100513016/397657/100621541/100520970/100152815/100049693/100152497/100620331/1000…	DYNLL1/SORBS1/MAPK11/MYLK/ACTN4/ROBO3/KCNQ2/LRRC4C/KCNA4/TUBA4A/NLGN1/100523707/JAM2/ARPC1A/SRC/PDPK1/LMO7/LOC100511937/ACTN1/PLXNA2/MAP2K1/PPFIA3/SLITRK5/ERC1/MAPK8/CADM1/CXADR/L1CAM/TRAF6/MYLK4/ARPC5L/PIK3R2/AKT1/100513016/CTNNB1/BCAR1/NRCAM/EZR/SPTAN1/PLCG1/PLXNA3/NECTIN2/ARF6/ITGB1/PAK6/RIMS1/TUBB2B/PLXNA1/PIK3CA/CD80/SLIT3/SPTBN1/BAIAP2/CASKIN1/CASK/UNC5D/KIRREL3/GSK3B/MAPK12/GIT1/TRIO/CABLE…	BBB
ssc00020	Citrate cycle (TCA cycle)	28	-0.524447	-1.86676	0.00351827	0.024007	0.0169923	4401	tags=57%, list=23%, signal=44%	100125957/397129/397054/100048954/396999/397039/397519/397603/414412/780433/399540/403165/100157242/100294678/102166364/397630	ACLY/DLD/DLAT/SDHD/ACO2/MDH2/CS/IDH2/SDHB/SDHA/SUCLA2/PCK2/IDH3A/PDHA1/IDH1/PC	Metabolism
ssc05032	Morphine addiction	85	-0.35604	-1.61051	0.00334762	0.0232994	0.0164914	5905	tags=54%, list=30%, signal=38%	100170767/100520008/100152828/102167388/100157949/100037970/100511175/100521662/100270820/100153555/396586/100522613/396825/100515928/100522202/100516546/100522792/100513842/100625548/100620948/100152067/102166994/100517503/100625298/100154522/100144487/100519668/100625423/102165618/100622712/100622617/100521141/102164336/110261346/100737701/100152819/100520472/100141417/100037969/100518074/10051…	ARRB2/GNG14/KCNJ9/GNG4/GNB5/PDE4C/GABBR2/PDE1B/GNG12/GABRR1/KCNJ3/ADCY6/PDE4A/KCNJ6/GNG11/GNB2/PRKCB/GRK2/GABRB3/GNG3/ADCY4/GNG5/ADCY2/GABRG3/GNB3/DRD1/GRK4/ADCY9/GNG2/GABRA4/GABRA2/ARRB1/CACNA1B/GNB1/PDE2A/PDE1A/GABRA5/GABBR1/PDE7B/PRKCG/ADCY3/GABRG1/GABRB1/OPRM1/PDE3A/ADCY8
ssc05211	Renal cell carcinoma	68	-0.38323	-1.63784	0.00243573	0.0198662	0.0140614	3246	tags=32%, list=17%, signal=27%	100511937/110259208/100233191/100518251/100739510/100126861/100523673/100153981/100037272/100621789/100620215/100302363/100519651/100511298/397400/100192444/100127478/100521065/110256140/100525363/100152316/397157	LOC100511937/HRAS/MAP2K1/KRAS/PIK3R2/AKT1/EGLN2/PAK6/EPAS1/PIK3CA/CREBBP/ETS1/ELOB/TFE3/TGFB3/CRK/AKT2/BAD/FLCN/CRKL/PAK5/VEGFA
ssc04270	Vascular smooth muscle contraction	108	-0.335849	-1.57842	0.00229201	0.0198662	0.0140614	5114	tags=42%, list=26%, signal=31%	396903/100516581/100522613/100152679/100153927/100514612/100519931/100154587/100522792/100525156/100522091/100152067/654405/553100/396848/397454/503661/397190/100517503/606745/100233191/100525832/733588/100625423/100518733/100157526/397445/100157291/100049663/100626700/100524932/100525148/397457/100518074/100144471/100153508/100157760/100627924/100520667/733615/100514402/100271878/100523324/10062…	MYH10/PLCB4/ADCY6/PLCB1/MAPK1/BRAF/ADRA1B/KCNMB4/PRKCB/GNA12/GUCY1A2/ADCY4/GNAQ/553100/MYLK/ITPR1/ADORA2A/PPP1R12A/ADCY2/ADORA2B/MAP2K1/PPP1R12B/GNA11/ADCY9/CACNA1C/MYLK4/ROCK2/ARHGEF11/EDN3/PPP1R12C/PRKCE/PLCB3/EDNRA/PRKCG/ADRA1A/NPR1/MYL9/MYH11/ACTG2/ACTA2/ADCY3/KCNMB3/ARHGEF12/ADCY8/PRKG1	BBB
ssc04340	Hedgehog signaling pathway	50	-0.422533	-1.7164	0.00488249	0.0310848	0.0220019	3049	tags=36%, list=16%, signal=30%	100049682/100521141/100525687/100738589/100623280/100516888/397162/102164235/100523218/100157196/100126852/100620576/100515110/100520490/100513862/100520334/100625051/100627504	MGRN1/ARRB1/IQCE/CCND1/PTCH2/GLI3/CCND2/EVC2/FBXW11/CSNK1G1/GSK3B/EVC/SMO/GLI1/MEGF8/GLI2/CSNK1D/PTCH1
ssc03040	Spliceosome	133	0.364384	1.56981	0.00242918	0.0198662	0.0140614	7318	tags=57%, list=38%, signal=36%	100522185/768103/100511390/100522786/100739153/100515924/100739098/100512288/100513617/100524445/100622191/100622944/100144456/100620923/768116/768101/106506677/100518664/100624754/100515470/100525426/100628160/100512557/100621703/100516539/100522208/100153480/100154606/100517309/100155855/100739577/100157887/100154637/100154832/100737104/100512506/100514071/100522117/100521913/100517041/10051415…	FUS/HNRNPA1/RBM25/100522786/SRSF3/CCDC12/LOC100739098/SF3A3/PRPF18/PPIL1/HNRNPK/CWC25/DHX16/SNIP1/SNRPB2/SRSF4/CTNNBL1/DHX38/SNRNP40/LSM7/CASC3/SNRNP70/DDX42/TCERG1/SF3A2/EFTUD2/SNRPD3/SNRPC/U2SURP/SNRPF/SNRNP200/SF3B1/SRSF9/THOC2/SNRNP27/CRNKL1/LSM3/LOC100522117/BUD13/DHX15/HNRNPM/DDX46/PRPF3/SYF2/LSM4/ACIN1/THOC1/SRSF6/SF1/SLU7/RBM17/LOC100738822/AQR/RBMX2/ALYREF/PHF5A/RBM22/EIF4A3/SNRPD1/PRPF4…
ssc04742	Taste transduction	47	-0.427593	-1.71788	0.00317611	0.0232994	0.0164914	5601	tags=55%, list=29%, signal=39%	100156534/100511175/100521662/100526081/100628008/100516581/100516701/100522613/100152679/100625056/100152067/100154522/100622712/100622617/100518733/100625610/100152819/100520472/102163598/100154866/100141417/100525148/100127440/102160737/397187/100622999	HCN4/GABBR2/PDE1B/HTR1A/ASIC2/PLCB4/SCN9A/ADCY6/PLCB1/SCN3A/ADCY4/GNB3/GABRA4/GABRA2/CACNA1C/GRM1/PDE1A/GABRA5/LOC102163598/KCNK5/GABBR1/PLCB3/TAS1R3/HTR1E/HTR1F/ADCY8
ssc04934	Cushing syndrome	139	-0.306716	-1.5134	0.00330787	0.0232994	0.0164914	3836	tags=34%, list=20%, signal=27%	654405/100154209/100154923/397454/100037947/100517503/100233191/100517932/100512496/733588/100625452/110259950/100625423/100525170/100153078/397584/100518733/100154715/100516268/397657/397018/100154407/100151828/100738589/110260656/100627197/100142689/100170126/100523533/100525148/100515210/100126852/110262227/100127468/100523725/100739604/110255708/100626947/110255213/100144302/403337/100514402/…	GNAQ/NCEH1/ORAI1/ITPR1/KCNA4/ADCY2/MAP2K1/APC/RASD1/GNA11/DVL2/CACNA1H/ADCY9/DVL1/FZD3/CDKN1B/CACNA1C/CDK2/WNT5B/CTNNB1/SCARB1/E2F3/RB1/CCND1/KMT2D/KCNK2/CREB3/LEF1/MEN1/PLCB3/CDKN2C/GSK3B/FZD1/CRH/AXIN1/AXIN2/FZD8/WNT7B/ARMC5/ATF4/403337/ADCY3/CREB3L4/FZD2/ADCY8/PBX1/WNT4
ssc05217	Basal cell carcinoma	59	-0.393121	-1.63424	0.00541778	0.033077	0.023412	3164	tags=36%, list=16%, signal=30%	100517932/100625452/100525170/100153078/100516268/397657/100623280/100516888/100170126/100126852/110262227/100523725/100739604/110255708/100515110/100626947/100520490/100520334/100337669/100327037/100627504	APC/DVL2/DVL1/FZD3/WNT5B/CTNNB1/PTCH2/GLI3/LEF1/GSK3B/FZD1/AXIN1/AXIN2/FZD8/SMO/WNT7B/GLI1/GLI2/FZD2/WNT4/PTCH1
ssc04725	Cholinergic synapse	107	-0.333085	-1.55943	0.0023811	0.0198662	0.0140614	5878	tags=54%, list=30%, signal=38%	100144478/100520008/100151989/100516663/102167388/100157949/100270820/100516491/100626014/396586/100516581/100522613/100154391/100152679/100153927/100515928/100516166/100522202/100516546/100522792/100620948/100152067/100515364/654405/102166994/397454/110257402/100523060/100517503/100154522/100511937/110259208/100233191/733588/100625423/397099/102165618/100518251/100518733/102164336/110261346/1007…	CHRM3/GNG14/CHRNA3/CREB3L1/GNG4/GNB5/GNG12/CHRNB2/CAMK2A/KCNJ3/PLCB4/ADCY6/KCNQ5/PLCB1/MAPK1/KCNJ6/CAMK2B/GNG11/GNB2/PRKCB/GNG3/ADCY4/CAMK4/GNAQ/GNG5/ITPR1/KCNQ2/KCNJ4/ADCY2/GNB3/LOC100511937/HRAS/MAP2K1/GNA11/ADCY9/CHRM1/GNG2/KRAS/CACNA1C/CACNA1B/GNB1/PIK3R2/KCNJ14/AKT1/PIK3CA/CREB3/CHRNA7/PLCB3/PRKCG/KCNJ12/ACHE/CHRM2/AKT2/ATF4/ADCY3/CREB3L4/ADCY8/FOS
ssc04136	Autophagy - other	31	0.529174	1.74842	0.00282916	0.0218788	0.0154859	5486	tags=55%, list=28%, signal=39%	100462744/503700/100516128/100462758/100157190/100462748/100462746/100462745/100462759/100462752/100739102/100141400/100462716/100738908/100154214/110260663/100156732	ATG10/PIK3C3/ATG13/WIPI1/ATG3/ATG4C/ATG16L1/ATG12/WIPI2/GABARAP/ATG5/ATG4D/ATG2B/MLST8/IGBP1/ATG101/ATG4A
ssc04714	Thermogenesis	190	-0.280297	-1.44012	0.00711562	0.0399393	0.0282692	5945	tags=43%, list=31%, signal=30%	100523423/492822/448980/100517634/100505408/110256149/100620809/100037979/100516663/100152232/100520187/100522775/100522486/100522174/100514033/396950/100624476/100521398/100156555/100155687/100522613/100739619/100157539/102157773/100520312/100157156/100157621/100626290/100156288/100512624/100518016/100522678/100152067/100048954/399685/100624738/100156799/110260605/100038000/100517503/100233193/1…	100523423/COX5B/ACSL4/NDUFA7/TSC2/MAP2K3/NDUFV3/100037979/CREB3L1/COX6A1/SOS1/NDUFB11/NDUFAF7/RPS6KA3/NDUFA11/396950/PRDM16/SMARCE1/DPF3/UQCR10/ADCY6/NDUFB1/SMARCC2/LOC102157773/NDUFA3/100157156/UQCRB/NDUFAF8/NDUFA4L2/100512624/NDUFA12/LOC100522678/ADCY4/SDHD/COX7A1/NDUFS7/COX17/MAPK11/COX7A2/ADCY2/MGLL/AKT1S1/SDHB/HRAS/NDUFA2/SDHA/ADCY9/NDUFB2/NDUFV1/KRAS/TSC1/ACSL6/CPT1C/SIRT6/BMP8B/100157880/D…	Metabolism
ssc05169	Epstein-Barr virus infection	174	0.33524	1.50601	0.00245474	0.0198662	0.0140614	4412	tags=33%, list=23%, signal=26%	397202/100525150/100627308/100127166/100511415/100622609/780426/396781/733643/100620340/100152350/100135037/100155621/100518650/100622482/100518262/733681/406188/100523248/100153785/100037293/100621090/100135040/100518663/445528/100381266/100135036/100622156/100135050/100520418/100125540/100513197/396646/751869/100037921/396702/100153387/100135049/397395/100518913/100518649/110255236/397033/10010…	JAK1/CD44/BTK/IRAK4/CIR1/RELB/CCND3/LOC396781/NCOR2/TRADD/BLNK/SLA-6/SEM1/POLK/HDAC1/RBPJ/ITGAL/NFKBIA/CCNE1/TAB1/SLA-1/GADD45B/SLA-DRA/PLCG2/SLA-DMA/CALR/SLA-8/TNFAIP3/SLA-DMB/MAP2K7/SYK/DDB2/MYD88/NFKB1/SLA-DQB1/CD58/SLA-DQA1/SLA-DOB/CD40/CASP9/JAK3/B2M/B2M/IKBKB/MAP3K7/CASP8/TLR2/CXCL10/OAS2/TYK2/LYN/SLA-DRB1/IFNAR2/SLA-2/IKBKE/ICAM1/MAP3K14
ssc04672	Intestinal immune network for IgA production	32	0.527361	1.75687	0.00333201	0.0232994	0.0164914	4412	tags=53%, list=23%, signal=41%	733692/396781/110260624/397441/100520196/100135040/445528/100135050/397221/100037921/100153387/100135049/397395/397409/100621467/100153386/100520402	IL15RA/LOC396781/TNFRSF13C/CD86/LTBR/SLA-DRA/SLA-DMA/SLA-DMB/ITGB7/SLA-DQB1/SLA-DQA1/SLA-DOB/CD40/IL5/ICOSLG/SLA-DRB1/MAP3K14
ssc05321	Inflammatory bowel disease	40	0.490479	1.71455	0.00264246	0.0208995	0.0147927	6182	tags=68%, list=32%, signal=46%	397179/100271900/100622477/100135040/100518723/445528/397614/397318/100135050/100126864/751869/100037921/100153387/100135049/397409/399541/106510466/396623/100152238/100153386/397156/100153518/399500/397178/397261/100135665/396655	IL18R1/IL12RB1/RORC/SLA-DRA/IL21R/SLA-DMA/IL4R/NFATC1/SLA-DMB/IFNGR2/NFKB1/SLA-DQB1/SLA-DQA1/SLA-DOB/IL5/TLR4/MAF/TLR2/IFNGR1/SLA-DRB1/IL2RG/STAT6/IL6/IL12RB2/STAT4/RELA/STAT1
ssc04213	Longevity regulating pathway - multiple species	57	-0.40176	-1.65947	0.00516548	0.0320998	0.0227204	4912	tags=44%, list=25%, signal=33%	100522613/397350/397491/100144518/100152067/100511890/100517503/100511937/100519715/110259208/100625423/100518251/100154319/100739510/100126861/100621789/100156170/100524385/397077/100127478/100523927/396648/100514402/100622999/100512686	ADCY6/IGF1R/IGF1/HSPA1L/ADCY4/HSPA8/ADCY2/LOC100511937/AKT1S1/HRAS/ADCY9/KRAS/SOD2/PIK3R2/AKT1/PIK3CA/HDAC2/CLPB/FOXO1/AKT2/EIF4EBP2/HSP70.2/ADCY3/ADCY8/IRS1
ssc05168	Herpes simplex virus 1 infection	143	0.350048	1.5288	0.00491282	0.0310848	0.0220019	5353	tags=43%, list=28%, signal=31%	397202/100127166/100514951/100620340/100739153/100135037/397063/397536/100037937/397072/100415778/100217389/406188/100153785/768101/100037293/100135040/397105/445528/100381266/100135036/396660/100135050/100126864/100125540/396646/751869/100037921/100153387/100622590/100135049/100157758/100518913/100154637/110255236/397033/100157336/100101471/396613/100135663/595105/396623/100516408/100152238/5951…	JAK1/IRAK4/LOC100514951/TRADD/SRSF3/SLA-6/ITGB3/BCL2L1/TLR3/C3/ZC3HAV1/100217389/NFKBIA/TAB1/SRSF4/SLA-1/SLA-DRA/POU2F2/SLA-DMA/CALR/SLA-8/CD74/SLA-DMB/IFNGR2/SYK/MYD88/NFKB1/SLA-DQB1/SLA-DQA1/BIRC3/SLA-DOB/EIF2B5/CASP9/SRSF9/B2M/B2M/PML/IKBKB/CCL5/MAP3K7/CASP8/TLR2/100516408/IFNGR1/OAS2/TYK2/LOC100517129/SLA-DRB1/C5/IFNAR2/SLA-2/IKBKE/EIF2B1/EIF2B2/IFIH1/CCL2/SRSF6/IL6/TAB2/MAVS/IKBKG
ssc04350	TGF-beta signaling pathway	98	-0.337954	-1.54563	0.00384698	0.0252594	0.0178787	3035	tags=24%, list=16%, signal=21%	397578/397088/100152069/396691/492313/100620374/397093/110261080/100620215/100144508/100156170/100626978/397400/397136/100515668/100157227/100127483/654298/449001/397282/100156429/397062/100522839/397490	AMH/PPP2R1A/SMAD6/BMPR1B/THBS1/BMP8B/INHBA/SKI/CREBBP/ID4/HDAC2/ID3/TGFB3/PPP2CB/BMP8A/IGSF1/BMPR2/ID2/BAMBI/ACVR2A/RGMA/TFRC/ID1/INHBB	Immunity
ssc04510	Focal adhesion	188	-0.273957	-1.3965	0.00675076	0.0385125	0.0272593	3580	tags=30%, list=18%, signal=25%	396848/100517284/100153454/397190/397285/100154503/100192445/100511937/100513412/110259208/100233191/100525832/100514580/396763/396610/100526147/100157526/397445/100739510/492313/100126861/397657/100511507/102167387/100627126/100621541/102166564/397019/100626700/100738589/100153981/101101688/100621789/100158200/110260578/397162/100625589/100520849/100621403/100126852/396707/100521837/100154581/44…	MYLK/ACTN4/COL4A2/PPP1R12A/ITGAV/SRC/PDPK1/LOC100511937/ACTN1/HRAS/MAP2K1/PPP1R12B/ARHGAP35/FLT1/MAPK8/SHC4/MYLK4/ROCK2/PIK3R2/THBS1/AKT1/CTNNB1/ITGA10/PIP5K1B/RELN/BCAR1/PDGFRB/ITGB1/PPP1R12C/CCND1/PAK6/LAMB2/PIK3CA/ITGA6/ITGA7/CCND2/LAMA1/ARHGAP5/COL4A4/GSK3B/LAMB1/VEGFB/LAMA4/TNXB/PRKCG/CRK/SHC3/MYL9/AKT2/COL4A1/BAD/LAMC3/VCL/RAC3/CRKL/PAK5/VEGFA	BBB
ssc05206	MicroRNAs in cancer	149	-0.291606	-1.44434	0.00367835	0.0246166	0.0174237	3246	tags=30%, list=17%, signal=25%	100511937/110259208/100233191/100517932/100337657/100520325/100518251/100153078/397584/100526147/100739510/492313/100623572/100513721/102166564/100152815/100152497/100153257/100154407/396910/100738589/100624050/100524932/100621789/100620215/503545/397162/100153369/397648/100156170/100533196/445520/100515165/100518074/100192444/102158881/100127483/100514115/100525363/100512542/100512686/397157/397…	LOC100511937/HRAS/MAP2K1/APC/ZFPM2/ZEB1/KRAS/FZD3/CDKN1B/SHC4/PIK3R2/THBS1/TRIM71/EFNA5/PDGFRB/EZR/PLCG1/MMP16/E2F3/ABCB1/CCND1/HDAC4/PRKCE/PIK3CA/CREBBP/SLC7A1/CCND2/NOTCH2/MCL1/HDAC2/UBE2I/TNXB/HDAC5/PRKCG/CRK/NOTCH3/BMPR2/FGFR3/CRKL/SOX4/IRS1/VEGFA/PTGS2/SPRY2
ssc05215	Prostate cancer	94	-0.324314	-1.47235	0.00628033	0.0364259	0.0257824	3330	tags=32%, list=17%, signal=27%	100192445/100511937/110259208/100233191/102161751/396742/100520325/100518251/397584/100154715/100739510/100126861/397657/102166564/100154407/100151828/100625610/100738589/100621789/100620215/100142689/100170126/100126852/397077/100127478/100579176/100521065/100144302/100142688/100623208	PDPK1/LOC100511937/HRAS/MAP2K1/GRM5/HSP90AB1/ZEB1/KRAS/CDKN1B/CDK2/PIK3R2/AKT1/CTNNB1/PDGFRB/E2F3/RB1/GRM1/CCND1/PIK3CA/CREBBP/CREB3/LEF1/GSK3B/FOXO1/AKT2/SLC19A1/BAD/ATF4/CREB3L4/ETV5
ssc04020	Calcium signaling pathway	219	-0.261992	-1.36476	0.00954232	0.0473982	0.0335486	4274	tags=35%, list=22%, signal=28%	100739450/100522792/100519030/100520934/102164283/100152067/100738968/110255263/100515364/100521111/654405/100156272/100625698/100154923/100158185/100525086/100516641/396717/396848/397454/503661/100517503/606745/110259991/100622020/100144487/102161751/733588/100519209/110259950/100625423/397099/396763/100511769/100519497/100518733/100310801/102164336/100157526/100625720/100155053/100153794/100516…	NFATC3/PRKCB/SLC8A2/NOS1/ITPKB/ADCY4/NGF/CXH4orf3/CAMK4/PLCD3/GNAQ/CAMK1/CCKBR/ORAI1/SLC25A5/FGF10/ERBB2/FGF9/MYLK/ITPR1/ADORA2A/ADCY2/ADORA2B/TACR1/SLC8A1/DRD1/GRM5/GNA11/NTRK2/CACNA1H/ADCY9/CHRM1/FLT1/CACNA1E/STIM2/CACNA1C/PHKG2/CACNA1B/MYLK4/HRH2/RET/MCU/ITPKA/VDAC3/PDGFRB/GRIN2B/PLCG1/P2RX5/GRM1/PDE1A/PTGER3/ATP2A2/NTSR1/CHRNA7/PLCB3/CASQ2/ATP2B4/VEGFB/ADRB1/GNAL/EDNRA/PRKCG/ADRA1A/CHRM2/GDNF…	Neuron activity
ssc04064	NF-kappa B signaling pathway	84	0.395004	1.5808	0.00588795	0.0353277	0.0250051	5413	tags=48%, list=28%, signal=35%	100627308/100127166/100622609/396781/100620340/110260624/100622285/100152350/397536/100621326/100233188/406188/100520196/100153785/110259837/100621090/100514174/100518663/100622156/100125540/100101922/396646/751869/100622590/397395/100517816/100101471/100135663/399541/100157377/100152890/396750/100520402/100624971/733669/100037938/100156182/100626904/100127355/100621034	BTK/IRAK4/RELB/LOC396781/TRADD/TNFRSF13C/TRIM25/BLNK/BCL2L1/PRKCQ/LCK/NFKBIA/LTBR/TAB1/CARD11/GADD45B/TIRAP/PLCG2/TNFAIP3/SYK/ATM/MYD88/NFKB1/BIRC3/CD40/LAT/IKBKB/MAP3K7/TLR4/EDARADD/LYN/ICAM1/MAP3K14/PIAS4/GADD45A/CD14/TAB2/IL1R1/IKBKG/PARP1	Immunity
ssc00600	Sphingolipid metabolism	52	0.439543	1.61759	0.00755391	0.0404787	0.028651	3399	tags=33%, list=17%, signal=27%	100156737/396973/449572/100511825/100739638/100233200/100151793/100515283/110260661/100739223/100515451/100525187/100156917/100524160/100155321/100518980/100135677	CERS2/ARSA/449572/UGT8/SPTLC1/PLPP2/SAMD8/GM2A/CERS5/NEU3/PLPP1/SGPL1/GALC/ACER3/ACER2/SMPD1/DEGS1	Metabolism
ssc04015	Rap1 signaling pathway	191	-0.26894	-1.38302	0.00756068	0.0404787	0.028651	3708	tags=29%, list=19%, signal=24%	100525086/110260605/396717/503661/100517503/606745/100154503/100511937/110259208/100233191/100621398/100525245/100625423/396763/100518251/100513162/100739510/492313/100126861/397657/100513721/100621541/102166564/100626022/100152497/397019/100524587/102165436/100524790/100621789/100511446/100525148/396730/574062/100521837/100518074/100192444/100520160/100624229/100127478/100514291/100519699/100514…	FGF10/MAPK11/FGF9/ADORA2A/ADCY2/ADORA2B/SRC/LOC100511937/HRAS/MAP2K1/MRAS/ENAH/ADCY9/FLT1/KRAS/EVL/PIK3R2/THBS1/AKT1/CTNNB1/EFNA5/BCAR1/PDGFRB/GRIN2B/PLCG1/ITGB1/TIAM1/PRKD1/RGS14/PIK3CA/RASGRP3/PLCB3/ANGPT2/MAPK12/VEGFB/PRKCG/CRK/CNR1/RALB/AKT2/SIPA1L3/CTNND1/FGFR3/ADCY3/RAC3/RALA/CRKL/ANGPT1/KIT/EPHA2/SIPA1L2/MAGI1/FGF2/ADCY8/ID1/VEGFA	BBB
ssc04613	Neutrophil extracellular trap formation	100	0.35957	1.48082	0.0114357	0.0530617	0.0375573	4482	tags=38%, list=23%, signal=29%	396781/397507/397108/100623585/100157641/397684/397063/100125963/397459/100127153/613130/397072/100142665/100622482/100048955/100621675/733681/397184/100518663/100522182/396943/397263/100125540/100152055/397059/751869/397384/100621798/397319/100515581/100135663/399541/396623/100134857/100522887/445013/414437/414396	LOC396781/CYBA/GP91-PHOX/CR1/PLCB2/FCGR3A/ITGB3/SELPLG/ITGAM/AQP9/FCGR1A/C3/NCF2/HDAC1/C5AR1/RAC2/ITGAL/PRKCA/PLCG2/ELANE/ITGB2/CLCN5/SYK/NCF4/ITGA2B/NFKB1/TLR8/HDAC6/CASP1/HDAC11/MAP3K7/TLR4/TLR2/NCF1/LOC100522887/MAPK3/C5/ACTB	Immunity
ssc05165	Human papillomavirus infection	292	-0.246022	-1.31971	0.0100368	0.0485113	0.0343365	3407	tags=25%, list=18%, signal=21%	100101925/100524978/100153454/397285/100511937/100518811/110259208/100233191/100517932/100625452/100145895/100518251/100154726/100525170/397088/100153078/397584/100154715/100739510/492313/100516268/100126861/397657/100511507/100627126/102166564/397019/100151828/100738589/101101688/100621789/100620215/100158200/110260578/100156979/397162/100153369/100142689/100156170/100625589/100621403/100516050/…	PPP2R5A/LFNG/COL4A2/ITGAV/LOC100511937/ATP6V1F/HRAS/MAP2K1/APC/DVL2/ISG15/KRAS/TSC1/DVL1/PPP2R1A/FZD3/CDKN1B/CDK2/PIK3R2/THBS1/WNT5B/AKT1/CTNNB1/ITGA10/RELN/PDGFRB/ITGB1/RB1/CCND1/LAMB2/PIK3CA/CREBBP/ITGA6/ITGA7/TRAF3/CCND2/NOTCH2/CREB3/HDAC2/LAMA1/COL4A4/RHEB/GSK3B/HEY2/FZD1/HEY1/PPP2CB/LAMB1/LAMA4/AXIN1/AXIN2/JAG1/TNXB/FZD8/CCNA1/FOXO1/AKT2/COL4A1/TERT/BAD/WNT7B/HES6/LAMC3/HES5/NOTCH3/HEYL/CREB…
ssc04921	Oxytocin signaling pathway	141	-0.285631	-1.40292	0.00731143	0.040387	0.0285861	5000	tags=36%, list=26%, signal=27%	100516581/100512654/100522613/100152679/397377/100153927/102164433/100515928/100516166/100739450/100522792/100522091/100152067/100515364/654405/100156272/100524021/553100/396848/397454/100523060/100157312/397190/100517503/100523919/100154503/110259208/100233191/100525832/100514316/100625423/100518251/100518733/100157526/397445/100521454/100626700/100738589/100511902/100524101/100525148/100518074/…	PLCB4/CACNG2/ADCY6/PLCB1/CACNA2D1/MAPK1/MAPK7/KCNJ6/CAMK2B/NFATC3/PRKCB/GUCY1A2/ADCY4/CAMK4/GNAQ/CAMK1/CACNB3/553100/MYLK/ITPR1/KCNJ4/CAMKK2/PPP1R12A/ADCY2/CACNG4/SRC/HRAS/MAP2K1/PPP1R12B/CACNB1/ADCY9/KRAS/CACNA1C/MYLK4/ROCK2/KCNJ14/PPP1R12C/CCND1/RCAN1/CACNB2/PLCB3/PRKCG/NPR1/CACNG3/KCNJ12/MYL9/NFATC4/ADCY3/ADCY8/FOS/PTGS2
ssc05332	Graft-versus-host disease	18	0.592387	1.74821	0.00778847	0.0410665	0.029067	6620	tags=89%, list=34%, signal=59%	100135037/397441/100037293/100135040/445528/100135036/100135050/100037921/100153387/100135049/100153386/100135031/399500/396595/100037288/396826	SLA-6/CD86/SLA-1/SLA-DRA/SLA-DMA/SLA-8/SLA-DMB/SLA-DQB1/SLA-DQA1/SLA-DOB/SLA-DRB1/SLA-2/IL6/PRF1/SLA-3/FAS
ssc04540	Gap junction	81	-0.339363	-1.51439	0.00617259	0.0364078	0.0257696	5027	tags=46%, list=26%, signal=34%	100157488/100516581/100522613/100152679/100153927/102164433/100522792/100522091/100152067/654405/553100/397454/100151951/100517503/100154503/110259208/100233191/100144487/102161751/733588/100625423/100518251/102166564/100518636/100625610/100153507/100525148/397355/100518074/100524920/733686/100514402/100625051/100516352/100622999/100624785/733640	GJD2/PLCB4/ADCY6/PLCB1/MAPK1/MAPK7/PRKCB/GUCY1A2/ADCY4/GNAQ/553100/ITPR1/TUBA4A/ADCY2/SRC/HRAS/MAP2K1/DRD1/GRM5/GNA11/ADCY9/KRAS/PDGFRB/GJA1/GRM1/TUBB2B/PLCB3/ADRB1/PRKCG/HTR2C/TUBB/ADCY3/CSNK1D/TUBB4B/ADCY8/LOC100624785/PRKG1	BBB
ssc00190	Oxidative phosphorylation	100	-0.311642	-1.4367	0.0142949	0.0629701	0.0445705	6810	tags=55%, list=35%, signal=36%	100156681/110261242/100312976/100523751/100624335/100513629/100038022/100515069/445531/100521945/396956/100514655/100523423/492822/100517634/100620809/100037979/100518959/100152358/102159115/100152232/100522775/100514033/396950/100155687/100739619/102157773/100520312/100157156/100157621/100156288/100512624/100518016/100522678/100048954/399685/100624738/100156799/100038000/100170131/100518811/4144…	ATP6V1D/ATP6V0B/NDUFAB1/NDUFB5/NDUFB4/100513629/COX6B/NDUFA1/ATP6V1A/NDUFS8/396956/NDUFS5/100523423/COX5B/NDUFA7/NDUFV3/100037979/ATP6V0C/ATP6V1G2/ATP6AP1/COX6A1/NDUFB11/NDUFA11/396950/UQCR10/NDUFB1/LOC102157773/NDUFA3/100157156/UQCRB/NDUFA4L2/100512624/NDUFA12/LOC100522678/SDHD/COX7A1/NDUFS7/COX17/COX7A2/CYCS/ATP6V1F/SDHB/NDUFA2/SDHA/NDUFB2/NDUFV1/100157880/100154817/LOC100519871/574054/NDUFB10/…	Metabolism
ssc05012	Parkinson disease	229	-0.250638	-1.31323	0.0113884	0.0530617	0.0375573	6481	tags=43%, list=33%, signal=29%	100523751/397394/100515483/100624335/100513629/100038022/100515069/100521945/397276/100152612/100155600/733594/100514655/100127131/100523423/492822/100738351/100517634/100525255/100620809/100523621/100152232/403155/100522775/100626014/100514033/407060/100519957/100512831/100521736/100525439/100155687/100739619/102157773/100520312/100157156/100155542/100157621/397010/100516166/100515613/100156288/…	NDUFB5/CAMK2G/PSMD8/NDUFB4/100513629/COX6B/NDUFA1/NDUFS8/TP53/PPIF/SLC39A7/TUBA1B/NDUFS5/LOC100127131/100523423/COX5B/MAPT/NDUFA7/PSMD9/NDUFV3/KLC1/COX6A1/SLC25A6/NDUFB11/CAMK2A/NDUFA11/HSPA5/KIF5A/HTRA2/MAPK10/UBA1/UQCR10/NDUFB1/LOC102157773/NDUFA3/100157156/SLC39A5/UQCRB/VDAC1/CAMK2B/PINK1/NDUFA4L2/100512624/NDUFA12/LOC100522678/SLC18A1/SDHD/COX7A1/LRRK2/NDUFS7/PSMC5/SLC25A5/UBE2J1/COX7A2/10015…
ssc04380	Osteoclast differentiation	110	0.34932	1.45547	0.00872379	0.0447694	0.031688	4412	tags=35%, list=23%, signal=28%	397202/100627308/100307052/100622609/397507/397638/100513609/100152350/397684/397063/100511843/613130/100233188/100142665/406188/613131/100153785/100518663/100517086/397318/100520418/100126864/100125540/100152055/100134969/751869/397405/397671/100517279/100737974/414912/100101471/100135663/100152238/100134857/397363/445013/100533555/100520402	JAK1/BTK/SOCS1/RELB/CYBA/CALCR/GAB2/BLNK/FCGR3A/ITGB3/LCP2/FCGR1A/LCK/NCF2/NFKBIA/FCGR2B/TAB1/PLCG2/CSF1R/NFATC1/MAP2K7/IFNGR2/SYK/NCF4/NFATC2/NFKB1/TYROBP/PPARG/ITPR2/TREM2/SPI1/IKBKB/MAP3K7/IFNGR1/NCF1/TYK2/MAPK3/IFNAR2/MAP3K14
ssc05226	Gastric cancer	133	-0.291165	-1.4185	0.00967032	0.0473982	0.0335486	3724	tags=32%, list=19%, signal=26%	397084/100525086/100516641/396717/100511937/110259208/100233191/100517932/100625452/396710/100518251/100525170/100153078/397584/100526147/100154715/100739510/100516268/100126861/397657/100154407/100151828/396910/100738589/100621789/100170126/397400/100524299/100126852/110262227/100523725/100739604/110255708/102164918/100127478/492280/100626947/110256599/100525337/397643/100337669/100327037	TGFB2/FGF10/ERBB2/FGF9/LOC100511937/HRAS/MAP2K1/APC/DVL2/RARB/KRAS/DVL1/FZD3/CDKN1B/SHC4/CDK2/PIK3R2/WNT5B/AKT1/CTNNB1/E2F3/RB1/ABCB1/CCND1/PIK3CA/LEF1/TGFB3/LRP5/GSK3B/FZD1/AXIN1/AXIN2/FZD8/SHC3/AKT2/TERT/WNT7B/FRAT2/CTNNA2/FGF2/FZD2/WNT4
ssc04666	Fc gamma R-mediated phagocytosis	90	0.361414	1.46819	0.0165411	0.0710655	0.0503004	4252	tags=38%, list=22%, signal=30%	100519446/396781/100513609/100512981/445527/397684/100156359/100037305/100233200/100522631/613130/414900/497233/100621675/100519821/397184/613131/100628001/100518663/100515451/100514711/100622955/100125540/100512789/100626125/100526019/100622538/100525766/100517816/100152927/100134857/110256054/100152890/445013	PLD1/LOC396781/GAB2/SCIN/WAS/FCGR3A/LIMK2/BIN1/PLPP2/PTPRC/FCGR1A/PLD2/CFL2/RAC2/VAV1/PRKCA/FCGR2B/MARCKSL1/PLCG2/PLPP1/PLA2G6/PRKCD/SYK/WASF2/ASAP3/INPP5D/DNM2/PAK1/LAT/PLA2G4B/NCF1/LOC110256054/LYN/MAPK3	Immunity
ssc00532	Glycosaminoglycan biosynthesis - chondroitin sulfate / dermatan sulfate	21	-0.495515	-1.60579	0.0126014	0.0582523	0.0415836	4786	tags=52%, list=25%, signal=40%	100521649/102166124/100623047/100514160/100520288/100151968/100316855/100625171/100518720/100524793/110261618	CHST7/CSGALNACT1/CHPF/XYLT1/CHSY1/CHST3/B4GALT7/DSE/CHSY3/CHST12/DSEL
ssc04630	JAK-STAT signaling pathway	112	0.349825	1.45812	0.00874805	0.0447694	0.031688	5186	tags=39%, list=27%, signal=29%	397202/100037294/100307052/733692/780426/100620339/399522/100153254/396657/397536/100518866/100171389/100271930/100271900/100626347/397554/396814/397451/100518723/397614/100513263/100525654/100126864/100627123/100622336/396965/397409/100518649/100519005/100152238/100523701/100523271/397363/100533555/100519764/100157042/397156/100624971/397253/100153518/100627995/100621776/399500/100157844	JAK1/IL6ST/SOCS1/IL15RA/CCND3/CSF2RA/IL6R/CSF2RB/IL10RB/BCL2L1/CISH/PTPN6/IL7R/IL12RB1/MPL/EPOR/IL2RA/LOC397451/IL21R/IL4R/CLCF1/IL10RA/IFNGR2/PDGFRA/CSF3R/PRL/IL5/JAK3/PIAS1/IFNGR1/AOX1/STAM/TYK2/IFNAR2/PDGFA/STAM2/IL2RG/PIAS4/IL7/STAT6/PIAS2/IL2RB/IL6/PIM1	Immunity
ssc04911	Insulin secretion	73	-0.329362	-1.41987	0.0134777	0.0609124	0.0434825	5028	tags=49%, list=26%, signal=37%	100271877/100144478/102164419/100516663/100626014/397081/100620549/100516581/100522613/100152679/100516166/100154587/100522792/100511793/100524640/100152067/654405/100514142/100519705/100517503/733588/100625423/100522212/100518733/100142689/100512594/397468/100525148/100518074/414283/100144302/396828/100514402/100142688/100271878/100622999	KCNMB2/CHRM3/SLC2A1/CREB3L1/CAMK2A/KCNN4/VAMP2/PLCB4/ADCY6/PLCB1/CAMK2B/KCNMB4/PRKCB/ADCYAP1R1/PCLO/ADCY4/GNAQ/GCK/KCNN2/ADCY2/GNA11/ADCY9/ATP1B2/CACNA1C/CREB3/STX1A/CCK/PLCB3/PRKCG/ADCYAP1/ATF4/ATP1A2/ADCY3/CREB3L4/KCNMB3/ADCY8	Metabolism
ssc04964	Proximal tubule bicarbonate reclamation	18	-0.538768	-1.72066	0.0198958	0.0795831	0.0563293	3787	tags=44%, list=19%, signal=36%	106508594/100156039/100522212/403165/407773/100157162/396828/503546	SLC25A10/SLC38A3/ATP1B2/PCK2/AQP1/GLUD1/ATP1A2/SLC4A4
ssc05340	Primary immunodeficiency	27	0.50393	1.63188	0.0125259	0.0566106	0.0400692	5635	tags=59%, list=29%, signal=42%	100627308/396781/110260624/100152350/100522631/100233188/100271930/397395/100621659/100518649/100190992/100625920/397156/396627/100127355/100519979	BTK/LOC396781/TNFRSF13C/BLNK/PTPRC/LCK/IL7R/CD40/AIRE/JAK3/CD79A/ADA/IL2RG/CD8A/IKBKG/UNG
ssc00980	Metabolism of xenobiotics by cytochrome P450	32	0.482472	1.60732	0.0167951	0.0712769	0.0504501	2221	tags=34%, list=11%, signal=30%	100512990/100513366/110260348/100739347/100513555/100514231/100521480/100622246/100515222/100624700/100526075	CBR3/ADH4/LOC110260348/ALDH3B1/ADH5/GSTM3/GSTK1/LOC100622246/LOC100515222/LOC100624700/ALDH3A1
ssc04925	Aldosterone synthesis and secretion	87	-0.31964	-1.44504	0.00941058	0.0473982	0.0335486	5511	tags=46%, list=28%, signal=33%	100516663/100520824/100523181/100520061/100152456/100626014/397636/445539/100516581/100522613/100152679/100516166/100522792/100152067/100515364/654405/100156272/100154923/397454/100517503/733588/110259950/100625423/100522212/100518733/100737701/397018/102165436/100524932/100142689/100525148/100623420/100518074/100153508/100144302/396828/403337/100514402/100142688/100622999	CREB3L1/DAGLA/PRKD3/ATP2B3/KCNK9/CAMK2A/ATP2B1/HSD3B1/PLCB4/ADCY6/PLCB1/CAMK2B/PRKCB/ADCY4/CAMK4/GNAQ/CAMK1/ORAI1/ITPR1/ADCY2/GNA11/CACNA1H/ADCY9/ATP1B2/CACNA1C/PDE2A/SCARB1/PRKD1/PRKCE/CREB3/PLCB3/ATP2B4/PRKCG/NPR1/ATF4/ATP1A2/403337/ADCY3/CREB3L4/ADCY8	Hormonal
ssc04713	Circadian entrainment	94	-0.30955	-1.40533	0.0140374	0.0626283	0.0443285	5864	tags=50%, list=30%, signal=35%	100520008/397440/100152828/396718/102167388/100157949/100270820/100626014/396586/100736832/100516581/100522613/100152679/100153927/100515928/100516166/100522202/100516546/100522792/100511793/100522091/100620948/100520934/100152067/654405/553100/102166994/397454/100517503/100154522/100512496/110259950/100625423/102165618/100518733/110261346/100626022/100525148/100519996/100154609/100518074/414283/…	GNG14/GRIN1/KCNJ9/RYR1/GNG4/GNB5/GNG12/CAMK2A/KCNJ3/GRIN2A/PLCB4/ADCY6/PLCB1/MAPK1/KCNJ6/CAMK2B/GNG11/GNB2/PRKCB/ADCYAP1R1/GUCY1A2/GNG3/NOS1/ADCY4/GNAQ/553100/GNG5/ITPR1/ADCY2/GNB3/RASD1/CACNA1H/ADCY9/GNG2/CACNA1C/GNB1/GRIN2B/PLCB3/GRIA3/PER2/PRKCG/ADCYAP1/ADCY3/ADCY10/ADCY8/FOS/PRKG1
ssc05133	Pertussis	59	0.393864	1.4806	0.0195279	0.0795831	0.0563293	6035	tags=54%, list=31%, signal=38%	100514823/100127166/396859/445460/397459/100518846/397072/497233/100519528/396645/100514174/396943/100144419/396646/751869/397319/445467/399541/445461/448981/100623661/445013/414437/100144304/100135660/399500/445464/100037938/397523/100155091/397274/100135665	NLRP3/IRAK4/NOS2/C1QC/ITGAM/C1QB/C3/CFL2/CALML4/IRF8/TIRAP/ITGB2/GNAI1/MYD88/NFKB1/CASP1/C4A/TLR4/C1QA/C2/CALML6/MAPK3/C5/SERPING1/NOD1/IL6/C1R/CD14/GNAI2/ITGA5/C1S/RELA
ssc04926	Relaxin signaling pathway	118	-0.297069	-1.42048	0.0106104	0.0505813	0.0358017	5661	tags=45%, list=29%, signal=32%	100516663/102167388/100157949/397346/100520187/100520100/100270820/100516581/100521736/100522613/100152679/100153927/100620724/100522202/100516546/100620948/100520934/100152067/100737091/110260605/102166994/100153454/100517503/100154503/100154522/100511937/110259208/100233191/100625423/102165618/396610/100518251/100521141/100526147/110261346/100739510/100126861/100621789/100142689/100525148/10062…	CREB3L1/GNG4/GNB5/MMP13/SOS1/MAP2K4/GNG12/PLCB4/MAPK10/ADCY6/PLCB1/MAPK1/COL4A6/GNG11/GNB2/GNG3/NOS1/ADCY4/COL4A5/MAPK11/GNG5/COL4A2/ADCY2/SRC/GNB3/LOC100511937/HRAS/MAP2K1/ADCY9/GNG2/MAPK8/KRAS/ARRB1/SHC4/GNB1/PIK3R2/AKT1/PIK3CA/CREB3/PLCB3/COL4A4/MAPK12/VEGFB/SHC3/AKT2/COL4A1/ATF4/ACTA2/ADCY3/CREB3L4/ADCY8/FOS/VEGFA	BBB
ssc04010	MAPK signaling pathway	270	-0.236675	-1.26086	0.015803	0.0687429	0.0486565	4946	tags=34%, list=25%, signal=26%	100521736/100512654/397497/100628318/397350/397377/733585/396916/397491/100153927/110259213/397311/102164433/100515414/100525607/100155958/100144518/100514612/100512235/396606/100739450/100522792/100157221/100525156/110260602/100515363/100738968/493184/100155753/100511890/397084/100525086/100516641/110260605/396717/100524021/100523919/100519412/100514374/110259208/100233191/100621398/100514316/10…	MAPK10/CACNG2/FGF1/IL1RAP/IGF1R/CACNA2D1/FLNA/IGF2/IGF1/MAPK1/DUSP8/KDR/MAPK7/RASA2/NGFR/SRF/HSPA1L/BRAF/MAP3K6/IRAK1/NFATC3/PRKCB/RASGRF1/GNA12/MAPK8IP2/RASGRF2/NGF/HSPB1/MAP3K9/HSPA8/TGFB2/FGF10/ERBB2/MAPK11/FGF9/CACNB3/CACNG4/ECSIT/DUSP4/HRAS/MAP2K1/MRAS/CACNB1/NTRK2/CACNA1H/FLT1/MAPK8/KRAS/CACNA1E/TRAF6/ARRB1/CACNA1C/CACNA1B/DUSP9/RET/AKT1/EFNA5/PDGFRB/MECOM/DAXX/MAP3K20/RASGRP3/CACNB2/DUSP7/…	Immunity
ssc04917	Prolactin signaling pathway	62	-0.359926	-1.49637	0.0236609	0.0885377	0.0626673	3904	tags=37%, list=20%, signal=30%	100302367/110260605/100514142/100154503/100511937/110259208/100233191/396610/100518251/100526147/100739510/100126861/100738589/100621789/397162/100126852/100037966/574062/102164918/100127478/100514187/407247/100144486	SOCS5/MAPK11/GCK/SRC/LOC100511937/HRAS/MAP2K1/MAPK8/KRAS/SHC4/PIK3R2/AKT1/CCND1/PIK3CA/CCND2/GSK3B/SOCS2/MAPK12/SHC3/AKT2/SOCS7/LHCGR/FOS
ssc04382	Cornified envelope formation	97	0.347917	1.43199	0.0201635	0.0797376	0.0564386	4567	tags=33%, list=23%, signal=25%	100513083/100621356/100625866/100302016/100524169/100524545/449572/102163220/110260664/100312969/100739638/110257482/100520199/100515138/100520150/100517843/100521988/397089/100294682/100625833/397592/100521221/100523992/100623590/445534/100152205/100153042/100520694/100523817/100158010/100518472/733608	LOC100513083/PADI2/EPHX3/CLDN11/KRT24/PCSK6/449572/ASPRV1/KRT80/ELOVL1/SPTLC1/LAMA5/KAZN/S100A10/KRT12/ST14/ITGB4/PPP2R2B/CLDN19/DSG2/JUP/BLMH/KRT26/PKP1/S100A11/DST/TGM3/KRT28/KRT39/SPTLC2/CASP14/S100A6	BBB
ssc05210	Colorectal cancer	86	-0.315026	-1.4248	0.0186685	0.0773409	0.0547422	3455	tags=28%, list=18%, signal=23%	100170131/100511937/110259208/100233191/100517932/396610/100518251/100739510/100126861/397657/100738589/100621789/100170126/100522842/397400/100126852/100523725/100739604/100624229/100127478/100521065/110255928/100622254/100144486	CYCS/LOC100511937/HRAS/MAP2K1/APC/MAPK8/KRAS/PIK3R2/AKT1/CTNNB1/CCND1/PIK3CA/LEF1/LOC100522842/TGFB3/GSK3B/AXIN1/AXIN2/RALB/AKT2/BAD/RAC3/RALA/FOS
ssc04726	Serotonergic synapse	101	-0.303268	-1.40526	0.0122807	0.0562329	0.0398018	5864	tags=46%, list=30%, signal=32%	100520008/100152828/100620614/102167388/100157949/100270820/396586/100526081/100516581/100152679/100153927/100514612/100515928/100522202/100516546/100522792/100625548/100154435/100620948/654405/102166994/397454/100519705/100154522/110259208/100233191/102165618/100518251/100518733/414909/102164336/110261346/414424/102163598/100512382/100525148/100518074/100522469/102160737/403111/100524920/397187/…	GNG14/KCNJ9/ALOX12/GNG4/GNB5/GNG12/KCNJ3/HTR1A/PLCB4/PLCB1/MAPK1/BRAF/KCNJ6/GNG11/GNB2/PRKCB/GABRB3/SLC18A1/GNG3/GNAQ/GNG5/ITPR1/KCNN2/GNB3/HRAS/MAP2K1/GNG2/KRAS/CACNA1C/MAOB/CACNA1B/GNB1/MAOA/LOC102163598/KCND2/PLCB3/PRKCG/DUSP1/HTR1E/CYP2C42/HTR2C/HTR1F/GABRB1/HTR7/CYP2C49/PTGS2
ssc04929	GnRH secretion	61	-0.351342	-1.46911	0.0263292	0.0964478	0.0682662	5216	tags=46%, list=27%, signal=34%	396586/397081/100516581/100152679/100153927/100515928/100522792/654405/397454/100519705/100511937/110259208/100233191/733588/110259950/100518251/100521141/100518733/100739510/100126861/100521003/100621789/100157635/100141417/100525148/100518074/100127478/100523475	KCNJ3/KCNN4/PLCB4/PLCB1/MAPK1/KCNJ6/PRKCB/GNAQ/ITPR1/KCNN2/LOC100511937/HRAS/MAP2K1/GNA11/CACNA1H/KRAS/ARRB1/CACNA1C/PIK3R2/AKT1/GPER1/PIK3CA/TRPC4/GABBR1/PLCB3/PRKCG/AKT2/GNRH2	Hormonal
ssc05415	Diabetic cardiomyopathy	167	-0.263844	-1.32741	0.0179729	0.0753564	0.0533376	6661	tags=48%, list=34%, signal=32%	397557/100523751/397394/613133/100624335/100153858/100513629/100156630/100038022/100515069/100521945/100152612/100156264/396823/100514655/100523423/492822/100517634/397378/100620809/102164419/100152232/403155/100522775/100626014/100514033/100516581/100521736/397209/100155687/100152679/100739619/102157773/100520312/100157156/100157621/397010/100516166/100156288/100522792/100157517/100512624/100518…	NOS3/NDUFB5/CAMK2G/ACE/NDUFB4/PDK3/100513629/MAPK14/COX6B/NDUFA1/NDUFS8/PPIF/PTEN/GAPDH/NDUFS5/100523423/COX5B/NDUFA7/PPP1CB/NDUFV3/SLC2A1/COX6A1/SLC25A6/NDUFB11/CAMK2A/NDUFA11/PLCB4/MAPK10/GFPT1/UQCR10/PLCB1/NDUFB1/LOC102157773/NDUFA3/100157156/UQCRB/VDAC1/CAMK2B/NDUFA4L2/PRKCB/PTPA/100512624/NDUFA12/LOC100522678/SDHD/COX7A1/NDUFS7/TGFB2/SLC25A5/MAPK11/COX7A2/LOC100511937/SDHB/NDUFA2/SDHA/MAPK8/…
ssc05034	Alcoholism	108	-0.293284	-1.37837	0.0247674	0.091692	0.0649	5864	tags=47%, list=30%, signal=33%	100520008/397440/397378/100516663/102167388/100157949/100520187/100270820/100736966/100736832/100627410/100153927/100514612/100522202/100516546/100154511/397408/100154435/100620948/100515364/445529/102166994/100157312/503661/606745/100154522/110259208/100233191/100144487/100519209/102165618/100518251/100141311/414909/100526147/110261346/100518596/100626022/414424/397304/100624050/100142689/100156…	GNG14/GRIN1/PPP1CB/CREB3L1/GNG4/GNB5/SOS1/GNG12/PPP1R1B/GRIN2A/LOC100627410/MAPK1/BRAF/GNG11/GNB2/100154511/PKIA/SLC18A1/GNG3/CAMK4/PDYN/GNG5/CAMKK2/ADORA2A/ADORA2B/GNB3/HRAS/MAP2K1/DRD1/NTRK2/GNG2/KRAS/100141311/MAOB/SHC4/GNB1/SLC29A2/GRIN2B/MAOA/NPY/HDAC4/CREB3/HDAC2/CRH/HDAC5/SHC3/FOSB/ATF4/GRIN3A/CREB3L4/BDNF
ssc04130	SNARE interactions in vesicular transport	31	0.45807	1.51349	0.0227297	0.0869224	0.061524	3506	tags=39%, list=18%, signal=32%	100517676/100152253/100512755/100522390/100153196/100627083/100624091/100157063/100620246/100624797/100628225/100155887	GOSR1/STX11/SNAP23/BET1/STX7/VAMP7/STX18/STX17/VAMP8/STX19/VAMP3/STX2
ssc05145	Toxoplasmosis	96	0.341539	1.39936	0.0259936	0.0962083	0.0686786	4315	tags=40%, list=22%, signal=31%	397202/100156205/100127166/100307052/396979/100034246/396657/396859/397536/110257482/396851/406188/100153785/100135040/100144419/445528/100135050/100525654/100126864/396646/751869/100037921/100153387/100622590/100135049/397395/100514785/100518913/100101471/100135663/595105/399541/396623/100152238/414371/397363/445013/100153386	JAK1/ALOX5/IRAK4/SOCS1/PIK3CG/PIK3R6/IL10RB/NOS2/BCL2L1/LAMA5/PIK3R5/NFKBIA/TAB1/SLA-DRA/GNAI1/SLA-DMA/SLA-DMB/IL10RA/IFNGR2/MYD88/NFKB1/SLA-DQB1/SLA-DQA1/BIRC3/SLA-DOB/CD40/LAMC1/CASP9/IKBKB/MAP3K7/CASP8/TLR4/TLR2/IFNGR1/CCR5/TYK2/MAPK3/SLA-DRB1
ssc04520	Adherens junction	86	-0.305256	-1.36682	0.0262638	0.0962083	0.0686786	3689	tags=30%, list=19%, signal=25%	100516641/100153151/100517284/397211/100154503/100523918/100513914/100513412/397445/397657/100038012/100524973/100620215/100523674/100170126/100513228/100511556/100521277/100627112/100157760/397247/396974/100519699/110255928/100525337/100518152	ERBB2/SORBS1/ACTN4/CSNK2B/SRC/LMO7/FER/ACTN1/ROCK2/CTNNB1/NECTIN2/PTPRJ/CREBBP/RASIP1/LEF1/BAIAP2/RADIL/PTPRF/YES1/MYL9/NECTIN1/VCL/CTNND1/RAC3/CTNNA2/NECTIN3	BBB
ssc04370	VEGF signaling pathway	54	-0.3516	-1.44374	0.0236345	0.0885377	0.0626673	4737	tags=39%, list=24%, signal=29%	100153927/397311/100522792/493184/110260605/100154503/100511937/110259208/100233191/100518251/100739510/100126861/100152497/100621789/574062/100518074/100127478/100521065/110255928/397157/397590	MAPK1/KDR/PRKCB/HSPB1/MAPK11/SRC/LOC100511937/HRAS/MAP2K1/KRAS/PIK3R2/AKT1/PLCG1/PIK3CA/MAPK12/PRKCG/AKT2/BAD/RAC3/VEGFA/PTGS2	BBB
