# Supplementary material for: Pericystic brain transcriptomics reveals molecular signatures of immune activation and neurovascular remodelling in viable and post-treatment porcine neurocysticercosis
Source: bioRxiv. 2026 Jul 1:2026.06.26.734379. Preprint. [Version 1] doi: 10.64898/2026.06.26.734379 (PMC13345202; doi:10.64898/2026.06.26.734379)
Supplement: Supplement 1 — Figure S1. Principal component analysis of samples. PCA plot based on variance-stabilized gene expression data, showing the distribution of samples based on (a) experimental group and (b) location of the sample. Supplementary Table 1. DESeq2 differential expression results for the infection effect. Complete gene-level output from the comparison between infected untreated and uninfected control samples, including log2 fold changes, test statistics, nominal p-values and adjusted p-values. Supplementary Table 2. KEGG pathways significantly enriched for the infection effect. Gene set enrichment analysis results for the infection-effect comparison, including pathways with absolute normalised enrichment score (|NES|) > 1 and false discovery rate (FDR) < 0.05. Supplementary Table 3. DESeq2 differential expression results for the treatment effect. Complete gene-level output from the comparison between treated infected and untreated infected samples, including log2 fold changes, test statistics, nominal p-values and adjusted p-values. Supplementary Table 4. KEGG pathways significantly enriched for the treatment effect. Gene set enrichment analysis results for the treatment-effect comparison, including pathways with absolute normalised enrichment score (|NES|) > 1 and false discovery rate (FDR) < 0.05. [file media-1.zip › Supplementary information/Table S4.xlsx]

## Sheet: Sheet 1
ID	Description	setSize	enrichmentScore	NES	pvalue	p.adjust	qvalue	rank	leading_edge	core_enrichment	core_enrichment_symbol	Category
ssc05221	Acute myeloid leukemia	62	0.361035	1.47678	0.0210138	0.0553999	0.0326769	3925	tags=35%, list=20%, signal=28%	100511937/100126861/100127478/100170126/100521065/397550/100154609/100157336/100523899/100155449/100127355/733648/397307/100738589/100101471/100135665/100153922/100512153/397297/100037938/100739510/751869	LOC100511937/AKT1/AKT2/LEF1/BAD/STAT5A/PER2/PML/TCF7L1/RUNX1T1/IKBKG/STAT3/CEBPA/CCND1/IKBKB/RELA/TCF7L2/RPS6KB2/PPARD/CD14/PIK3R2/NFKB1
ssc05418	Fluid shear stress and atherosclerosis	123	0.477958	2.21801	8.82176e-09	3.41108e-07	2.01198e-07	2415	tags=33%, list=12%, signal=29%	397508/397121/396925/396750/100522469/397557/414411/100739163/100739508/100144486/100511937/414737/396941/100126861/396915/397657/397528/100286873/100127478/100525965/100158080/100623661/397020/102164433/110260350/397567/397653/396913/100127355/100154503/397391/100627149/100174959/100125375/574062/100624225/397276/100049703/100101471/110255928/414396	SELE/PLAT/VCAM1/ICAM1/DUSP1/NOS3/ASS1/LOC100739163/LOC100739508/FOS/LOC100511937/CDH5/PECAM1/AKT1/EDN1/CTNNB1/SDC4/NQO1/AKT2/GPC1/TXN2/CALML6/TNFRSF1A/MAPK7/LOC110260350/MGST1/ACTG1/JUN/IKBKG/SRC/MMP2/RAC1/KLF2/CAV2/MAPK12/SUMO3/TP53/BCL2/IKBKB/RAC3/ACTB	BBB
ssc04920	Adipocytokine signaling pathway	61	0.372792	1.51412	0.012694	0.0368126	0.0217134	2985	tags=26%, list=15%, signal=22%	100153486/406188/102164419/100126861/493186/100127478/100513840/397020/397306/100127355/100156446/733648/100101471/100135665/100154993/100620540	NFKBIE/NFKBIA/SLC2A1/AKT1/SOCS3/AKT2/TRAF2/TNFRSF1A/RXRA/IKBKG/ACSBG1/STAT3/IKBKB/RELA/ACACB/LOC100620540
ssc05143	African trypanosomiasis	21	0.657192	2.05327	0.000161161	0.00109969	0.000648635	1092	tags=33%, list=6%, signal=31%	397508/396925/396750/397691/100525148/100516581/396826	SELE/VCAM1/ICAM1/APOA1/PLCB3/PLCB4/FAS
ssc04933	AGE-RAGE signaling pathway in diabetic complications	93	0.566066	2.51291	7.51206e-11	8.71398e-09	5.13983e-09	4509	tags=53%, list=23%, signal=41%	397508/396925/100621403/396750/397557/100515336/100521111/100511937/396677/100525148/100516581/397260/100126861/396915/100520726/100621504/100127478/100521837/397550/100153454/100620724/100144492/396913/397077/397391/100627099/100627149/733648/100152497/574062/396655/100049703/100738589/100135665/397078/397422/397400/100511072/100157642/100737091/100739510/100157073/751869/110260605/100533200/396…	SELE/VCAM1/COL4A4/ICAM1/NOS3/COL4A1/PLCD3/LOC100511937/F3/PLCB3/PLCB4/SMAD3/AKT1/EDN1/EGR1/COL4A3/AKT2/VEGFB/STAT5A/COL4A2/COL4A6/CDK4/JUN/FOXO1/MMP2/PLCD1/RAC1/STAT3/PLCG1/MAPK12/STAT1/BCL2/CCND1/RELA/TGFB1/CCL2/TGFB3/DIAPH1/THBD/COL4A5/PIK3R2/AGT/NFKB1/MAPK11/PRKCZ/BAX/VEGFA/CDKN1B/TGFB2
ssc04936	Alcoholic liver disease	108	0.347982	1.57393	0.00695003	0.0226038	0.0133326	4005	tags=33%, list=21%, signal=27%	406188/100152641/100126861/397657/100127478/100623776/100170126/397303/396606/397020/396826/100523899/595129/100127355/100523005/397077/574062/397308/100520636/100156979/100738589/100101471/397104/100135665/100518910/106504110/396656/100154993/100153922/100524751/110256149/100170771/100037938/751869/110260605/399528	NFKBIA/IL17RC/AKT1/CTNNB1/AKT2/TICAM1/LEF1/LBP/IRAK1/TNFRSF1A/FAS/TCF7L1/FADD/IKBKG/ACOX3/FOXO1/MAPK12/SREBF1/ACADVL/TRAF3/CCND1/IKBKB/ACADM/RELA/IL17RA/ALDH7A1/IRF3/ACACB/TCF7L2/RIPK1/MAP2K3/LPIN3/CD14/NFKB1/MAPK11/CPT1B
ssc05330	Allograft rejection	20	0.625412	1.93028	0.000816401	0.00424041	0.00250115	3398	tags=45%, list=17%, signal=37%	396650/100135031/100037288/396826/397395/100037293/100135037/100037921/445528	SLA-7/SLA-2/SLA-3/FAS/CD40/SLA-1/SLA-6/SLA-DQB1/SLA-DMA
ssc00970	Aminoacyl-tRNA biosynthesis	44	-0.437331	-1.73826	0.00223293	0.00914189	0.00539222	4595	tags=50%, list=24%, signal=38%	100518457/449526/100518652/100512260/100513158/100517244/110257078/100620180/100513511/100513328/100155484/100524304/100624597/110261142/100525399/100621140/100624746/100526191/100523715/100516610/100525981/100514245	RARS2/EPRS/HARS/GARS/PARS2/PSTK/MARS2/TARS2/MTFMT/NARS/SARS/FARSA/YARS2/LOC110261142/AARS/YARS/IARS/TARS/TARSL2/MARS/LARS/NARS2
ssc05146	Amoebiasis	78	0.457286	1.95984	7.54614e-05	0.000570882	0.000336727	3925	tags=36%, list=20%, signal=29%	100512476/100621403/100157958/100048958/100126851/100515336/100511937/100525148/100516581/493184/100621504/100523862/100153454/100625589/101101688/100620724/100127145/100154420/100135665/397078/396974/100626904/397400/100037938/100737091/100739510/100144499/751869	PRDX1/COL4A4/LAMC3/GNA14/SERPINB9/COL4A1/LOC100511937/PLCB3/PLCB4/HSPB1/COL4A3/RAB5C/COL4A2/LAMA1/LAMB2/COL4A6/MUC2/LAMA2/RELA/TGFB1/VCL/IL1R1/TGFB3/CD14/COL4A5/PIK3R2/RAB5A/NFKB1
ssc04371	Apelin signaling pathway	129	0.308127	1.43764	0.0142423	0.0402953	0.0237677	2869	tags=21%, list=15%, signal=18%	397121/397557/102158881/100156773/100152067/100516546/100525148/100516581/397260/100126861/100520726/102166994/100127478/100516558/100522613/100623661/100522202/397523/733615/100624050/100174959/110261346/100155015/100738589/100522824/100038023/100519528	PLAT/NOS3/NOTCH3/JAG1/ADCY4/GNB2/PLCB3/PLCB4/SMAD3/AKT1/EGR1/GNG5/AKT2/RRAS/ADCY6/CALML6/GNG11/GNAI2/ACTA2/HDAC4/KLF2/GNB1/ITPR3/CCND1/GNA13/RPS6/CALML4
ssc04210	Apoptosis	126	0.426619	1.99144	5.34843e-06	7.44502e-05	4.39134e-05	5477	tags=48%, list=28%, signal=34%	406188/100622590/100627029/397648/100624226/100628179/733669/100156777/100144486/100511937/100517403/100126861/100127478/100521065/100513840/397020/396826/397653/102167527/396913/595129/100127355/100621090/100155015/397276/100049703/100101471/414396/100135665/100126859/594852/100621034/100037300/100514888/100524751/397027/100049693/396969/100739510/751869/100152997/397278/100737977/396633/397543/…	NFKBIA/BIRC3/TRAF1/MCL1/LOC100624226/DAB2IP/GADD45A/CASP7/FOS/LOC100511937/BBC3/AKT1/AKT2/BAD/TRAF2/TNFRSF1A/FAS/ACTG1/PIDD1/JUN/FADD/IKBKG/GADD45B/ITPR3/TP53/BCL2/IKBKB/ACTB/RELA/LMNA/BID/PARP1/XIAP/ENDOG/RIPK1/CAPN1/SPTAN1/CTSH/PIK3R2/NFKB1/GADD45G/PMAIP1/LOC100737977/BAX/BAK1/TNFSF10/MAPK3/CSF2RB/CASP3/PDPK1/BIRC5/CASP6/ITPR2/CASP10/CASP8/DAXX/PTPN13/APAF1/DIABLO/CAPN2	Cell death
ssc04215	Apoptosis - multiple species	32	0.430609	1.4992	0.0325296	0.0797205	0.0470221	5432	tags=56%, list=28%, signal=41%	100622590/100156777/100517403/397020/595129/110257143/100049703/594852/100037300/397278/100525607/396633/397543/397244/397266/595105/100513283/100155744	BIRC3/CASP7/BBC3/TNFRSF1A/FADD/BOK/BCL2/BID/XIAP/PMAIP1/NGFR/BAX/BAK1/CASP3/BIRC5/CASP8/APAF1/DIABLO	Cell death
ssc05320	Autoimmune thyroid disease	22	0.612673	1.9439	0.000660777	0.00359297	0.00211927	3398	tags=45%, list=17%, signal=38%	396650/100135031/100037288/396826/397395/100037293/100135037/397560/100037921/445528	SLA-7/SLA-2/SLA-3/FAS/CD40/SLA-1/SLA-6/TSHR/SLA-DQB1/SLA-DMA
ssc04662	B cell receptor signaling pathway	70	0.399154	1.67089	0.0021073	0.0089432	0.00527502	2581	tags=21%, list=13%, signal=19%	100153486/406188/100144486/100511937/100126861/100151931/100127478/780427/396913/100127355/100462718/100627149/100101471/110255928/100135665	NFKBIE/NFKBIA/FOS/LOC100511937/AKT1/VAV2/AKT2/CD81/JUN/IKBKG/INPPL1/RAC1/IKBKB/RAC3/RELA	Immunity
ssc05100	Bacterial invasion of epithelial cells	74	0.410878	1.75274	0.00176806	0.0075961	0.00448046	4372	tags=42%, list=22%, signal=33%	100737993/100511937/397657/100523778/100623256/100621541/100736650/100621037/100525363/397653/100523501/100526147/100154503/100627149/100174964/100524831/100125375/110256718/100510936/414396/100626582/100156321/100192444/396974/100155875/100739510/100155091/100522492/102164918/100525337/100174965	CTTN/LOC100511937/CTNNB1/CTNNA1/ILK/BCAR1/MAD2L2/SEPT9/CRKL/ACTG1/SEPT11/SHC4/SRC/RAC1/ARPC1B/DOCK1/CAV2/PXN/SEPT2/ACTB/ARHGEF26/SHC1/CRK/VCL/ARPC4/PIK3R2/ITGA5/ELMO3/SHC3/CTNNA2/ARPC5
ssc05217	Basal cell carcinoma	59	0.502651	2.02254	3.85299e-05	0.00031463	0.00018558	4694	tags=51%, list=24%, signal=39%	100520319/733669/397657/100152215/100515110/100327037/100170126/100739604/100621038/100523899/100157360/100579172/110255708/100523725/100621090/100516888/397276/100525170/100520334/100624604/100517932/100153922/100623280/110262227/100738655/100152997/396633/100625784/397543/100625452	FZD4/GADD45A/CTNNB1/CDKN1A/SMO/WNT4/LEF1/AXIN2/DVL3/TCF7L1/FZD6/APC2/FZD8/AXIN1/GADD45B/GLI3/TP53/DVL1/GLI2/KIF7/APC/TCF7L2/PTCH2/FZD1/WNT9B/GADD45G/BAX/FZD9/BAK1/DVL2
ssc05224	Breast cancer	131	0.445527	2.0841	4.72366e-07	9.66961e-06	5.70349e-06	3038	tags=34%, list=16%, signal=29%	100518256/102158881/100152163/100156773/100520319/100499567/100516641/100153829/733669/100144486/100511937/100144522/100126861/397657/100152215/100127478/100327037/100152404/100170126/100739604/110258061/100621038/100153248/100522743/100144492/100523899/100524299/100526147/396913/100157360/100579172/110259378/110255708/100523725/397497/100621090/397276/100738589/100525170/100156321/396697/397350/…	HEYL/NOTCH3/DLL4/JAG1/FZD4/HES1/ERBB2/NFKB2/GADD45A/FOS/LOC100511937/NOTCH4/AKT1/CTNNB1/CDKN1A/AKT2/WNT4/HEY2/LEF1/AXIN2/NOTCH1/DVL3/FGFR1/JAG2/CDK4/TCF7L1/LRP5/SHC4/JUN/FZD6/APC2/FGF22/FZD8/AXIN1/FGF1/GADD45B/TP53/CCND1/DVL1/SHC1/ESR2/IGF1R/APC/TCF7L2
ssc04625	C-type lectin receptor signaling pathway	88	0.417905	1.83067	0.000189179	0.00126604	0.000746757	2985	tags=28%, list=15%, signal=24%	406188/396611/100622609/397590/100153829/100738193/100511937/100126861/100154469/100127478/100516558/100623661/780415/100521986/396913/100127355/100154503/574062/100155015/396655/100101471/100523324/100135665/100519528/100620540	NFKBIA/IRF1/RELB/PTGS2/NFKB2/BCL3/LOC100511937/AKT1/NFATC4/AKT2/RRAS/CALML6/IRF9/MAPKAPK2/JUN/IKBKG/SRC/MAPK12/ITPR3/STAT1/IKBKB/ARHGEF12/RELA/CALML4/LOC100620540	Immunity
ssc04520	Adherens junction	86	0.493718	2.15603	8.61117e-07	1.37956e-05	8.13717e-06	3038	tags=38%, list=16%, signal=33%	100038012/100627112/100516641/414737/397260/397657/100523778/100514741/100170126/100624854/100157760/100511556/100523674/100153248/100519699/100523899/397653/397211/100152555/100513914/100154503/100156181/733637/100627149/100521277/100152734/110255928/414396/100152919/396755/397350/396974/100153922	NECTIN2/YES1/ERBB2/CDH5/SMAD3/CTNNB1/CTNNA1/AFDN/LEF1/PTPRM/MYL9/RADIL/RASIP1/FGFR1/CTNND1/TCF7L1/ACTG1/CSNK2B/RAP1B/FER/SRC/PTPRB/LOC733637/RAC1/PTPRF/ARHGAP29/RAC3/ACTB/HEG1/INSR/IGF1R/VCL/TCF7L2	BBB
ssc01200	Carbon metabolism	106	0.369967	1.67284	0.000780253	0.00411406	0.00242662	5283	tags=44%, list=27%, signal=32%	100622692/100514142/100621757/768107/100626793/100154160/100154828/397603/100157716/100738870/397630/100154365/110261260/100188980/100156927/100514210/100523005/100622986/780433/396999/100153301/100512013/100522516/100521318/692156/110260081/397026/100155425/100153520/100524618/100520121/100048954/100515636/397568/397538/100144529/100524659/100113422/100517636/100525850/100624724/100155595/100316…	IDNK/GCK/PFKL/RGN/ACAT1/PSAT1/ACSS1/IDH2/CPS1/ENO1/PC/SDSL/GCSH/PGAM2/ECHS1/TALDO1/ACOX3/G6PD/SDHA/ACO2/ALDH6A1/ALDOC/GLYCTK/GPT2/ENO3/ALDOA/SUCLG2/GLDC/HKDC1/GPT/TKFC/SDHD/OGDH/CAT/ME1/PHGDH/ME2/ACOX1/PGLS/IDH3G/TKTL2/SDS/PSPH/SDHC/TPI1/ACADS/ADH5
ssc04518	Integrin signaling	144	0.440042	2.07941	2.01021e-07	4.9968e-06	2.94729e-06	3106	tags=33%, list=16%, signal=28%	396925/100739768/100621403/396763/396750/100157958/396664/399543/100515336/100516641/100511937/100126861/397657/110257487/100623256/492312/102166564/100621504/100127478/100521837/397162/397323/100153454/100625589/100158200/101101688/100620724/100156404/397653/397460/100622228/100154503/100627149/733585/110256718/100738589/110255928/414396/100154420/100525326/100155108/397350/397078/396974/1005185…	VCAM1/PARVB/COL4A4/FLT1/ICAM1/LAMC3/DSPP/VWF/COL4A1/ERBB2/LOC100511937/AKT1/CTNNB1/COL9A3/ILK/MADCAM1/PDGFRB/COL4A3/AKT2/VEGFB/CCND2/COL2A1/COL4A2/LAMA1/ITGA6/LAMB2/COL4A6/PGF/ACTG1/TNC/ARHGEF6/SRC/RAC1/FLNA/PXN/CCND1/RAC3/ACTB/LAMA2/FERMT3/THBS3/IGF1R/TGFB1/VCL/PARVA/FERMT2/COL9A1	BBB
ssc04218	Cellular senescence	143	0.291718	1.37517	0.024044	0.0610753	0.0360244	4156	tags=31%, list=21%, signal=25%	733669/100511937/397260/100126861/100152215/100154469/100127478/100516558/100624279/397162/396650/100623661/100135031/100037288/100157000/100521986/100144492/100037293/397077/574062/100513591/100621090/100155015/100505408/100154715/397276/100738589/100135037/100135665/403155/397078/100519528/100511565/100518718/397027/100302363/397400/110256149/100154726/100739510/751869/110260605/733611/10015299…	GADD45A/LOC100511937/SMAD3/AKT1/CDKN1A/NFATC4/AKT2/RRAS/ZFP36L1/CCND2/SLA-7/CALML6/SLA-2/SLA-3/TRAF3IP2/MAPKAPK2/CDK4/SLA-1/FOXO1/MAPK12/ZFP36L2/GADD45B/ITPR3/TSC2/CDK2/TP53/CCND1/SLA-6/RELA/SLC25A6/TGFB1/CALML4/FOXM1/SQSTM1/CAPN1/ETS1/TGFB3/MAP2K3/TSC1/PIK3R2/NFKB1/MAPK11/PPP1CA/GADD45G/HIPK1	Cell death
ssc05230	Central carbon metabolism in cancer	64	0.408371	1.68544	0.00444819	0.0159584	0.00941288	2315	tags=23%, list=12%, signal=21%	100514142/100621757/100516641/102164419/100511937/100126861/102166564/100127478/397603/100153248/100188980/100622986/100126274/100502559/397276	GCK/PFKL/ERBB2/SLC2A1/LOC100511937/AKT1/PDGFRB/AKT2/IDH2/FGFR1/PGAM2/G6PD/SIRT6/LDHC/TP53
ssc05142	Chagas disease	84	0.372023	1.61256	0.00385246	0.0142623	0.00841242	4693	tags=37%, list=24%, signal=28%	406188/100048958/100144486/100511937/100525148/100516581/613133/100126861/100127478/100623776/396606/397020/396826/396913/397523/595129/100127355/574062/100101471/100135665/397078/397422/397400/100739510/751869/100144421/110260605/397088/397084/396623/445013	NFKBIA/GNA14/FOS/LOC100511937/PLCB3/PLCB4/ACE/AKT1/AKT2/TICAM1/IRAK1/TNFRSF1A/FAS/JUN/GNAI2/FADD/IKBKG/MAPK12/IKBKB/RELA/TGFB1/CCL2/TGFB3/PIK3R2/NFKB1/GNAI3/MAPK11/PPP2R1A/TGFB2/TLR2/MAPK3
ssc05208	Chemical carcinogenesis - reactive oxygen species	178	0.285148	1.39306	0.0109465	0.0328394	0.0193699	4745	tags=32%, list=24%, signal=24%	406188/414425/100144486/100511937/100126861/100286873/100127478/100517036/102165436/100521065/110260350/397567/100134963/100152612/100156288/448979/396913/100127355/414900/100154503/100154319/100627149/100622808/574062/780433/100625866/100522783/100517634/100101471/100135665/403155/100154817/100521945/100521478/396924/399685/100620540/100152232/100620809/445512/100048954/100739510/397639/10051801…	NFKBIA/EPHX2/FOS/LOC100511937/AKT1/NQO1/AKT2/PRKD2/PRKD1/BAD/LOC110260350/MGST1/ATP5E/PPIF/NDUFA4L2/NDUFB8/JUN/IKBKG/PLD2/SRC/SOD2/RAC1/SLC26A1/MAPK12/SDHA/EPHX3/NDUFV1/NDUFA7/IKBKB/RELA/SLC25A6/ATP5F1/NDUFS8/NDUFA10/AKR1A1/COX7A1/LOC100620540/COX6A1/NDUFV3/HMOX1/SDHD/PIK3R2/EPHX1/NDUFA12/NFKB1/MAPK11/NDUFS6/GSTO1/CAT/VEGFA/EGFR/NDUFB7/ARAF/ATP5J/MAPK3/LOC110260348/CYBA
ssc04062	Chemokine signaling pathway	146	0.372952	1.76557	9.56999e-05	0.000679665	0.000400891	4463	tags=35%, list=23%, signal=27%	406188/100152067/100516546/100511937/100525148/100516581/100126861/100151931/494460/102166994/100127478/100521065/396735/100621541/100621027/100522613/100522202/100525363/100526147/100152555/397523/100127355/100154503/100627149/733648/100152497/110261346/110256718/396655/100170767/100101471/110255928/100156321/100135665/100521141/100192444/100152937/397422/100523474/100524280/100513842/100739510/…	NFKBIA/ADCY4/GNB2/LOC100511937/PLCB3/PLCB4/AKT1/VAV2/CXCL12/GNG5/AKT2/BAD/CXCL16/BCAR1/CX3CL1/ADCY6/GNG11/CRKL/SHC4/RAP1B/GNAI2/IKBKG/SRC/RAC1/STAT3/PLCG1/GNB1/PXN/STAT1/ARRB2/IKBKB/RAC3/SHC1/RELA/ARRB1/CRK/GRK5/CCL2/ITK/GNB4/GRK2/PIK3R2/PIK3R6/NFKB1/GNAI3/ADCY8/CXCR5/SHC3/PRKCZ/CXCL14/STAT2	Immunity
ssc05220	Chronic myeloid leukemia	74	0.500839	2.1365	6.27413e-06	8.39768e-05	4.95326e-05	4693	tags=49%, list=24%, signal=37%	406188/733669/110262035/100511937/397260/100126861/100152215/100157974/100127478/100518275/100521065/397550/100525363/100144492/100526147/100127355/100621090/397276/100738589/100101471/100156321/100135665/100192444/397078/100620540/397400/100739510/751869/100152997/102164918/396633/397584/397543/397084/397601/445013	NFKBIA/GADD45A/CTBP1/LOC100511937/SMAD3/AKT1/CDKN1A/BCR/AKT2/MECOM/BAD/STAT5A/CRKL/CDK4/SHC4/IKBKG/GADD45B/TP53/CCND1/IKBKB/SHC1/RELA/CRK/TGFB1/LOC100620540/TGFB3/PIK3R2/NFKB1/GADD45G/SHC3/BAX/CDKN1B/BAK1/TGFB2/ARAF/MAPK3
ssc04713	Circadian entrainment	94	0.313453	1.39073	0.037521	0.0906758	0.0534839	2222	tags=20%, list=11%, signal=18%	100152067/100516546/100144486/100525148/100516581/733640/100620648/102166994/100154609/100522613/100623661/397448/100512496/100522202/110259950/397523/110261346/100515684/100155015	ADCY4/GNB2/FOS/PLCB3/PLCB4/PRKG1/PER1/GNG5/PER2/ADCY6/CALML6/KCNJ5/RASD1/GNG11/CACNA1H/GNAI2/GNB1/GRIN2C/ITPR3
ssc05210	Colorectal cancer	86	0.39482	1.72415	0.00146467	0.00658174	0.00388215	4978	tags=47%, list=26%, signal=35%	733669/100144486/100511937/100517403/397260/100126861/397657/100152215/100127478/100624229/100170126/100521065/100739604/100523899/396913/100627149/100579172/100523725/100621090/397276/100049703/100738589/110255928/397078/100517932/100153922/100512153/397400/100739510/100152997/397278/396633/397070/397543/397084/397601/445013/100152102/397244/397266	GADD45A/FOS/LOC100511937/BBC3/SMAD3/AKT1/CTNNB1/CDKN1A/AKT2/RALB/LEF1/BAD/AXIN2/TCF7L1/JUN/RAC1/APC2/AXIN1/GADD45B/TP53/BCL2/CCND1/RAC3/TGFB1/APC/TCF7L2/RPS6KB2/TGFB3/PIK3R2/GADD45G/PMAIP1/BAX/EGFR/BAK1/TGFB2/ARAF/MAPK3/DCC/CASP3/BIRC5
ssc04610	Complement and coagulation cascades	59	0.498623	2.00633	5.01139e-05	0.000396356	0.000233785	4329	tags=42%, list=22%, signal=33%	397121/399543/100302537/396677/100152125/397025/397388/100521017/100521609/396922/100144304/397525/397339/396877/733662/397274/397217/100144442/397347/100157642/100155038/100519355/445464/100153504/100627330	PLAT/VWF/MASP2/F3/MASP1/CLU/PROS1/PLAUR/F2R/CD46/SERPING1/CFH/F8/CFD/F10/C1S/F5/F2/CD59/THBD/CPB2/F2RL2/C1R/F13A1/F13B	Immunity
ssc04066	HIF-1 signaling pathway	100	0.446817	2.01293	8.36781e-06	0.000100414	5.92277e-05	4693	tags=42%, list=24%, signal=32%	396763/100037272/100621757/397557/100516641/102164419/100511937/100126861/396915/100519651/100152215/100127478/100738870/396729/100517077/100516289/733648/100152497/100520196/100502559/396996/100049703/399522/100135665/396755/397350/100038023/100512013/692156/110260081/100512153/100153520/100626014/445512/100739510/751869/100523673/397157/397070/397584/100518074/445013	FLT1/EPAS1/PFKL/NOS3/ERBB2/SLC2A1/LOC100511937/AKT1/EDN1/ELOB/CDKN1A/AKT2/ENO1/TEK/MKNK2/PFKFB3/STAT3/PLCG1/LTBR/LDHC/TF/BCL2/IL6R/RELA/INSR/IGF1R/RPS6/ALDOC/ENO3/ALDOA/RPS6KB2/HKDC1/CAMK2A/HMOX1/PIK3R2/NFKB1/EGLN2/VEGFA/EGFR/CDKN1B/PRKCG/MAPK3	BBB
ssc05171	Coronavirus disease - COVID-19	203	0.525449	2.61799	3.83178e-18	1.33346e-15	7.86523e-16	5057	tags=59%, list=26%, signal=44%	406188/399543/100302537/100144486/100511937/613133/110261057/397570/100155444/100101927/100152125/110259542/100519675/100621400/397150/100525692/414419/100145895/641351/396606/780415/397020/100156811/100517165/100037993/595128/100154456/414420/110255317/100049695/396993/100286859/397607/397598/396913/397202/100127355/397363/733648/100512647/100152497/396768/397588/574062/780432/110261249/733592/1…	NFKBIA/VWF/MASP2/FOS/LOC100511937/ACE/RPL28/OAS1/RPS10/IFIH1/MASP1/RPS14/LOC100519675/LOC100621400/SELP/LOC100525692/RPL32/ISG15/RPSA/IRAK1/IRF9/TNFRSF1A/RPL30/RPS5/RPL10A/OAS2/RPL8/RPS28/RPL7A/RPLP0/RPL29/NRP1/RPS15/RPL35/JUN/JAK1/IKBKG/TYK2/STAT3/RPL36/PLCG1/RPL3/EIF2AK2/MAPK12/RPL13A/LOC110261249/RPL6/RPS7/RPS2/RPL31/STAT1/TRAF3/UBA52/IL6R/CFD/IKBKB/C1S/RPL18A/RPS11/DDX58/RELA/LOC100524282/RPL…
ssc04934	Cushing syndrome	139	0.313037	1.46955	0.00650848	0.021571	0.0127233	5339	tags=39%, list=27%, signal=28%	100152067/100520319/100515210/100525148/100516581/397657/100152215/100327037/100170126/100739604/100621038/100522613/100512496/100142688/100144492/100523899/110259950/100152555/397523/403330/100157360/100579172/110255708/100523725/100155015/100154715/100738589/100525170/100156729/110260656/100517932/397018/100153922/100626014/110262227/100738655/100154923/100157073/100144421/100622999/100625784/1…	ADCY4/FZD4/CDKN2C/PLCB3/PLCB4/CTNNB1/CDKN1A/WNT4/LEF1/AXIN2/DVL3/ADCY6/RASD1/CREB3L4/CDK4/TCF7L1/CACNA1H/RAP1B/GNAI2/CYP17A1/FZD6/APC2/FZD8/AXIN1/ITPR3/CDK2/CCND1/DVL1/WDR5/KMT2D/APC/SCARB1/TCF7L2/CAMK2A/FZD1/WNT9B/ORAI1/AGT/GNAI3/ADCY8/FZD9/CACNA1C/EGFR/CDKN1B/MEN1/MAPK3/DVL2/STAR/E2F1/ITPR2/ATF6B/WNT5B/TCF7/WNT5A
ssc04060	Cytokine-cytokine receptor interaction	153	0.353344	1.69438	0.00041503	0.00249018	0.0014688	5289	tags=42%, list=27%, signal=31%	100522085/100624226/100152641/100153279/494460/100620258/100127163/100511493/102162772/396735/100521146/404704/100621027/397020/396826/110257499/397395/100518643/100520196/100154041/100519398/399522/100513084/100217390/100518910/100516201/100513263/397078/100521616/396657/110260624/397422/399534/397488/100151964/100521706/100626904/397400/100524518/110256843/100524166/396814/100515668/397178/1005…	RELL1/LOC100624226/IL17RC/ACVRL1/CXCL12/THPO/TNFSF12/GDF1/IL17B/CXCL16/TNFRSF19/CD4/CX3CL1/TNFRSF1A/FAS/TNFRSF6B/CD40/IL33/LTBR/IL25/OSMR/IL6R/CSF1/TNFRSF12A/IL17RA/TNFRSF25/CLCF1/TGFB1/IL9R/IL10RB/TNFRSF13C/CCL2/MSTN/GHR/BMP5/TNFRSF11A/IL1R1/TGFB3/CNTFR/NODAL/IL11RA/IL2RA/BMP8A/IL12RB2/CXCR5/TNFRSF21/IL13RA1/NGFR/LOC100737977/CXCL14/TNFRSF13B/BMPR1B/TGFB2/CSF3R/TNFSF10/IL2RB/INHBB/IFNE/CXCR6/CSF…	Immunity
ssc04820	Cytoskeleton in muscle cells	203	0.389679	1.94153	5.00707e-07	9.68033e-06	5.70981e-06	4461	tags=40%, list=23%, signal=31%	100153630/100621403/110255660/110260403/100515041/100515336/396579/733691/397528/110257487/100511351/100628118/100621504/100516258/733663/396725/100157760/100738870/100627924/100153454/100625589/100158200/100155592/100620724/100621139/397653/100155358/100522394/100620392/100521622/414421/574060/102166275/100624901/396904/100524661/100519144/396986/397175/100738368/414396/100154420/100517445/39755…	CSRP2/COL4A4/LMOD1/PLEC/PDLIM5/COL4A1/TNNT1/NRAP/SDC4/COL9A3/NID1/ELN/COL4A3/SPTBN1/MYOZ2/DES/MYL9/ENO1/MYH11/COL4A2/LAMA1/ITGA6/PDLIM1/COL4A6/AGRN/ACTG1/SPTBN5/VIM/DAG1/SUN2/PDLIM3/MYOZ1/MYOM3/MYPN/MYH9/SYNE2/FBLN1/FHL3/COL11A1/FBN3/ACTB/LAMA2/DAAM1/TMOD3/THBS3/LMNA/AMPD1/COL5A1/SUN1/VCL/ACTG2/SDC3/MYH4/COL9A1/SNTB1/FHL2/ENO3/MYOM1/BGN/ITGA9/SPTAN1/COL27A1/SNTA1/DIAPH1/FMNL3/TLN1/PDLIM7/COL4A5/I…	Cytoskeleton
ssc05415	Diabetic cardiomyopathy	167	0.304137	1.46908	0.00770245	0.0241482	0.0142435	4605	tags=31%, list=24%, signal=24%	397557/102164419/100511937/100525148/100516581/613133/397260/100126861/100127478/100134963/100152612/100523015/100156288/448979/574064/100622986/397391/100627149/574062/780433/100522783/100517634/100519491/100135665/403155/396755/100154817/100521945/100521478/100621034/397078/399685/100516037/100152232/100620809/100626014/397400/100048954/396820/100739510/100518016/100157073/751869/110260605/7336…	NOS3/SLC2A1/LOC100511937/PLCB3/PLCB4/ACE/SMAD3/AKT1/AKT2/ATP5E/PPIF/TBC1D4/NDUFA4L2/NDUFB8/GYS1/G6PD/MMP2/RAC1/MAPK12/SDHA/NDUFV1/NDUFA7/CPT2/RELA/SLC25A6/INSR/ATP5F1/NDUFS8/NDUFA10/PARP1/TGFB1/COX7A1/PDK2/COX6A1/NDUFV3/CAMK2A/TGFB3/SDHD/ATP2A3/PIK3R2/NDUFA12/AGT/NFKB1/MAPK11/PPP1CA/CPT1B/NDUFS6/PRKCZ/NDUFB7/TGFB2/PRKCG/ATP5J
ssc04510	Focal adhesion	188	0.404147	1.98723	1.74658e-07	4.67546e-06	2.75776e-06	4999	tags=44%, list=26%, signal=33%	100622590/100739768/100621403/396763/100157958/399543/100515336/100516641/100511937/100126861/397657/110257487/100623256/100151931/102166564/100621504/100127478/100521837/100521065/100157760/397162/100621541/397323/100153454/100625589/100158200/100626700/101101688/100620724/100156404/100525363/397653/397460/100526147/100152555/396913/100154503/733637/100627149/100524831/733585/100125375/100520849…	BIRC3/PARVB/COL4A4/FLT1/LAMC3/VWF/COL4A1/ERBB2/LOC100511937/AKT1/CTNNB1/COL9A3/ILK/VAV2/PDGFRB/COL4A3/AKT2/VEGFB/BAD/MYL9/CCND2/BCAR1/COL2A1/COL4A2/LAMA1/ITGA6/PPP1R12C/LAMB2/COL4A6/PGF/CRKL/ACTG1/TNC/SHC4/RAP1B/JUN/SRC/LOC733637/RAC1/DOCK1/FLNA/CAV2/ARHGAP5/PXN/BCL2/CCND1/RAC3/RAPGEF1/ACTB/LAMA2/SHC1/THBS3/IGF1R/CRK/XIAP/VCL/PARVA/COL9A1/ITGA9/DIAPH1/TLN1/PAK6/COL4A5/PIK3R2/ITGA5/ITGA1/PPP1CA/TH…	BBB
ssc01522	Endocrine resistance	90	0.460442	2.03142	7.44383e-06	9.40433e-05	5.54702e-05	2745	tags=33%, list=14%, signal=29%	100521003/102158881/100152163/100156773/100152067/100515210/100516641/100144486/100511937/100144522/100126861/100152215/100620827/100127478/100521065/110258061/100522613/100522743/100144492/100526147/396913/100154503/397391/574062/397276/100049703/100738589/100156321/396697/397350	GPER1/NOTCH3/DLL4/JAG1/ADCY4/CDKN2C/ERBB2/FOS/LOC100511937/NOTCH4/AKT1/CDKN1A/LOC100620827/AKT2/BAD/NOTCH1/ADCY6/JAG2/CDK4/SHC4/JUN/SRC/MMP2/MAPK12/TP53/BCL2/CCND1/SHC1/ESR2/IGF1R	Hormonal
ssc05213	Endometrial cancer	58	0.448274	1.8167	0.000955342	0.0048891	0.00288377	4907	tags=50%, list=25%, signal=37%	100516641/733669/100511937/100126861/397657/100523778/100152215/100623256/100127478/100170126/100521065/100739604/100523899/100579172/100523725/100621090/397276/100738589/100517932/100153922/100739510/100152997/100525337/396633/397070/397543/397601/445013/100192445	ERBB2/GADD45A/LOC100511937/AKT1/CTNNB1/CTNNA1/CDKN1A/ILK/AKT2/LEF1/BAD/AXIN2/TCF7L1/APC2/AXIN1/GADD45B/TP53/CCND1/APC/TCF7L2/PIK3R2/GADD45G/CTNNA2/BAX/EGFR/BAK1/ARAF/MAPK3/PDPK1
ssc05169	Epstein-Barr virus infection	174	0.403748	1.9647	8.72138e-07	1.37956e-05	8.13717e-06	2807	tags=32%, list=14%, signal=27%	100153486/406188/100622156/100622609/396750/100499567/100153829/733669/100511937/100126861/397570/100152215/100127478/733650/100513840/100145895/397162/396650/396606/780415/100135031/100037288/733649/396826/100520908/595128/100144492/100522394/396913/397202/595129/100127355/397363/100037289/397395/100037293/100627149/733648/397588/574062/397043/100621090/396655/100154715/100155428/100156979/39727…	NFKBIE/NFKBIA/TNFAIP3/RELB/ICAM1/HES1/NFKB2/GADD45A/LOC100511937/AKT1/OAS1/CDKN1A/AKT2/TAP2/TRAF2/ISG15/CCND2/SLA-7/IRAK1/IRF9/SLA-2/SLA-3/TAP1/FAS/TAPBPL/OAS2/CDK4/VIM/JUN/JAK1/FADD/IKBKG/TYK2/IRF7/CD40/SLA-1/RAC1/STAT3/EIF2AK2/MAPK12/PSMC5/GADD45B/STAT1/CDK2/TAPBP/TRAF3/TP53/BCL2/CCND1/IKBKB/DDX58/SLA-6/RELA/BID/IRF3
ssc00071	Fatty acid degradation	36	0.425892	1.53219	0.0121597	0.0358607	0.021152	5407	tags=61%, list=28%, signal=44%	397012/100626793/100738177/100156927/100523005/100156446/100520636/100154810/397017/100519491/397104/106504110/100522477/399528/396931/397604/100513366/100113422/396932/100513555/100157521/100515577	HADHA/ACAT1/ECI1/ECHS1/ACOX3/ACSBG1/ACADVL/ACADSB/HADHB/CPT2/ACADM/ALDH7A1/GCDH/CPT1B/ACADL/HADH/ADH4/ACOX1/ACADS/ADH5/ACSL5/ACAA1
ssc04666	Fc gamma R-mediated phagocytosis	90	0.316282	1.39541	0.030794	0.076545	0.045149	4693	tags=34%, list=24%, signal=26%	100511937/100512419/100126861/100517207/100152927/100151931/100127478/780425/100525363/100514711/414900/100462718/100627149/100174964/100524831/100152497/396902/100192444/100512153/100517816/100155875/100739510/100155782/397684/100626125/100738292/100513350/100174965/100518074/110261011/445013	LOC100511937/PLPP3/AKT1/MARCKS/PLA2G4B/VAV2/AKT2/ARF6/CRKL/PLA2G6/PLD2/INPPL1/RAC1/ARPC1B/DOCK1/PLCG1/MYO10/CRK/RPS6KB2/LAT/ARPC4/PIK3R2/WASF3/FCGR3A/ASAP3/SPHK2/ASAP2/ARPC5/PRKCG/VASP/MAPK3	Immunity
ssc04015	Rap1 signaling pathway	191	0.397864	1.958	2.81899e-07	6.54007e-06	3.85757e-06	2869	tags=28%, list=15%, signal=24%	100522873/396763/100152067/100511937/100525148/100516581/100126861/397657/503661/100151931/100514741/102166564/100127478/100521837/100158048/100516558/100511744/100517036/102165436/100624229/396729/100621541/100522613/100623661/100153248/100156404/100525363/100519699/397653/100127133/100511786/100521609/100152555/397523/100522839/100154503/100627149/100524790/606745/110259378/100152497/574062/397…	EPHA2/FLT1/ADCY4/LOC100511937/PLCB3/PLCB4/AKT1/CTNNB1/ADORA2A/VAV2/AFDN/PDGFRB/AKT2/VEGFB/SIPA1L2/RRAS/ARAP3/PRKD2/PRKD1/RALB/TEK/BCAR1/ADCY6/CALML6/FGFR1/PGF/CRKL/CTNND1/ACTG1/FGFR4/RAPGEF4/F2R/RAP1B/GNAI2/ID1/SRC/RAC1/RGS14/ADORA2B/FGF22/PLCG1/MAPK12/FGF1/EVL/RAC3/RAPGEF1/ACTB/CSF1/RAPGEF3/INSR/IGF1R/CRK/CALML4	BBB
ssc04270	Vascular smooth muscle contraction	108	0.431332	1.95093	2.1238e-05	0.000211166	0.000124553	2981	tags=30%, list=15%, signal=25%	397457/100152067/397401/100739522/100525148/100516581/733640/396915/397155/503661/100152927/100152637/100525156/100157760/100627924/100522613/100623661/100626700/396807/100514711/100271878/733615/606745/396904/100155015/100049663/100523324/100522824/100524227/100519528/397172/100520667	EDNRA/ADCY4/RAMP1/MRVI1/PLCB3/PLCB4/PRKG1/EDN1/RAMP2/ADORA2A/PLA2G4B/PRKCH/GNA12/MYL9/MYH11/ADCY6/CALML6/PPP1R12C/MYL6/PLA2G6/KCNMB3/ACTA2/ADORA2B/MYH9/ITPR3/EDN3/ARHGEF12/GNA13/CALD1/CALML4/CALCRL/ACTG2	BBB
ssc00052	Galactose metabolism	28	0.462052	1.55791	0.0198487	0.0535452	0.0315829	3364	tags=29%, list=17%, signal=24%	100514142/100621757/100521514/100736821/100522261/100511655/399536/100153520	GCK/PFKL/GALK1/B4GALT2/PGM2/B4GALT1/GALM/HKDC1
ssc04514	Cell adhesion molecule (CAM) interaction	119	0.419597	1.93669	1.15729e-05	0.000134245	7.91828e-05	1755	tags=24%, list=9%, signal=22%	397508/396925/396997/396750/100038012/100522817/414737/396941/397236/397528/397160/492312/102166598/397150/100512264/100624854/106504882/404704/396650/100135031/100037288/100158200/100626354/100154373/100153752/100302018/397395/100037293	SELE/VCAM1/CLDN5/ICAM1/NECTIN2/ESAM/CDH5/PECAM1/OCLN/SDC4/CD34/MADCAM1/JAM2/SELP/NTNG2/PTPRM/CADM1/CD4/SLA-7/SLA-2/SLA-3/ITGA6/CDH4/VSIR/CLDN10/CLDN15/CD40/SLA-1	BBB
ssc05226	Gastric cancer	133	0.364516	1.70903	0.000399522	0.00243919	0.00143872	4694	tags=41%, list=24%, signal=31%	100520319/100516641/733669/396910/100511937/397260/100126861/397657/100523778/100152215/100127478/100327037/100170126/100739604/100621038/100523899/397306/100524299/100526147/100157360/492280/100579172/110259378/110255708/100523725/397497/100621090/100127145/100154715/397276/100049703/100738589/100525170/100156321/397078/100517932/100153922/100512153/397400/110262227/100738655/100739510/100152997…	FZD4/ERBB2/GADD45A/ABCB1/LOC100511937/SMAD3/AKT1/CTNNB1/CTNNA1/CDKN1A/AKT2/WNT4/LEF1/AXIN2/DVL3/TCF7L1/RXRA/LRP5/SHC4/FZD6/TERT/APC2/FGF22/FZD8/AXIN1/FGF1/GADD45B/MUC2/CDK2/TP53/BCL2/CCND1/DVL1/SHC1/TGFB1/APC/TCF7L2/RPS6KB2/TGFB3/FZD1/WNT9B/PIK3R2/GADD45G/SHC3/CTNNA2/BAX/FZD9/EGFR/CDKN1B/BAK1/TGFB2/ARAF/MAPK3/DVL2
ssc05214	Glioma	69	0.355418	1.47923	0.0208971	0.0553999	0.0326769	4693	tags=39%, list=24%, signal=30%	733669/100511937/100126861/100152215/102166564/100127478/100623661/100144492/100526147/100152497/100621090/397276/100738589/100156321/100512553/397350/100519528/100626014/100739510/100152997/102164918/396633/397070/397543/100518074/397601/445013	GADD45A/LOC100511937/AKT1/CDKN1A/PDGFRB/AKT2/CALML6/CDK4/SHC4/PLCG1/GADD45B/TP53/CCND1/SHC1/CAMK1G/IGF1R/CALML4/CAMK2A/PIK3R2/GADD45G/SHC3/BAX/EGFR/BAK1/PRKCG/ARAF/MAPK3
ssc04922	Glucagon signaling pathway	90	0.387633	1.7102	0.00131761	0.0064505	0.00380474	2222	tags=21%, list=11%, signal=19%	733659/100621265/100514142/100621757/102164419/100525148/100516581/100126861/100127478/110255938/100623661/100188980/100142688/110260085/100141306/574064/397077/100502559/100155015	PYGM/SIK1/GCK/PFKL/SLC2A1/PLCB3/PLCB4/AKT1/AKT2/GCGR/CALML6/PGAM2/CREB3L4/PPP4C/PYGL/GYS1/FOXO1/LDHC/ITPR3
ssc00260	Glycine, serine and threonine metabolism	35	0.472934	1.68715	0.00666903	0.0218945	0.0129142	5265	tags=54%, list=27%, signal=40%	100515508/414909/100520329/100154160/414424/100154014/100154365/110261260/100188980/100154338/106504110/100522516/100155425/100144529/100126844/110256498/100155595/100316854/733654	LOC100515508/MAOB/LOC100520329/PSAT1/MAOA/GRHPR/SDSL/GCSH/PGAM2/SARDH/ALDH7A1/GLYCTK/GLDC/PHGDH/GATM/CBS/SDS/PSPH/CTH	Amino acid metabolism
ssc05332	Graft-versus-host disease	18	0.580127	1.74086	0.00705937	0.0227469	0.0134169	3398	tags=44%, list=17%, signal=37%	396650/100135031/100037288/396826/100037293/100135037/100037921/445528	SLA-7/SLA-2/SLA-3/FAS/SLA-1/SLA-6/SLA-DQB1/SLA-DMA
ssc04935	Growth hormone synthesis, secretion and action	113	0.299634	1.37339	0.0321254	0.0792882	0.0467671	4217	tags=29%, list=22%, signal=23%	100523358/100152067/100144486/100511937/100525148/100516581/100126861/493186/100127478/397550/397322/100621541/100522613/100142688/100525363/100526147/397523/733648/100152497/574062/100155015/396655/100156321/100192444/397488/110256149/100307052/100739510/100144421/110260605/100622999/102164918/397325	JUNB/ADCY4/FOS/LOC100511937/PLCB3/PLCB4/AKT1/SOCS3/AKT2/STAT5A/IGFALS/BCAR1/ADCY6/CREB3L4/CRKL/SHC4/GNAI2/STAT3/PLCG1/MAPK12/ITPR3/STAT1/SHC1/CRK/GHR/MAP2K3/SOCS1/PIK3R2/GNAI3/MAPK11/ADCY8/SHC3/POU1F1	Hormonal
ssc05161	Hepatitis B	142	0.338322	1.5916	0.00140263	0.00658174	0.00388215	2833	tags=27%, list=15%, signal=23%	406188/100144486/100511937/397260/100126861/100152215/100154469/100101927/100127478/100623776/100521065/397550/396606/396826/100520421/100142688/100153518/396913/397202/595129/100127355/100154503/397363/100037289/733648/574062/396655/100154715/100156979/397276/100049703/100515940/100101471/396723/100135665/594852/396656/397078	NFKBIA/FOS/LOC100511937/SMAD3/AKT1/CDKN1A/NFATC4/IFIH1/AKT2/TICAM1/BAD/STAT5A/IRAK1/FAS/TICAM2/CREB3L4/STAT6/JUN/JAK1/FADD/IKBKG/SRC/TYK2/IRF7/STAT3/MAPK12/STAT1/CDK2/TRAF3/TP53/BCL2/DDX3X/IKBKB/DDX58/RELA/BID/IRF3/TGFB1
ssc05160	Hepatitis C	116	0.470583	2.16348	1.28259e-07	3.71952e-06	2.19391e-06	3168	tags=39%, list=16%, signal=33%	406188/396997/100511937/397236/100126861/397657/493186/397570/100152215/100127478/100623776/100521065/100513840/780415/397020/396826/595128/100144492/100153752/780427/100302018/397306/100153038/100620600/397202/595129/100127355/397363/100037289/733648/100048946/397588/396655/100154715/100156979/397276/100738589/100101471/396723/100135665/594852/396656/397018/396752/100524751	NFKBIA/CLDN5/LOC100511937/OCLN/AKT1/CTNNB1/SOCS3/OAS1/CDKN1A/AKT2/TICAM1/BAD/TRAF2/IRF9/TNFRSF1A/FAS/OAS2/CDK4/CLDN10/CD81/CLDN15/RXRA/IFIT1/YWHAE/JAK1/FADD/IKBKG/TYK2/IRF7/STAT3/RNASEL/EIF2AK2/STAT1/CDK2/TRAF3/TP53/CCND1/IKBKB/DDX58/RELA/BID/IRF3/SCARB1/RSAD2/RIPK1
ssc05225	Hepatocellular carcinoma	153	0.394709	1.89273	7.5667e-06	9.40433e-05	5.54702e-05	4723	tags=41%, list=24%, signal=31%	100520319/733669/100739163/100739508/100511937/397260/100126861/397657/100286873/100152215/100127478/100327037/100170126/100521065/100739604/100621038/100156736/396681/110260350/397567/100144492/100523899/397653/100524299/100526147/100157360/492280/100579172/100152497/110255708/100523725/100621090/100521999/397276/100738589/414396/100525170/100156321/397350/397078/100517932/100153922/100512153/39…	FZD4/GADD45A/LOC100739163/LOC100739508/LOC100511937/SMAD3/AKT1/CTNNB1/NQO1/CDKN1A/AKT2/WNT4/LEF1/BAD/AXIN2/DVL3/TXNRD2/TXNRD1/LOC110260350/MGST1/CDK4/TCF7L1/ACTG1/LRP5/SHC4/FZD6/TERT/APC2/PLCG1/FZD8/AXIN1/GADD45B/SMARCD3/TP53/CCND1/ACTB/DVL1/SHC1/IGF1R/TGFB1/APC/TCF7L2/RPS6KB2/TGFB3/HMOX1/FZD1/SMARCD2/WNT9B/SMARCC2/PIK3R2/GADD45G/SHC3/GSTO1/BAX/FZD9/EGFR/BAK1/TGFB2/PRKCG/ARAF/MAPK3/DVL2/LOC110260…
ssc05168	Herpes simplex virus 1 infection	143	0.474345	2.23608	2.15302e-09	1.13586e-07	6.69973e-08	3985	tags=41%, list=20%, signal=33%	406188/100622590/100038012/100511937/100126861/493186/397570/100101927/100127478/100623776/733650/100523834/100521065/100513840/100157336/396650/396606/100302088/780415/100135031/100037288/397020/733649/396826/100520908/595128/397202/595129/100415778/100127355/100154503/397363/100037289/100037293/100048946/397588/100505408/396655/100155428/100156979/397276/100049703/100101471/396723/100135037/100…	NFKBIA/BIRC3/NECTIN2/LOC100511937/AKT1/SOCS3/OAS1/IFIH1/AKT2/TICAM1/TAP2/HCFC1/BAD/TRAF2/PML/SLA-7/IRAK1/BST2/IRF9/SLA-2/SLA-3/TNFRSF1A/TAP1/FAS/TAPBPL/OAS2/JAK1/FADD/ZC3HAV1/IKBKG/SRC/TYK2/IRF7/SLA-1/RNASEL/EIF2AK2/TSC2/STAT1/TAPBP/TRAF3/TP53/BCL2/IKBKB/DDX58/SLA-6/RELA/BID/IRF3/LOC100620540/CCL2/CD74/SLA-DQB1/SLA-DMA/TSC1/PIK3R2/ITGA5/ALYREF/NFKB1/PPP1CA
ssc04330	Notch signaling pathway	56	0.482227	1.9277	0.000201495	0.00131035	0.000772894	2439	tags=34%, list=13%, signal=30%	100518256/102158881/100152163/100156773/100499567/110262035/100144522/100517143/100524978/100152404/110258061/100621038/100522743/110255925/100154048/100524958/100620133/100622728/100525170	HEYL/NOTCH3/DLL4/JAG1/HES1/CTBP1/NOTCH4/DTX4/LFNG/HEY2/NOTCH1/DVL3/JAG2/RFNG/TLE3/DTX1/NRARP/TLE2/DVL1
ssc04390	Hippo signaling pathway	144	0.448271	2.11829	7.26615e-08	2.29875e-06	1.35588e-06	4526	tags=44%, list=23%, signal=34%	100622590/100626166/100152085/100522573/100520319/100511431/100625350/100517403/100622418/397260/397657/100523778/100625051/100158213/100327037/100170126/100739604/397162/100621038/110260417/100523899/397653/110261274/100513827/100620600/100522839/100523285/100157360/654299/100579172/110255708/100523725/397497/110255967/100738589/414396/100525170/100520334/397078/100517932/100524741/100153922/100…	BIRC3/AJUBA/TEAD4/WWTR1/FZD4/CRB2/TEAD2/BBC3/YAP1/SMAD3/CTNNB1/CTNNA1/CSNK1D/AMOT/WNT4/LEF1/AXIN2/CCND2/DVL3/SCRIB/TCF7L1/ACTG1/WTIP/WWC1/YWHAE/ID1/DLG5/FZD6/TEAD3/APC2/FZD8/AXIN1/FGF1/LLGL2/CCND1/ACTB/DVL1/GLI2/TGFB1/APC/STK3/TCF7L2/RASSF1/BMP5/LATS2/TGFB3/NKD2/TP53BP2/FZD1/WNT9B/PPP1CA/BMP8A/SOX2/PPP2R1A/PRKCZ/CTNNA2/SMAD7/MOB1B/FZD9/PARD6G/BMPR1B/TGFB2/LIMD1	Cell death
ssc04392	Hippo signaling pathway - multiple species	26	0.479933	1.6008	0.0148804	0.0417612	0.0246323	5408	tags=65%, list=28%, signal=47%	100626166/100152085/100522573/100625350/100622418/110261274/100513827/654299/100524741/100516830/100415907/100626442/100517174/100738579/100157105/100520699/100514201	AJUBA/TEAD4/WWTR1/TEAD2/YAP1/WTIP/WWC1/TEAD3/STK3/RASSF1/LATS2/DCHS2/MOB1B/LIMD1/RASSF2/NF2/FRMD1
ssc03440	Homologous recombination	40	-0.377661	-1.46766	0.0390902	0.0938166	0.0553365	4434	tags=32%, list=23%, signal=25%	100141308/100624116/100524450/100155621/100514260/100525428/100514809/100512994/100522666/100516510/100101922/100523630/100516948	RAD52/RPA3/ABRAXAS1/SEM1/XRCC2/RPA1/POLD2/SSBP1/RAD50/EME1/ATM/PALB2/BRCC3
ssc04081	Hormone signaling	160	0.296636	1.42319	0.0214262	0.0556441	0.0328209	2745	tags=21%, list=14%, signal=18%	100521003/100048958/100152067/397675/397401/100516546/100511937/100525148/100516581/733640/100513049/397155/102166994/100620258/100153584/100525156/110255938/397550/100522613/100513513/100522202/100511786/397523/100154503/100152093/733648/110261346/100620989/100522824/396755/397560/396697/397350	GPER1/GNA14/ADCY4/PTH1R/RAMP1/GNB2/LOC100511937/PLCB3/PLCB4/PRKG1/DRD3/RAMP2/GNG5/THPO/SMAD9/GNA12/GCGR/STAT5A/ADCY6/SLC16A2/GNG11/RAPGEF4/GNAI2/SRC/PENK/STAT3/GNB1/RAPGEF3/GNA13/INSR/TSHR/ESR2/IGF1R	Hormonal
ssc05163	Human cytomegalovirus infection	193	0.42604	2.09774	3.79867e-09	1.65242e-07	9.74659e-08	3363	tags=34%, list=17%, signal=28%	406188/100152067/397590/100516546/100511937/100525148/100516581/100126861/397657/100152215/100154469/494460/102166994/100127478/100525156/733650/100513840/100621541/100621027/396650/100522613/100623661/100135031/100037288/397020/733649/396826/100520908/100142688/100522202/100525363/100144492/397523/397202/595129/100127355/100154503/100037293/100627149/733648/574062/110261346/110256718/100155015/1…	NFKBIA/ADCY4/PTGS2/GNB2/LOC100511937/PLCB3/PLCB4/AKT1/CTNNB1/CDKN1A/NFATC4/CXCL12/GNG5/AKT2/GNA12/TAP2/TRAF2/BCAR1/CX3CL1/SLA-7/ADCY6/CALML6/SLA-2/SLA-3/TNFRSF1A/TAP1/FAS/TAPBPL/CREB3L4/GNG11/CRKL/CDK4/GNAI2/JAK1/FADD/IKBKG/SRC/SLA-1/RAC1/STAT3/MAPK12/GNB1/PXN/ITPR3/TSC2/TAPBP/TP53/IL6R/CCND1/IKBKB/RAC3/ARHGEF12/SLA-6/RELA/GNA13/BID/CRK/IRF3/CALML4/IL10RB/CCL2/GNB4/RIPK1/RPS6KB2/IL1R1
ssc05170	Human immunodeficiency virus 1 infection	182	0.320608	1.57301	0.00139446	0.00658174	0.00388215	2869	tags=26%, list=15%, signal=23%	406188/100516546/100144486/100511937/100126861/100519651/100154469/102166994/100127478/733650/100521065/100513840/404704/396650/396606/100623661/100302088/100135031/100037288/397020/733649/396826/100521487/100520908/100522202/100525363/396913/397523/595129/100127355/100037293/100627149/100152497/574062/110261346/110256718/100155015/100155428/100049703/100144474/100101471/110255928/100135037/10013…	NFKBIA/GNB2/FOS/LOC100511937/AKT1/ELOB/NFATC4/GNG5/AKT2/TAP2/BAD/TRAF2/CD4/SLA-7/IRAK1/CALML6/BST2/SLA-2/SLA-3/TNFRSF1A/TAP1/FAS/WEE1/TAPBPL/GNG11/CRKL/JUN/GNAI2/FADD/IKBKG/SLA-1/RAC1/PLCG1/MAPK12/GNB1/PXN/ITPR3/TAPBP/BCL2/CDC25C/IKBKB/RAC3/SLA-6/RELA/BID/CRK/IRF3/CALML4
ssc05165	Human papillomavirus infection	292	0.352469	1.83494	6.38384e-07	1.16925e-05	6.89666e-06	2581	tags=27%, list=13%, signal=24%	100518256/100621403/396611/100157958/102158881/100156773/399543/100515336/397590/100520319/100499567/100511937/100739264/100144522/100126861/397657/100152215/110257487/100524978/102166564/100621504/100127478/100623776/100327037/100152404/100521065/100739604/110258061/100145895/397162/100621038/396650/397323/100153454/100625589/780415/100135031/100037288/397020/110260417/396826/100622397/100158200…	HEYL/COL4A4/IRF1/LAMC3/NOTCH3/JAG1/VWF/COL4A1/PTGS2/FZD4/HES1/LOC100511937/HES4/NOTCH4/AKT1/CTNNB1/CDKN1A/COL9A3/LFNG/PDGFRB/COL4A3/AKT2/TICAM1/WNT4/HEY2/BAD/AXIN2/NOTCH1/ISG15/CCND2/DVL3/SLA-7/COL2A1/COL4A2/LAMA1/IRF9/SLA-2/SLA-3/TNFRSF1A/SCRIB/FAS/HES6/ITGA6/LAMB2/COL4A6/CREB3L4/CDK4/TCF7L1/RFNG/TNC/JAK1/FADD/IKBKG/TYK2/FZD6/SLA-1/FOXO1/TERT/APC2/TCIRG1/FZD8/EIF2AK2/PXN/AXIN1/TSC2/STAT1/CDK2/TR…
ssc05166	Human T-cell leukemia virus 1 infection	197	0.348946	1.72945	6.65072e-05	0.000514322	0.000303366	3398	tags=28%, list=17%, signal=24%	406188/100622609/396750/100316849/100152067/100515210/102164419/100153829/100144486/100511937/397260/100126861/102157652/100620851/100152215/100520726/100154469/100127478/397550/397162/404704/396650/100522613/100526021/100135031/100037288/397020/100621019/100626141/100142688/100144492/100286859/396913/397202/100127355/397395/100037293/492280/100154449/100520196/100154715/397276/100738589/10010147…	NFKBIA/RELB/ICAM1/ZFP36/ADCY4/CDKN2C/SLC2A1/NFKB2/FOS/LOC100511937/SMAD3/AKT1/MAD1L1/ANAPC11/CDKN1A/EGR1/NFATC4/AKT2/STAT5A/CCND2/CD4/SLA-7/ADCY6/POLB/SLA-2/SLA-3/TNFRSF1A/ANAPC2/ELK4/CREB3L4/CDK4/NRP1/JUN/JAK1/IKBKG/CD40/SLA-1/TERT/ETS2/LTBR/CDK2/TP53/CCND1/IKBKB/SLA-6/VAC14/RELA/SLC25A6/TGFB1/XIAP/TNFRSF13C/SLA-DQB1/TCF3/ETS1/IL1R1/SLA-DMA
ssc04926	Relaxin signaling pathway	118	0.413186	1.91191	3.88767e-05	0.00031463	0.00018558	2582	tags=28%, list=13%, signal=24%	406188/100621403/397557/100152067/100515336/100516546/100144486/100511937/100525148/100516581/100126861/396915/100621504/102166994/100127478/100521837/100153454/100522613/100620724/100142688/100522202/100526147/396913/397523/733615/100154503/397391/574062/110261346/100170767/100156321/100135665/100521141	NFKBIA/COL4A4/NOS3/ADCY4/COL4A1/GNB2/FOS/LOC100511937/PLCB3/PLCB4/AKT1/EDN1/COL4A3/GNG5/AKT2/VEGFB/COL4A2/ADCY6/COL4A6/CREB3L4/GNG11/SHC4/JUN/GNAI2/ACTA2/SRC/MMP2/MAPK12/GNB1/ARRB2/SHC1/RELA/ARRB1	BBB
ssc04657	IL-17 signaling pathway	64	0.415189	1.71359	0.00345972	0.0132306	0.00780388	3108	tags=36%, list=16%, signal=30%	406188/100622156/100152641/397590/100144486/110259164/110259210/102162772/100513840/100157000/102164433/396913/595129/100127355/574062/100154041/100156979/100101471/110260411/100135665/100518910/397360/397422	NFKBIA/TNFAIP3/IL17RC/PTGS2/FOS/MUC5B/MUC5AC/IL17B/TRAF2/TRAF3IP2/MAPK7/JUN/FADD/IKBKG/MAPK12/IL25/TRAF3/IKBKB/MAPK15/RELA/IL17RA/CEBPB/CCL2	Immunity
ssc05321	Inflammatory bowel disease	40	0.441622	1.63246	0.0142291	0.0402953	0.0237677	5977	tags=48%, list=31%, signal=33%	397260/100153518/396913/733648/396655/100135665/444998/397078/100037921/445528/397400/751869/397178/397084/396623/397318/100622477/100156637/397261	SMAD3/STAT6/JUN/STAT3/STAT1/RELA/FOXP3/TGFB1/SLA-DQB1/SLA-DMA/TGFB3/NFKB1/IL12RB2/TGFB2/TLR2/NFATC1/RORC/RORA/STAT4
ssc05164	Influenza A	122	0.437228	2.02814	2.05263e-06	2.97631e-05	1.75553e-05	4693	tags=43%, list=24%, signal=33%	406188/396750/100624226/100511937/100126861/493186/397570/100101927/100127478/100623776/100157336/780415/397020/396826/595128/100144492/397653/100518678/100521422/397202/595129/100127355/397363/100037289/100518643/100048946/397588/396655/100156979/100101471/414396/396723/100135665/403155/594852/396656/397422/100622285/396752/100037921/100302505/445528/100513782/100739510/751869/100737977/396633/1…	NFKBIA/ICAM1/LOC100624226/LOC100511937/AKT1/SOCS3/OAS1/IFIH1/AKT2/TICAM1/PML/IRF9/TNFRSF1A/FAS/OAS2/CDK4/ACTG1/NLRX1/NXT2/JAK1/FADD/IKBKG/TYK2/IRF7/IL33/RNASEL/EIF2AK2/STAT1/TRAF3/IKBKB/ACTB/DDX58/RELA/SLC25A6/BID/IRF3/CCL2/TRIM25/RSAD2/SLA-DQB1/KPNA7/SLA-DMA/RAB11B/PIK3R2/NFKB1/LOC100737977/BAX/HNRNPUL1/STAT2/BAK1/TNFSF10/MAPK3
ssc04931	Insulin resistance	97	0.363454	1.62603	0.00252001	0.0100801	0.00594559	4005	tags=34%, list=21%, signal=27%	406188/733659/397557/102164419/100511937/100126861/493186/100127478/397020/100142688/100523015/100141306/574064/397077/100525290/733648/100521277/397308/100157568/100101471/100135665/396755/100521997/100154993/100620540/100512153/397553/100329221/100739510/100157073/751869/733611/399528	NFKBIA/PYGM/NOS3/SLC2A1/LOC100511937/AKT1/SOCS3/AKT2/TNFRSF1A/CREB3L4/TBC1D4/PYGL/GYS1/FOXO1/NR1H2/STAT3/PTPRF/SREBF1/SLC27A3/IKBKB/RELA/INSR/PPP1R3D/ACACB/LOC100620540/RPS6KB2/NR1H3/PPARGC1B/PIK3R2/AGT/NFKB1/PPP1CA/CPT1B
ssc04910	Insulin signaling pathway	126	0.340121	1.58767	0.00323825	0.0126835	0.00748117	4693	tags=37%, list=24%, signal=28%	100520177/733659/100514142/100511937/100126861/493186/100519708/100127478/100521065/100623661/100525363/100512501/100517077/100141306/100526147/100512677/574064/397077/100462718/100521277/397308/100505408/100101471/100511735/100156321/396755/100192444/100038023/100519528/100521997/100154993/100522128/397548/100302366/100512153/100153520/100307052/100154726/100739510/733611/102164918/100518752/100…	TRIP10/PYGM/GCK/LOC100511937/AKT1/SOCS3/SH2B2/AKT2/BAD/CALML6/CRKL/INPP5A/MKNK2/PYGL/SHC4/RPTOR/GYS1/FOXO1/INPPL1/PTPRF/SREBF1/TSC2/IKBKB/RAPGEF1/SHC1/INSR/CRK/RPS6/CALML4/PPP1R3D/ACACB/PRKAR1B/PHKG1/SOCS4/RPS6KB2/HKDC1/SOCS1/TSC1/PIK3R2/PPP1CA/SHC3/FLOT2/PRKCZ/EXOC7/ARAF/PCK2/MAPK3	Hormonal
ssc04370	VEGF signaling pathway	54	0.445236	1.76559	0.00147522	0.00658174	0.00388215	2394	tags=28%, list=12%, signal=24%	397557/397590/100511937/100126861/493184/100152927/100127478/100521065/100521986/100154503/100627149/100152497/574062/110256718/110255928	NOS3/PTGS2/LOC100511937/AKT1/HSPB1/PLA2G4B/AKT2/BAD/MAPKAPK2/SRC/RAC1/PLCG1/MAPK12/PXN/RAC3	BBB
ssc04630	JAK-STAT signaling pathway	112	0.33352	1.53024	0.00597239	0.0202824	0.0119633	4882	tags=36%, list=25%, signal=27%	397648/100511937/100126861/493186/100152215/102166564/100620258/100127478/397550/397162/780415/100153518/397202/397363/396562/733648/100519398/396655/100049703/399522/100738589/100513263/100521616/396657/100620540/397488/100302366/100524518/100307052/100739510/100524166/396814/397178/397615/397070/396923/100622336/100621776/100125969/100153254	MCL1/LOC100511937/AKT1/SOCS3/CDKN1A/PDGFRB/THPO/AKT2/STAT5A/CCND2/IRF9/STAT6/JAK1/TYK2/GFAP/STAT3/OSMR/STAT1/BCL2/IL6R/CCND1/CLCF1/IL9R/IL10RB/LOC100620540/GHR/SOCS4/CNTFR/SOCS1/PIK3R2/IL11RA/IL2RA/IL12RB2/IL13RA1/EGFR/STAT2/CSF3R/IL2RB/IFNE/CSF2RB	Immunity
ssc05167	Kaposi sarcoma-associated herpesvirus infection	162	0.474614	2.27719	2.41471e-10	1.68064e-08	9.913e-09	2869	tags=35%, list=15%, signal=30%	406188/100520839/396750/100316849/397590/100516546/100144486/100511937/100126861/397657/100152215/100154469/102166994/100127478/100623776/100170126/100513840/396650/100623661/780415/100135031/100037288/397020/396826/100521986/100522202/100144492/100523899/396913/397202/595129/100127355/100154503/397363/100037289/100037293/100627149/100153163/733648/100152497/397588/574062/110261346/100155015/3966…	NFKBIA/CLEC2B/ICAM1/ZFP36/PTGS2/GNB2/FOS/LOC100511937/AKT1/CTNNB1/CDKN1A/NFATC4/GNG5/AKT2/TICAM1/LEF1/TRAF2/SLA-7/CALML6/IRF9/SLA-2/SLA-3/TNFRSF1A/FAS/MAPKAPK2/GNG11/CDK4/TCF7L1/JUN/JAK1/FADD/IKBKG/SRC/TYK2/IRF7/SLA-1/RAC1/LOC100153163/STAT3/PLCG1/EIF2AK2/MAPK12/GNB1/ITPR3/STAT1/TRAF3/UBA52/TP53/CCND1/IKBKB/SLA-6/RELA/RCAN1/BID/IRF3/CALML4
ssc04670	Leukocyte transendothelial migration	92	0.520894	2.31238	2.53576e-08	8.82446e-07	5.20499e-07	3121	tags=40%, list=16%, signal=34%	396925/396997/396750/100522817/100511937/414737/396941/397236/397657/100523778/102166598/100151931/494460/100514741/100157760/494458/100152815/100621541/100519699/100153752/397653/100302018/100511786/100152555/397523/397391/733637/100627149/100152497/100520849/574062/110256718/414396/100620989/396974/100620540/100523474	VCAM1/CLDN5/ICAM1/ESAM/LOC100511937/CDH5/PECAM1/OCLN/CTNNB1/CTNNA1/JAM2/VAV2/CXCL12/AFDN/MYL9/MSN/EZR/BCAR1/CTNND1/CLDN10/ACTG1/CLDN15/RAPGEF4/RAP1B/GNAI2/MMP2/LOC733637/RAC1/PLCG1/ARHGAP5/MAPK12/PXN/ACTB/RAPGEF3/VCL/LOC100620540/ITK	Immunity
ssc05417	Lipid and atherosclerosis	171	0.370673	1.79417	2.64549e-05	0.000242271	0.0001429	2869	tags=29%, list=15%, signal=25%	397508/406188/396925/396750/397691/100624226/397557/100156777/100144486/100511937/100525148/100516581/100126861/100151931/100127478/100623776/397150/100521065/100513840/397303/396606/100623661/397020/396826/100520421/397306/100152555/396913/100152112/100127355/100154503/100037289/397395/100154319/100627149/733648/100152497/396648/492279/574062/100511385/100156979/397276/100049703/100101471/100135…	SELE/NFKBIA/VCAM1/ICAM1/APOA1/LOC100624226/NOS3/CASP7/FOS/LOC100511937/PLCB3/PLCB4/AKT1/VAV2/AKT2/TICAM1/SELP/BAD/TRAF2/LBP/IRAK1/CALML6/TNFRSF1A/FAS/TICAM2/RXRA/RAP1B/JUN/ABCA1/IKBKG/SRC/IRF7/CD40/SOD2/RAC1/STAT3/PLCG1/HSP70.2/HSPD1/MAPK12/MIB2/TRAF3/TP53/BCL2/IKBKB/RELA/BID/IRF3/CALML4
ssc04211	Longevity regulating pathway	84	0.33757	1.46322	0.0176548	0.0489804	0.0288904	4325	tags=33%, list=22%, signal=26%	100526065/100152067/100511937/100126861/100127478/100522613/100519715/100142688/100512677/397077/100154319/100519728/100620966/100505408/397276/100135665/396755/397350/110258080/100512153/100154726/100739510/100622699/751869/100622999/397568/100151990/396633	SESN3/ADCY4/LOC100511937/AKT1/AKT2/ADCY6/AKT1S1/CREB3L4/RPTOR/FOXO1/SOD2/KL/SESN2/TSC2/TP53/RELA/INSR/IGF1R/EHMT1/RPS6KB2/TSC1/PIK3R2/RB1CC1/NFKB1/ADCY8/CAT/ULK1/BAX
ssc00310	Lysine degradation	60	0.348915	1.41067	0.0257897	0.0650348	0.0383599	3086	tags=28%, list=16%, signal=24%	397012/100515508/100626793/100624476/100156137/100626704/100518275/767626/100156927/100515039/106504110/100522477/110261054/110258080/110260656/100519353/100513962	HADHA/LOC100515508/ACAT1/PRDM16/SETD1B/SETD7/MECOM/SUV39H1/ECHS1/NSD2/ALDH7A1/GCDH/KMT5C/EHMT1/KMT2D/BBOX1/AASS	Amino acid metabolism
ssc05144	Malaria	33	0.531842	1.86853	0.00133459	0.0064505	0.00380474	5053	tags=55%, list=26%, signal=40%	397508/396925/396750/396941/397150/780427/397395/100155108/397078/397422/397400/100513005/100154447/100152754/397084/396623/492313/407066	SELE/VCAM1/ICAM1/PECAM1/SELP/CD81/CD40/THBS3/TGFB1/CCL2/TGFB3/THBS4/ACKR1/SDC2/TGFB2/TLR2/THBS1/HBB
ssc04010	MAPK signaling pathway	270	0.299215	1.54276	0.000764008	0.00409038	0.00241266	2838	tags=23%, list=15%, signal=20%	100522873/100157144/396763/100622609/100522469/100516641/100153829/733669/100144486/100126861/100152572/493184/100624603/100152927/102166564/100127478/100521837/100516558/100622217/100525156/100518275/100513840/396729/396606/397020/396826/100153248/102164433/100626141/100156404/100521986/100525363/110259950/100127133/100517077/100152555/396913/100127355/100518237/110260602/100627149/110259378/100…	EPHA2/DUSP5/FLT1/RELB/DUSP1/ERBB2/NFKB2/GADD45A/FOS/AKT1/MAP3K20/HSPB1/ARTN/PLA2G4B/PDGFRB/AKT2/VEGFB/RRAS/MAP3K8/GNA12/MECOM/TRAF2/TEK/IRAK1/TNFRSF1A/FAS/FGFR1/MAPK7/ELK4/PGF/MAPKAPK2/CRKL/CACNA1H/FGFR4/MKNK2/RAP1B/JUN/IKBKG/PSPN/MAPK8IP2/RAC1/FGF22/NTRK2/HSP70.2/FLNA/MAPK12/FGF1/MAP3K6/GADD45B/TP53/ARRB2/IKBKB/RAC3/CACNG4/CSF1/RELA/ARRB1/INSR/NTF3/IGF1R/CRK/TGFB1/CDC25B	Immunity
ssc04950	Maturity onset diabetes of the young	13	0.628414	1.78196	0.00749871	0.0237232	0.0139928	1922	tags=31%, list=10%, signal=28%	100514142/100499567/100514152/397232	GCK/HES1/PAX6/HHEX
ssc05162	Measles	105	0.471255	2.13252	6.98124e-07	1.21474e-05	7.16495e-06	2807	tags=39%, list=14%, signal=34%	406188/100622156/100144486/100511937/100517403/100126861/397570/100101927/100127478/100521065/397550/494458/397162/397605/396606/780415/396826/595128/100144492/397211/396922/396913/397202/595129/100127355/397363/100037289/733648/396648/397588/396655/100154715/100156979/397276/100049703/100738589/100101471/396723/100135665/594852/396656	NFKBIA/TNFAIP3/FOS/LOC100511937/BBC3/AKT1/OAS1/IFIH1/AKT2/BAD/STAT5A/MSN/CCND2/RACK1/IRAK1/IRF9/FAS/OAS2/CDK4/CSNK2B/CD46/JUN/JAK1/FADD/IKBKG/TYK2/IRF7/STAT3/HSP70.2/EIF2AK2/STAT1/CDK2/TRAF3/TP53/BCL2/CCND1/IKBKB/DDX58/RELA/BID/IRF3
ssc04916	Melanogenesis	92	0.324865	1.44216	0.0233842	0.0602793	0.0355549	5339	tags=37%, list=27%, signal=27%	100152067/100520319/100525148/100516581/396915/397657/100327037/100170126/100621038/100522613/100623661/100142688/100523899/397523/100157360/110255708/100525170/100519528/100153922/100626014/414439/110262227/100738655/100144421/100622999/100625784/100518074/445013/100625452/397509/494018/100516268/100512951/100627056	ADCY4/FZD4/PLCB3/PLCB4/EDN1/CTNNB1/WNT4/LEF1/DVL3/ADCY6/CALML6/CREB3L4/TCF7L1/GNAI2/FZD6/FZD8/DVL1/CALML4/TCF7L2/CAMK2A/ASIP/FZD1/WNT9B/GNAI3/ADCY8/FZD9/PRKCG/MAPK3/DVL2/KITLG/MC1R/WNT5B/TCF7/WNT5A
ssc05206	MicroRNAs in cancer	149	0.353418	1.67672	0.000602241	0.00332666	0.00196219	4752	tags=40%, list=24%, signal=30%	397648/102158881/397590/100516641/396910/100511937/100144522/100152215/100517207/102166564/110258061/100153821/100520325/100152815/397162/100512542/102164433/100525363/397460/100526147/100512677/100522394/100624050/100579172/733648/100152497/595110/100337657/397276/100049703/100738589/100144474/100101471/100156321/396775/100192444/100329127/100517932/110261428/100512036/100516830/100533196/503545…	MCL1/NOTCH3/PTGS2/ERBB2/ABCB1/LOC100511937/NOTCH4/CDKN1A/MARCKS/PDGFRB/NOTCH1/DDIT4/ZEB1/EZR/CCND2/SOX4/MAPK7/CRKL/TNC/SHC4/RPTOR/VIM/HDAC4/APC2/STAT3/PLCG1/CCNG1/ZFPM2/TP53/BCL2/CCND1/CDC25C/IKBKB/SHC1/TIMP3/CRK/CDC25B/APC/BMF/EFNA2/RASSF1/UBE2I/SLC7A1/SPRY2/HMOX1/SOCS1/PIK3R2/ITGA5/HDAC5/NFKB1/VEGFA/EGFR/CDKN1B/BAK1/TGFB2/PRKCG/MAPK3/PAK4/DNMT3A
ssc03430	Mismatch repair	20	-0.483347	-1.56715	0.0301424	0.0754643	0.0445116	2397	tags=30%, list=12%, signal=26%	100525428/100514809/100624450/100512994/100156440/100512158	RPA1/POLD2/MSH6/SSBP1/RFC3/MSH3
ssc00510	N-Glycan biosynthesis	56	-0.347198	-1.45318	0.0350811	0.0853721	0.0503556	3962	tags=36%, list=20%, signal=29%	780412/396938/100154856/100516660/100519965/100511030/100514465/106504082/100113423/100513204/100525350/100523348/100154397/100525643/100514631/100152645/100154411/100511525/100526009/396933	MGAT1/GANAB/B4GALT3/DOLPP1/ALG9/ALG8/LOC100514465/TUSC3/ALG2/MOGS/LOC100525350/ALG13/MAN2A2/ALG10/MAN2A1/ALG11/ALG5/STT3A/STT3B/FUT8
ssc04217	Necroptosis	105	0.415748	1.88135	8.07496e-05	0.000597891	0.000352658	3433	tags=36%, list=18%, signal=30%	100622590/100622156/733659/100624226/100628127/100152927/100623776/100513840/100519985/100144524/397550/397035/780415/397020/396826/100520421/100153518/100622139/100141306/397202/397030/595129/397363/100512857/100518643/733648/397588/396655/100049703/403155/594852/100621034/100037300/100524751/100518718/100415811/397027/100626014	BIRC3/TNFAIP3/PYGM/LOC100624226/CHMP1A/PLA2G4B/TICAM1/TRAF2/RBCK1/ZBP1/STAT5A/FTL/IRF9/TNFRSF1A/FAS/TICAM2/STAT6/CHMP2A/PYGL/JAK1/FTH1/FADD/TYK2/CHMP6/IL33/STAT3/EIF2AK2/STAT1/BCL2/SLC25A6/BID/PARP1/XIAP/RIPK1/SQSTM1/SPATA2L/CAPN1/CAMK2A	Cell death
ssc04722	Neurotrophin signaling pathway	116	0.376147	1.72931	0.00045457	0.0026812	0.00158147	2985	tags=29%, list=15%, signal=25%	100153486/406188/100511937/100126861/100519708/106505672/100127478/100521065/396606/100623661/102164433/100521986/100525363/100529116/100526147/100152555/100620600/396913/100627149/100152497/100519209/100154922/110259957/574062/397276/100049703/100101471/100511735/100156321/100135665/100144493/100192444/100519528/100620540	NFKBIE/NFKBIA/LOC100511937/AKT1/SH2B2/IRAK2/AKT2/BAD/IRAK1/CALML6/MAPK7/MAPKAPK2/CRKL/ARHGDIA/SHC4/RAP1B/YWHAE/JUN/RAC1/PLCG1/NTRK2/SH2B3/ARHGDIG/MAPK12/TP53/BCL2/IKBKB/RAPGEF1/SHC1/RELA/NTF3/CRK/CALML4/LOC100620540	Neuronal
ssc04064	NF-kappa B signaling pathway	84	0.576133	2.49729	2.00592e-10	1.68064e-08	9.913e-09	3363	tags=46%, list=17%, signal=39%	406188/100622590/100627029/396925/100622156/100622609/396750/397590/100153829/733669/494460/100623776/100513840/397303/396606/397020/100520421/102167527/397211/100127355/110260648/397395/100152497/100520196/100621090/100156979/100049703/100101471/100513988/396723/100135665/100621034/100037300/110260624/100622285/100524751/100533196/100521706/100626904	NFKBIA/BIRC3/TRAF1/VCAM1/TNFAIP3/RELB/ICAM1/PTGS2/NFKB2/GADD45A/CXCL12/TICAM1/TRAF2/LBP/IRAK1/TNFRSF1A/TICAM2/PIDD1/CSNK2B/IKBKG/CARD10/CD40/PLCG1/LTBR/GADD45B/TRAF3/BCL2/IKBKB/ERC1/DDX58/RELA/PARP1/XIAP/TNFRSF13C/TRIM25/RIPK1/UBE2I/TNFRSF11A/IL1R1	Immunity
ssc00760	Nicotinate and nicotinamide metabolism	33	0.483335	1.69811	0.00646273	0.021571	0.0127233	4499	tags=42%, list=23%, signal=33%	100627920/100512459/100515177/110261345/403161/100126274/100157995/100511702/100526240/100125966/100625942/100623339/100526144/100154612	SARM1/NUDT12/NADK2/NADK/NAPRT/SIRT6/NT5E/CD38/NT5C/SIRT5/BST1/QPRT/NNT/NT5C2
ssc05033	Nicotine addiction	35	-0.454978	-1.71586	0.00720354	0.0229985	0.0135653	7283	tags=66%, list=37%, signal=41%	100514772/397440/100525792/100623822/100153555/100625548/100153054/100524886/100622712/100516491/100517926/100517063/100736832/100520472/100622950/100525387/100519996/100623647/100626022/100516706/100622106/100517013/100516405	SLC17A7/GRIN1/GABRP/GABRB1/GABRR1/GABRB3/GRIN3A/GRIA4/GABRA4/CHRNB2/GABRA3/GABRB2/GRIN2A/GABRA5/GRIA2/CACNA1A/GRIA3/GRIA1/GRIN2B/GABRA1/CHRNA6/SLC32A1/GABRG2
ssc04621	NOD-like receptor signaling pathway	136	0.327063	1.53232	0.00503299	0.0175148	0.0103309	3168	tags=29%, list=16%, signal=24%	406188/100622590/100622156/100620791/100525148/100516581/100515607/397570/100623776/100513840/100519985/100158080/780415/595128/100515528/100518678/100620600/396913/397202/595129/100127355/397363/100037289/100048946/574062/100627238/100155015/396655/100156979/100151938/100049703/100101471/100517333/100135665/396656/100522887/100037300/397422/100524751	NFKBIA/BIRC3/TNFAIP3/TRIP6/PLCB3/PLCB4/GSDMD/OAS1/TICAM1/TRAF2/RBCK1/TXN2/IRF9/OAS2/PKN1/NLRX1/YWHAE/JUN/JAK1/FADD/IKBKG/TYK2/IRF7/RNASEL/MAPK12/CARD6/ITPR3/STAT1/TRAF3/GBP1/BCL2/IKBKB/MEFV/RELA/IRF3/LOC100522887/XIAP/CCL2/RIPK1	Immunity
ssc04932	Non-alcoholic fatty liver disease	127	0.335961	1.56567	0.00324376	0.0126835	0.00748117	4038	tags=31%, list=21%, signal=24%	100156777/100144486/100511937/100126861/493186/100127478/100513840/397020/396826/100156288/397306/448979/396913/100627149/397307/574062/780433/397308/100522783/100517634/399522/100101471/100135665/396755/100521945/100521478/594852/397078/399685/100152232/100620809/397553/100048954/100736741/100739510/100518016/751869/110260605/100520115	CASP7/FOS/LOC100511937/AKT1/SOCS3/AKT2/TRAF2/TNFRSF1A/FAS/NDUFA4L2/RXRA/NDUFB8/JUN/RAC1/CEBPA/MAPK12/SDHA/SREBF1/NDUFV1/NDUFA7/IL6R/IKBKB/RELA/INSR/NDUFS8/NDUFA10/BID/TGFB1/COX7A1/COX6A1/NDUFV3/NR1H3/SDHD/MAP3K11/PIK3R2/NDUFA12/NFKB1/MAPK11/NDUFS6
ssc05223	Non-small cell lung cancer	69	0.369385	1.53736	0.0125164	0.0366025	0.0215895	5055	tags=42%, list=26%, signal=31%	100516641/733669/100511937/100126861/100152215/100127478/100521065/397550/100144492/397306/100622102/733648/100152497/100621090/397276/100738589/100519957/100516830/100739510/595132/100152997/396633/397070/397543/100518074/397601/445013/100192445/100153846	ERBB2/GADD45A/LOC100511937/AKT1/CDKN1A/AKT2/BAD/STAT5A/CDK4/RXRA/KIF5C/STAT3/PLCG1/GADD45B/TP53/CCND1/KIF5A/RASSF1/PIK3R2/KIF5B/GADD45G/BAX/EGFR/BAK1/PRKCG/ARAF/MAPK3/PDPK1/E2F1
ssc04310	Wnt signaling pathway	158	0.345946	1.66534	0.000568305	0.00326445	0.00192549	3782	tags=32%, list=19%, signal=26%	100154087/100520319/110262035/100525148/100516581/397260/397657/110260610/100153654/100154469/449001/100327037/100170126/100739604/100158100/397162/100621038/100626308/100152429/100515712/100511400/100523899/397211/100524299/110255930/396913/100157360/100156029/100154048/100627149/100579172/100512323/110255708/100523725/100622728/397276/100738589/110255928/100525170/100517445/780402/102167335/100…	SOX17/FZD4/CTBP1/PLCB3/PLCB4/SMAD3/CTNNB1/LOC110260610/ZNRF3/NFATC4/BAMBI/WNT4/LEF1/AXIN2/VANGL2/CCND2/DVL3/APCDD1/CCDC88C/MCC/LGR6/TCF7L1/CSNK2B/LRP5/NOTUM/JUN/FZD6/GPC4/TLE3/RAC1/APC2/PRICKLE3/FZD8/AXIN1/TLE2/TP53/CCND1/RAC3/DVL1/DAAM1/SERPINF1/ANKRD6/APC/TCF7L2/CTNND2/VANGL1/CAMK2A/NKD2/FZD1/WNT9B/PPARD	BBB
ssc03013	Nucleocytoplasmic transport	104	-0.314623	-1.47585	0.0112273	0.0333942	0.0196971	6574	tags=46%, list=34%, signal=31%	100101926/100514303/100620632/100626040/100524746/397220/100525426/100155084/100511016/100621713/110261549/100156513/100511376/100520507/100521629/100526145/100620900/100153229/100157075/100621612/100738482/100523497/100512219/100524425/100511694/100154832/100127140/100512118/100516909/100626533/106509205/100519318/414433/100152933/100523151/100625217/100519463/100737265/100153047/100154567/39723…	EIF4A3/TMEM33/KPNA4/NUP93/DDX19B/KPNA5/CASC3/XPO5/XPOT/KPNA6/SEH1L/NCBP2/LOC100511376/TPR/SRRM1/RANBP17/LOC100620900/XPO7/SNUPN/NDC1/NMD3/NUP62/POM121C/THOC3/IPO8/THOC2/SUMO4/NUP54/NUP107/THOC6/NCBP1/MAGOH/UPF3B/IPO5/NUP205/THOC1/GLE1/LOC100737265/NUP133/NUP43/KPNA1/SENP2/PYM1/UPF2/AHCTF1/IPO7/CSE1L/RAE1
ssc04740	Olfactory transduction	90	-0.423781	-1.94189	2.39506e-05	0.000231522	0.00013656	731	tags=34%, list=4%, signal=33%	100623545/100511211/397652/100518085/100522784/100152101/100524098/100738533/100522746/100623628/100738412/110255376/102165149/100511705/106509673/110255384/100737531/100513367/100513749/100513166/100514119/100521140/100511338/100521851/100525652/110262271/100514670/100513557/100737900/110255381/100524384	LOC100623545/LOC100511211/PRKACA/LOC100518085/LOC100522784/SLC8A3/LOC100524098/LOC100738533/LOC100522746/PRKACB/LOC100738412/LOC110255376/LOC102165149/LOC100511705/LOC106509673/LOC110255384/LOC100737531/LOC100513367/LOC100513749/LOC100513166/LOC100514119/LOC100521140/LOC100511338/LOC100521851/LOC100525652/LOC110262271/LOC100514670/LOC100513557/LOC100737900/LOC110255381/LOC100524384
ssc04380	Osteoclast differentiation	110	0.339913	1.55039	0.00395001	0.0144695	0.00853466	3984	tags=32%, list=20%, signal=25%	406188/100622609/100523358/100153829/100144486/100511937/100126861/493186/100127478/100513840/780415/397020/396913/397202/100127355/397363/100627149/574062/100155015/396655/100101471/100513084/100135665/397078/100513532/100518718/100623777/100622710/100521706/100626904/100307052/396820/100739510/751869/110260605	NFKBIA/RELB/JUNB/NFKB2/FOS/LOC100511937/AKT1/SOCS3/AKT2/TRAF2/IRF9/TNFRSF1A/JUN/JAK1/IKBKG/TYK2/RAC1/MAPK12/ITPR3/STAT1/IKBKB/CSF1/RELA/TGFB1/FHL2/SQSTM1/FOSL2/LOC100622710/TNFRSF11A/IL1R1/SOCS1/ATP2A3/PIK3R2/NFKB1/MAPK11
ssc04921	Oxytocin signaling pathway	141	0.298117	1.40077	0.0197187	0.0535452	0.0315829	4120	tags=27%, list=21%, signal=21%	397557/100152067/397590/100144486/100525148/100516581/100152215/100152927/100154469/100157760/100522613/100623661/397448/100626700/396807/102164433/110256150/397653/396913/397523/100154503/100155015/100624328/100738589/100523919/414396/100512553/100511902/100519528/100511702/100519779/100153508/100626014/100034246/100144421/733611/100622999/733677	NOS3/ADCY4/PTGS2/FOS/PLCB3/PLCB4/CDKN1A/PLA2G4B/NFATC4/MYL9/ADCY6/CALML6/KCNJ5/PPP1R12C/MYL6/MAPK7/KCNJ12/ACTG1/JUN/GNAI2/SRC/ITPR3/EEF2/CCND1/CACNG4/ACTB/CAMK1G/RCAN1/CALML4/CD38/CACNG6/NPR1/CAMK2A/PIK3R6/GNAI3/PPP1CA/ADCY8/CACNG1
ssc04115	p53 signaling pathway	68	0.411594	1.70836	0.00233187	0.00943592	0.00556565	4325	tags=43%, list=22%, signal=33%	100624226/100526065/733669/100517403/100270689/100153541/100152215/397162/396826/100144492/102167527/110260204/595110/100620966/100621090/100505408/100154715/397276/100049703/100738589/594852/100316853/110258343/100738077/100151983/100152997/397278/100737977/396633	LOC100624226/SESN3/GADD45A/BBC3/CD82/AIFM2/CDKN1A/CCND2/FAS/CDK4/PIDD1/ADGRB1/CCNG1/SESN2/GADD45B/TSC2/CDK2/TP53/BCL2/CCND1/BID/RRM2/SIVA1/RPRM/SHISA5/GADD45G/PMAIP1/LOC100737977/BAX
ssc05212	Pancreatic cancer	73	0.436283	1.84497	0.000572216	0.00326445	0.00192549	4693	tags=49%, list=24%, signal=38%	100516641/733669/100511937/397260/100126861/100152215/100127478/100624229/100521065/100144492/100622228/397202/100127355/414900/100627149/733648/100621090/396655/397276/100738589/100101471/110255928/100135665/397078/100512153/397400/100739510/751869/100152997/396633/397157/397070/397543/397084/397601/445013	ERBB2/GADD45A/LOC100511937/SMAD3/AKT1/CDKN1A/AKT2/RALB/BAD/CDK4/ARHGEF6/JAK1/IKBKG/PLD2/RAC1/STAT3/GADD45B/STAT1/TP53/CCND1/IKBKB/RAC3/RELA/TGFB1/RPS6KB2/TGFB3/PIK3R2/NFKB1/GADD45G/BAX/VEGFA/EGFR/BAK1/TGFB2/ARAF/MAPK3
ssc04928	Parathyroid hormone synthesis, secretion and action	103	0.330898	1.49753	0.0131932	0.0379442	0.0223809	2733	tags=24%, list=14%, signal=21%	100520693/100152067/397675/100144486/100525148/100516581/100152215/100520726/100037970/100525156/100522613/641343/100153248/100142688/397306/100524299/397523/414900/100519728/100155015/100049703/100170767/100521141/100522824/100154750	WNK4/ADCY4/PTH1R/FOS/PLCB3/PLCB4/CDKN1A/EGR1/PDE4C/GNA12/ADCY6/SLC34A3/FGFR1/CREB3L4/RXRA/LRP5/GNAI2/PLD2/KL/ITPR3/BCL2/ARRB2/ARRB1/GNA13/NACA
ssc05200	Pathways in cancer	470	0.408072	2.22565	9.54518e-18	1.66086e-15	9.79637e-16	2878	tags=29%, list=15%, signal=25%	406188/100622590/100627029/100518256/100621403/100037272/100157958/102158881/100152163/100156773/397457/100152067/100515336/397590/100520319/100499567/100516641/102164419/100153829/733669/100156777/110262035/100516546/100739163/100739508/100144486/100511937/100525148/100517403/100144522/100516581/397260/100126861/396915/397657/100523778/100286873/100519651/100152215/100157974/494460/102166564/100…	NFKBIA/BIRC3/TRAF1/HEYL/COL4A4/EPAS1/LAMC3/NOTCH3/DLL4/JAG1/EDNRA/ADCY4/COL4A1/PTGS2/FZD4/HES1/ERBB2/SLC2A1/NFKB2/GADD45A/CASP7/CTBP1/GNB2/LOC100739163/LOC100739508/FOS/LOC100511937/PLCB3/BBC3/NOTCH4/PLCB4/SMAD3/AKT1/EDN1/CTNNB1/CTNNA1/NQO1/ELOB/CDKN1A/BCR/CXCL12/PDGFRB/COL4A3/GNG5/AKT2/VEGFB/SMO/GNA12/WNT4/HEY2/RALB/LEF1/MECOM/BAD/TRAF2/AXIN2/STAT5A/NOTCH1/CCND2/DVL3/TXNRD2/PML/COL4A2/ADCY6/CALM…
ssc05235	PD-L1 expression and PD-1 checkpoint pathway in cancer	80	0.394728	1.70115	0.00162496	0.00706859	0.00416931	3984	tags=34%, list=20%, signal=27%	100153486/406188/100144486/100511937/100126861/100515875/100127478/100623776/404704/100520421/397211/396913/397202/100127355/733648/100152497/574062/396655/100101471/100135665/100620540/100512153/110256149/100517816/100739510/751869/110260605	NFKBIE/NFKBIA/FOS/LOC100511937/AKT1/BATF2/AKT2/TICAM1/CD4/TICAM2/CSNK2B/JUN/JAK1/IKBKG/STAT3/PLCG1/MAPK12/STAT1/IKBKB/RELA/LOC100620540/RPS6KB2/MAP2K3/LAT/PIK3R2/NFKB1/MAPK11
ssc00030	Pentose phosphate pathway	27	0.523282	1.74852	0.00820293	0.0252621	0.0149005	3206	tags=33%, list=16%, signal=28%	100622692/100621757/768107/100522261/100514210/100622986/100512013/100522516/110260081	IDNK/PFKL/RGN/PGM2/TALDO1/G6PD/ALDOC/GLYCTK/ALDOA
ssc05133	Pertussis	59	0.391039	1.57344	0.00999189	0.0302363	0.0178345	3984	tags=37%, list=20%, signal=30%	396611/100156777/100144486/100623776/396606/100623661/100520421/396913/397523/100144304/574062/397274/100135665/396656/100519528/396645/100037938/100155091/751869/100144421/445464/110260605	IRF1/CASP7/FOS/TICAM1/IRAK1/CALML6/TICAM2/JUN/GNAI2/SERPING1/MAPK12/C1S/RELA/IRF3/CALML4/IRF8/CD14/ITGA5/NFKB1/GNAI3/C1R/MAPK11
ssc00360	Phenylalanine metabolism	14	0.55264	1.59657	0.0238646	0.0610653	0.0360185	723	tags=29%, list=4%, signal=28%	396857/414909/100520329/414424	DDC/MAOB/LOC100520329/MAOA	Amino acid metabolism
ssc04072	Phospholipase D signaling pathway	134	0.33044	1.54866	0.00344442	0.0132306	0.00780388	4145	tags=31%, list=21%, signal=24%	100152067/100511937/100512419/100525148/100516581/100126861/100170768/100152927/102166564/100127478/100516558/100525156/100624229/100522613/780425/110259845/100511786/100521609/100526147/414900/100515446/397126/100152497/100625799/100505408/100156321/100620989/100522824/396755/100620540/100526190/100270721/100240721/100144442/100154726/100739510/100034246/100233171/100157073/100622999/102164918	ADCY4/LOC100511937/PLPP3/PLCB3/PLCB4/AKT1/AGPAT2/PLA2G4B/PDGFRB/AKT2/RRAS/GNA12/RALB/ADCY6/ARF6/CYTH3/RAPGEF4/F2R/SHC4/PLD2/CYTH1/PTGFR/PLCG1/DGKB/TSC2/SHC1/RAPGEF3/GNA13/INSR/LOC100620540/DGKD/ARF2/CYTH2/F2/TSC1/PIK3R2/PIK3R6/AGPAT3/AGT/ADCY8/SHC3
ssc04151	PI3K-Akt signaling pathway	299	0.305749	1.59599	8.55322e-05	0.000620108	0.000365763	2745	tags=23%, list=14%, signal=20%	100522873/100621403/396763/397648/100157958/397557/399543/100515336/100516641/100516546/100511937/100519640/100126861/100624603/100152215/110257487/102166564/100621504/102166994/100127478/100521837/100521065/396729/100153821/397162/397323/100153454/100625589/100153248/100158200/101101688/100620724/100142688/100156404/100522202/100144492/100515528/100127133/397306/100521609/397460/100512677/574064…	EPHA2/COL4A4/FLT1/MCL1/LAMC3/NOS3/VWF/COL4A1/ERBB2/GNB2/LOC100511937/PKN3/AKT1/ARTN/CDKN1A/COL9A3/PDGFRB/COL4A3/GNG5/AKT2/VEGFB/BAD/TEK/DDIT4/CCND2/COL2A1/COL4A2/LAMA1/FGFR1/ITGA6/LAMB2/COL4A6/CREB3L4/PGF/GNG11/CDK4/PKN1/FGFR4/RXRA/F2R/TNC/RPTOR/GYS1/YWHAE/JAK1/IKBKG/PSPN/RAC1/FGF22/NTRK2/GNB1/OSMR/FGF1/TSC2/CDK2/TP53/BCL2/IL6R/CCND1/PPP2R5C/IKBKB/LAMA2/THBS3/CSF1/RELA/INSR/NTF3/IGF1R	Immunity
ssc04611	Platelet activation	112	0.388319	1.78167	0.000203331	0.00131035	0.000772894	4081	tags=34%, list=21%, signal=27%	397557/100152067/399543/100511937/100525148/100516581/100126861/733640/100152927/100127478/100522613/100155101/397653/110259364/100620246/100521609/100152555/397523/100154503/733637/574062/100155015/414396/100525326/100523324/100627950/100522824/100144442/100157220/397112/100739510/100034246/100512755/100154923/100144421/110260605/733611/100622999	NOS3/ADCY4/VWF/LOC100511937/PLCB3/PLCB4/AKT1/PRKG1/PLA2G4B/AKT2/ADCY6/GP1BB/ACTG1/TBXA2R/VAMP8/F2R/RAP1B/GNAI2/SRC/LOC733637/MAPK12/ITPR3/ACTB/FERMT3/ARHGEF12/ADAMTS13/GNA13/F2/TLN1/TBXAS1/PIK3R2/PIK3R6/SNAP23/ORAI1/GNAI3/MAPK11/PPP1CA/ADCY8
ssc01524	Platinum drug resistance	66	0.413467	1.71008	0.00219752	0.00910403	0.00536989	4978	tags=44%, list=26%, signal=33%	100622590/100516641/100739163/100739508/100511937/100517403/100126861/100152215/100127478/100521065/396826/110260350/397567/595129/397276/100049703/594852/100037300/100739510/396917/397278/397117/396633/397543/445013/110260348/397244/100192445/397266	BIRC3/ERBB2/LOC100739163/LOC100739508/LOC100511937/BBC3/AKT1/CDKN1A/AKT2/BAD/FAS/LOC110260350/MGST1/FADD/TP53/BCL2/BID/XIAP/PIK3R2/TOP2A/PMAIP1/GSTO1/BAX/BAK1/MAPK3/LOC110260348/CASP3/PDPK1/BIRC5
ssc04917	Prolactin signaling pathway	62	0.431011	1.763	0.00146591	0.00658174	0.00388215	4145	tags=42%, list=21%, signal=33%	100514142/396611/100144486/100511937/100126861/493186/100127478/397550/397162/100526147/403330/100154503/733648/574062/396655/100738589/100156321/100135665/396697/100302366/100521706/100307052/100739510/751869/110260605/102164918	GCK/IRF1/FOS/LOC100511937/AKT1/SOCS3/AKT2/STAT5A/CCND2/SHC4/CYP17A1/SRC/STAT3/MAPK12/STAT1/CCND1/SHC1/RELA/ESR2/SOCS4/TNFRSF11A/SOCS1/PIK3R2/NFKB1/MAPK11/SHC3
ssc05215	Prostate cancer	94	0.441747	1.95994	2.80508e-05	0.000250299	0.000147636	2745	tags=32%, list=14%, signal=28%	397121/406188/100625364/100516641/100739163/100739508/100511937/100126861/397657/100152215/102166564/100127478/100170126/100521065/100520325/100153248/100142688/100523899/396853/100127355/397077/100579176/100154715/397276/100049703/100738589/100101471/100135665/100628018/397350	PLAT/NFKBIA/ERG/ERBB2/LOC100739163/LOC100739508/LOC100511937/AKT1/CTNNB1/CDKN1A/PDGFRB/AKT2/LEF1/BAD/ZEB1/FGFR1/CREB3L4/TCF7L1/FOLR2/IKBKG/FOXO1/SLC19A1/CDK2/TP53/BCL2/CCND1/IKBKB/RELA/SLC46A1/IGF1R
ssc04141	Protein processing in endoplasmic reticulum	165	-0.361366	-1.84816	2.0494e-05	0.000211166	0.000124553	5046	tags=43%, list=26%, signal=32%	100154147/100511093/100521736/100154432/100155766/100512008/100511210/100499564/396906/407060/100519789/100622653/100622655/396938/100158076/100240743/100155472/100151836/396742/100381266/100524037/100152894/100156625/100521133/100513050/100522168/100192435/100622592/106504082/110257666/100153668/100622769/733673/100513204/110259483/102165056/100520418/100519794/100520400/100144302/100511831/3966…	MAN1A2/TRAM1L1/MAPK10/RPN2/SEC23A/DNAJA1/SEC31A/PDIA6/HSPA6/HSPA5/CRYAB/SEC24B/BCAP29/GANAB/ATF6/DDIT3/EIF2S1/SELENOS/HSP90AB1/CALR/CUL1/DNAJB11/ERP29/DNAJA2/UBXN8/DNAJB2/ERO1A/UBQLN1/TUSC3/UBQLN2/RAD23B/MAP3K5/PRKN/MOGS/SKP1/MBTPS2/MAP2K7/DNAJC1/YOD1/ATF4/SEC61A2/MAPK9/MARCH6/NSFL1C/ERLEC1/SEC23B/EDEM3/EDEM2/LOC100520183/DNAJB12/LMAN1/SSR1/ATXN3/HYOU1/UGGT1/SEL1L2/SEC63/HSPH1/UBE4B/HSP90B1/DNAJC…
ssc05205	Proteoglycans in cancer	186	0.31733	1.55767	0.00213936	0.00896987	0.00529076	5374	tags=39%, list=28%, signal=29%	100737993/100520319/100516641/100511937/100126861/397657/397528/100516171/100152215/100151931/100127478/100516558/100515110/100327037/100511443/494458/100525965/100152815/396826/100153248/100626700/397653/100521017/100519927/100154503/100157360/397391/100627149/733648/100152497/110255708/733585/100125375/574062/110256718/100155015/397276/100738589/414396/396775/100523324/397350/100038023/397078/1…	CTTN/FZD4/ERBB2/LOC100511937/AKT1/CTNNB1/SDC4/GPC3/CDKN1A/VAV2/AKT2/RRAS/SMO/WNT4/NUDT16L1/MSN/GPC1/EZR/FAS/FGFR1/PPP1R12C/ACTG1/PLAUR/TWIST2/SRC/FZD6/MMP2/RAC1/STAT3/PLCG1/FZD8/FLNA/CAV2/MAPK12/PXN/ITPR3/TP53/CCND1/ACTB/TIMP3/ARHGEF12/IGF1R/RPS6/TGFB1/LOC100620540/RPS6KB2/CAMK2A/FZD1/WNT9B/PIK3R2/ITGA5/MAPK11/PPP1CA/FZD9/VEGFA/EGFR/SDC2/TGFB2/PRKCG/TLR2/ARAF/MAPK3/CASP3/PDPK1/THBS1/PPP1R12B/IQGA…
ssc04519	Cadherin signaling	317	0.314853	1.65126	3.10349e-05	0.000270003	0.000159258	3985	tags=30%, list=20%, signal=24%	406188/100626166/100152085/110259517/100522573/100520319/100516641/100513610/100518636/414737/100625350/100520068/100622418/397657/100523778/100156043/110260610/100624925/100623590/100151931/100514741/102166564/100516558/100327037/100170126/396725/100739604/100516665/100158100/100622921/106509585/100621038/100156315/100153248/100626354/100519699/100523899/397653/110261274/100524299/100522394/1005…	NFKBIA/AJUBA/TEAD4/LOC110259517/WWTR1/FZD4/ERBB2/AMOTL1/GJA1/CDH5/TEAD2/PCDH12/YAP1/CTNNB1/CTNNA1/CIB2/LOC110260610/LHFP/PKP1/VAV2/AFDN/PDGFRB/RRAS/WNT4/LEF1/DES/AXIN2/LOC100516665/VANGL2/MYO1C/LOC106509585/DVL3/CDH24/FGFR1/CDH4/CTNND1/TCF7L1/ACTG1/WTIP/LRP5/VIM/WWC1/YWHAE/MYO1H/IKBKG/FZD6/TEAD3/PCDH1/LOC100736974/RAC1/APC2/ARPC1B/PRICKLE3/FZD8/MAPK12/AMOTL2/LOC110255294/PKP3/AXIN1/EVL/IKBKB/RAC3…	BBB
ssc04014	Ras signaling pathway	203	0.316827	1.57855	0.001202	0.00600981	0.0035448	3350	tags=27%, list=17%, signal=23%	100522873/396763/100624152/100516546/100511937/100126861/100152927/100514741/102166564/102166994/100127478/100521837/100516558/100624229/100521065/100154368/396729/100523862/780425/100623661/100151794/100153248/100520715/100156404/100522202/100127133/100514711/100526147/100152555/100525104/100127355/414900/100627149/110259378/100152497/100519209/100154449/110261346/397497/100101471/110255928/1001…	EPHA2/FLT1/RASA4B/GNB2/LOC100511937/AKT1/PLA2G4B/AFDN/PDGFRB/GNG5/AKT2/VEGFB/RRAS/RALB/BAD/PLA1A/TEK/RAB5C/ARF6/CALML6/RGL2/FGFR1/RIN1/PGF/GNG11/FGFR4/PLA2G6/SHC4/RAP1B/REL/IKBKG/PLD2/RAC1/FGF22/PLCG1/NTRK2/ETS2/GNB1/FGF1/IKBKB/RAC3/SHC1/CSF1/RELA/INSR/SYNGAP1/NTF3/IGF1R/CALML4/LOC100620540/RASAL1/EFNA2/GNB4/RASSF1/ETS1	Immunity
ssc04810	Regulation of actin cytoskeleton	206	0.289309	1.43968	0.00849478	0.0259314	0.0152953	5080	tags=34%, list=26%, signal=25%	100511937/100126861/100151931/494460/102166564/100127478/100516558/100525156/100157760/494458/100152815/100627924/100621541/100153248/100158200/100626700/100525363/397653/100127133/100521609/100622228/100154503/100515079/100520151/733637/100627149/100579172/100174964/100625944/110259378/100524831/396904/110256718/397497/110255928/414396/100523324/100157825/100522824/110257086/100192444/396974/100…	LOC100511937/AKT1/VAV2/CXCL12/PDGFRB/AKT2/RRAS/GNA12/MYL9/MSN/EZR/MYH11/BCAR1/FGFR1/ITGA6/PPP1R12C/CRKL/ACTG1/FGFR4/F2R/ARHGEF6/SRC/IQGAP3/GIT1/LOC733637/RAC1/APC2/ARPC1B/RGCC/FGF22/DOCK1/MYH9/PXN/FGF1/RAC3/ACTB/ARHGEF12/SSH1/GNA13/ARHGEF4/CRK/VCL/APC/F2/ITGA9/BAIAP2/DIAPH1/PFN1/ARPC4/PAK6/ENAH/PIK3R2/ITGA5/ITGA1/PPP1CA/ARPC5/DIAPH3/EGFR/ITGB4/MYH14/ARAF/ITGA7/MAPK3/PAK4/TMSB4X/MYLK/MYLK4/PPP1R12…	Cytoskeleton
ssc04923	Regulation of lipolysis in adipocytes	49	0.371983	1.44456	0.0415033	0.0989256	0.05835	4137	tags=39%, list=21%, signal=31%	100233193/100152067/397590/100511937/100126861/733640/100127478/100522613/397523/100049704/396755/397560/100153508/100126283/100739510/100144421/100622999/497624/399533	MGLL/ADCY4/PTGS2/LOC100511937/AKT1/PRKG1/AKT2/ADCY6/GNAI2/PNPLA2/INSR/TSHR/NPR1/AQP7/PIK3R2/GNAI3/ADCY8/ABHD5/FABP4
ssc04512	ECM-receptor interaction	81	0.373701	1.61513	0.00600312	0.0202824	0.0119633	1618	tags=22%, list=8%, signal=20%	100621403/100157958/396664/399543/100515336/397528/110257487/100621504/397323/100153454/100625589/100158200/101101688/100620724/100155101/100621139/397460/100620392	COL4A4/LAMC3/DSPP/VWF/COL4A1/SDC4/COL9A3/COL4A3/COL2A1/COL4A2/LAMA1/ITGA6/LAMB2/COL4A6/GP1BB/AGRN/TNC/DAG1	BBB
ssc05211	Renal cell carcinoma	68	0.394484	1.63735	0.00540779	0.0186328	0.0109903	4710	tags=43%, list=24%, signal=32%	100037272/102164419/100511937/100126861/100519651/100152215/100127478/100521065/100525363/100152555/396913/110256140/100627149/100511735/100192444/397078/100620540/100302363/397400/100153981/100739510/100511298/100523673/397157/100157219/397084/397601/445013/100627936	EPAS1/SLC2A1/LOC100511937/AKT1/ELOB/CDKN1A/AKT2/BAD/CRKL/RAP1B/JUN/FLCN/RAC1/RAPGEF1/CRK/TGFB1/LOC100620540/ETS1/TGFB3/PAK6/PIK3R2/TFE3/EGLN2/VEGFA/ARNT2/TGFB2/ARAF/MAPK3/PAK4
ssc03010	Ribosome	172	0.400969	1.93582	1.34836e-06	2.04013e-05	1.20334e-05	5057	tags=52%, list=26%, signal=39%	100861538/110261057/100155444/110259542/100519675/100621400/100525692/414419/100624982/397605/641351/100156811/100517165/100037993/100154456/414420/110255317/100049695/396993/397607/397598/100157874/100512647/396768/100516116/780432/110261249/733592/100736789/100624157/100737826/397418/100518410/100520891/100513660/100524282/100628232/396989/100037994/414418/100516393/100627662/733671/100620094/1…	RN18S/RPL28/RPS10/RPS14/LOC100519675/LOC100621400/LOC100525692/RPL32/MRPL12/RACK1/RPSA/RPL30/RPS5/RPL10A/RPL8/RPS28/RPL7A/RPLP0/RPL29/RPS15/RPL35/MRPS26/RPL36/RPL3/MRPS36/RPL13A/LOC110261249/RPL6/RPS7/RPS2/RPL31/UBA52/MRPS2/RPL18A/RPS11/LOC100524282/RPL13/RPL19/RPL14/RPL7/RPL38/RPL26/RPS3/RPL15/RPS6/RPLP2/RPS26/RPL22L1/RPL17/RPS13/RPL23A/RPL34/RPL10/RPS9/RPL36AL/RPS4X/RPS24/LOC100518848/RPL23/LOC…
ssc03008	Ribosome biogenesis in eukaryotes	74	-0.463582	-2.05858	1.31539e-05	0.000147663	8.70971e-05	4728	tags=51%, list=24%, signal=39%	100516270/100524172/100517967/100621511/100738482/100519832/100628057/100155652/100524688/100415805/100511538/100154556/100627271/100624357/100517201/100522629/100155235/100157879/100517435/100156540/100511553/100625226/100512446/100155750/106504175/100739449/100156132/414432/100526157/100512568/100521120/100524961/100511365/100623150/100515474/100154560/100525725/100153310	NOB1/UTP6/UTP18/IMP4/NMD3/WDR43/RBM28/EFL1/FCF1/SPATA5/WDR75/WDR3/WDR36/NVL/XRN2/REXO2/GNL3/BMS1/CSNK2A1/RPP30/RIOK2/GTPBP4/NOP56/LSG1/AK6/POP1/NOP58/UTP4/NHP2/LOC100512568/GNL3L/DROSHA/NAT10/GNL2/UTP15/HEATR1/MDN1/MPHOSPH10
ssc04622	RIG-I-like receptor signaling pathway	52	0.441518	1.73062	0.00355845	0.0133831	0.00789387	4056	tags=48%, list=21%, signal=38%	406188/100101927/100513840/100145895/100518678/100624243/100518628/595129/100127355/100037289/574062/100156979/100515940/100101471/100624053/396723/100135665/100524520/396656/100622285/100524751/100520121/751869/110260605/100156366	NFKBIA/IFIH1/TRAF2/ISG15/NLRX1/ZNFX1/TBKBP1/FADD/IKBKG/IRF7/MAPK12/TRAF3/DDX3X/IKBKB/OTUD5/DDX58/RELA/DHX58/IRF3/TRIM25/RIPK1/TKFC/NFKB1/MAPK11/TANK
ssc05132	Salmonella infection	234	0.264912	1.34057	0.021251	0.0556042	0.0327974	4015	tags=28%, list=21%, signal=23%	406188/100622590/100155474/100153507/100624226/100156777/100144486/100515607/100126861/397657/100516352/100525077/100623583/100512201/100127478/100516558/100170126/100513840/100157760/100523862/100158080/396606/780425/397020/110259845/100523899/397653/100515528/100622102/396913/595129/100127355/100515446/733637/100627149/100514626/100174964/733585/574062/100049703/100522681/100101471/414396/10215…	NFKBIA/BIRC3/RHOJ/TUBB2B/LOC100624226/CASP7/FOS/GSDMD/AKT1/CTNNB1/TUBB4B/RILP/TUBB6/PODXL/AKT2/RRAS/LEF1/TRAF2/MYL9/RAB5C/TXN2/IRAK1/ARF6/TNFRSF1A/CYTH3/TCF7L1/ACTG1/PKN1/KIF5C/JUN/FADD/IKBKG/CYTH1/LOC733637/RAC1/PIK3C2A/ARPC1B/FLNA/MAPK12/BCL2/PLEKHM2/IKBKB/ACTB/KLC3/KIF5A/ARHGEF26/RELA/RPS3/LOC100522887/TCF7L2/ARF2/CYTH2/RIPK1/DYNLT1/RHOB/MAP2K3/TUBB/PFN1/ARPC4/CD14/AHNAK2/RAB5A/NFKB1/KIF5B/MAP…
ssc04550	Signaling pathways regulating pluripotency of stem cells	121	0.402746	1.86585	2.11849e-05	0.000211166	0.000124553	5399	tags=45%, list=28%, signal=33%	100520319/100511937/397260/100126861/397657/100153584/100127478/100327037/100739604/100621038/100153248/100514152/100144508/100152741/100127133/100522283/100626978/100628192/397202/100522839/100157360/100579172/733648/110255708/574062/100523725/100156863/100525170/100519194/397350/595111/100517932/100524070/100513214/100520485/110256843/110262227/100738655/100739510/110260605/100517152/407739/100…	FZD4/LOC100511937/SMAD3/AKT1/CTNNB1/SMAD9/AKT2/WNT4/AXIN2/DVL3/FGFR1/PAX6/ID4/TBX3/FGFR4/PCGF5/ID3/PCGF2/JAK1/ID1/FZD6/APC2/STAT3/FZD8/MAPK12/AXIN1/ZIC3/DVL1/ZFHX3/IGF1R/KLF4/APC/TCF3/PCGF3/OTX1/NODAL/FZD1/WNT9B/PIK3R2/MAPK11/MEIS1/SOX2/DUSP9/FZD9/BMPR1B/MAPK3/DVL2/INHBB/ESRRB/WNT5B/IL6ST/TCF7/FGFR3/WNT5A/REST
ssc05222	Small cell lung cancer	91	0.494097	2.18328	4.65866e-07	9.66961e-06	5.70349e-06	2581	tags=35%, list=13%, signal=31%	406188/100622590/100627029/100621403/100157958/100515336/397590/733669/100511937/100126861/100152215/100621504/100127478/100513840/100153454/100625589/100158200/101101688/100620724/100144492/397306/100520933/100127355/100621090/100154715/100156979/397276/100049703/100738589/100101471/100154420/100135665	NFKBIA/BIRC3/TRAF1/COL4A4/LAMC3/COL4A1/PTGS2/GADD45A/LOC100511937/AKT1/CDKN1A/COL4A3/AKT2/TRAF2/COL4A2/LAMA1/ITGA6/LAMB2/COL4A6/CDK4/RXRA/CKS2/IKBKG/GADD45B/CDK2/TRAF3/TP53/BCL2/CCND1/IKBKB/LAMA2/RELA
ssc03040	Spliceosome	133	-0.369212	-1.82285	3.67984e-05	0.000312337	0.000184228	4745	tags=37%, list=24%, signal=28%	100158042/100518189/100739098/768116/396906/768109/100518557/100525328/100522786/100626366/100524425/100511111/100154832/100153480/100153900/100155820/100626533/100511501/100154667/106509205/100626622/100526074/100519318/100517309/100511390/100512288/100625217/100738040/100522884/100156573/100621970/100157887/100621703/100623576/100512557/100517041/102158045/100155855/100626833/100522208/10015450…	RBMX/SRSF7/LOC100739098/SNRPB2/HSPA6/SNRPA/U2AF1L4/XAB2/CCDC94/RBM22/THOC3/CDC40/THOC2/SNRPD3/CDC5L/TXNL4A/THOC6/PCBP1/PRPF38B/NCBP1/RBMX2/PRPF8/MAGOH/U2SURP/RBM25/SF3A3/THOC1/AQR/LSM6/SNRPA1/USP39/SF3B1/TCERG1/SNW1/DDX42/DHX15/DDX5/SNRPF/DDX46/EFTUD2/SRSF5/CTNNBL1/CRNKL1/SNRPC/DHX38/HSPA8/SLU7/PPIH/DDX23
ssc00100	Steroid biosynthesis	18	-0.678068	-2.13202	0.000107097	0.000745396	0.000439662	3060	tags=61%, list=16%, signal=52%	100514510/100627707/100113409/100157894/100155418/403334/396590/100312971/100628197/100312968/100520925	TM7SF2/DHCR7/SQLE/NSDHL/HSD17B7/CYP51/MSMO1/FDFT1/DHCR24/EBP/SC5D
ssc00900	Terpenoid backbone biosynthesis	20	-0.592029	-1.91953	0.00120887	0.00600981	0.0035448	4331	tags=75%, list=22%, signal=58%	100739526/100312977/100627556/100512293/100153932/100624596/100152230/110260885/100524223/100514361/100154658/106507628/100152303/100625049/100144446	GGPS1/PDSS2/FNTA/FNTB/FDPS/PCYOX1/MVK/MVD/HMGCS1/PDSS1/NUS1/ZMPSTE24/ACAT2/LOC100625049/HMGCR
ssc04658	Th1 and Th2 cell differentiation	70	0.482124	2.01821	1.56587e-05	0.000170289	0.000100442	4086	tags=40%, list=21%, signal=32%	100153486/406188/102158881/100152163/100156773/100144486/397550/110258061/404704/100522743/100153518/396913/397202/100127355/397363/100152497/574062/396655/100101471/100135665/100037921/100739654/445528/100517816/751869/396814/110260605/397178	NFKBIE/NFKBIA/NOTCH3/DLL4/JAG1/FOS/STAT5A/NOTCH1/CD4/JAG2/STAT6/JUN/JAK1/IKBKG/TYK2/PLCG1/MAPK12/STAT1/IKBKB/RELA/SLA-DQB1/MAML2/SLA-DMA/LAT/NFKB1/IL2RA/MAPK11/IL12RB2	Immunity
ssc04659	Th17 cell differentiation	85	0.417857	1.81953	0.000344764	0.00214246	0.0012637	3984	tags=34%, list=20%, signal=27%	100153486/406188/100144486/397260/397550/404704/102167710/397306/100153518/396913/397202/100127355/397363/733648/100152497/574062/396655/399522/100101471/100135665/444998/397078/100037921/100626904/445528/100517816/751869/396814/110260605	NFKBIE/NFKBIA/FOS/SMAD3/STAT5A/CD4/FOXS1/RXRA/STAT6/JUN/JAK1/IKBKG/TYK2/STAT3/PLCG1/MAPK12/STAT1/IL6R/IKBKB/RELA/FOXP3/TGFB1/SLA-DQB1/IL1R1/SLA-DMA/LAT/NFKB1/IL2RA/MAPK11	Immunity
ssc04919	Thyroid hormone signaling pathway	114	0.352283	1.61569	0.0016044	0.00706749	0.00416866	2415	tags=25%, list=12%, signal=22%	100621757/102158881/102164419/100521111/100511937/100525148/100144522/100516581/100126861/397657/100127478/100327037/100521065/110258061/100513513/397653/100523015/397306/100154503/397077/100627099/100152497/100505408/396655/397276/100738589/100524586/414396	PFKL/NOTCH3/SLC2A1/PLCD3/LOC100511937/PLCB3/NOTCH4/PLCB4/AKT1/CTNNB1/AKT2/WNT4/BAD/NOTCH1/SLC16A2/ACTG1/TBC1D4/RXRA/SRC/FOXO1/PLCD1/PLCG1/TSC2/STAT1/TP53/CCND1/MED12L/ACTB
ssc04530	Tight junction	141	0.339564	1.59552	0.00147343	0.00658174	0.00388215	2415	tags=23%, list=12%, signal=21%	396997/100737993/100621470/100516641/100513610/100154707/397236/100523596/102166598/100516404/100514741/100158213/100157760/494458/100152815/100627924/110260417/396807/100144492/100153752/397653/100302018/396913/100154503/733637/100627149/100174964/396904/100523696/110255967/100518125/100738589/414396	CLDN5/CTTN/CGNL1/ERBB2/AMOTL1/RAB13/OCLN/MICALL2/JAM2/MARVELD2/AFDN/AMOT/MYL9/MSN/EZR/MYH11/SCRIB/MYL6/CDK4/CLDN10/ACTG1/CLDN15/JUN/SRC/LOC733637/RAC1/ARPC1B/MYH9/AMOTL2/LLGL2/YBX3/CCND1/ACTB	BBB
ssc04668	TNF signaling pathway	101	0.523005	2.3543	2.28478e-09	1.13586e-07	6.69973e-08	3168	tags=40%, list=16%, signal=33%	397508/406188/100622590/100627029/396925/100622156/396611/396750/100517883/100156773/100523358/100628179/397590/100738193/100156777/100144486/100511937/100126861/396915/493186/100127478/100622217/100513840/100621027/397020/396826/100142688/396913/595129/100127355/574062/100156979/100101471/100513084/100135665/100518413/100037300/397360/397422/100524751	SELE/NFKBIA/BIRC3/TRAF1/VCAM1/TNFAIP3/IRF1/ICAM1/RHBDF1/JAG1/JUNB/DAB2IP/PTGS2/BCL3/CASP7/FOS/LOC100511937/AKT1/EDN1/SOCS3/AKT2/MAP3K8/TRAF2/CX3CL1/TNFRSF1A/FAS/CREB3L4/JUN/FADD/IKBKG/MAPK12/TRAF3/IKBKB/CSF1/RELA/FRMD8/XIAP/CEBPB/CCL2/RIPK1	Immunity
ssc04620	Toll-like receptor signaling pathway	80	0.369812	1.59378	0.00491477	0.0172762	0.0101901	3984	tags=40%, list=20%, signal=32%	406188/100144486/100511937/100126861/100127478/100623776/100622217/397303/396606/780415/100520421/396913/397202/595129/100127355/397363/100037289/397395/100627149/574062/100625123/396655/100156979/100101471/100135665/396656/100524751/110256149/100037938/100739510/751869/110260605	NFKBIA/FOS/LOC100511937/AKT1/AKT2/TICAM1/MAP3K8/LBP/IRAK1/IRF9/TICAM2/JUN/JAK1/FADD/IKBKG/TYK2/IRF7/CD40/RAC1/MAPK12/TOLLIP/STAT1/TRAF3/IKBKB/RELA/IRF3/RIPK1/MAP2K3/CD14/PIK3R2/NFKB1/MAPK11	Immunity
ssc05145	Toxoplasmosis	96	0.422261	1.87793	2.60995e-05	0.000242271	0.0001429	3984	tags=39%, list=20%, signal=31%	406188/100622590/100157958/100126861/100127478/100521065/396606/100625589/397020/100158200/101101688/100152612/397523/397202/100127355/397363/397395/733648/396648/574062/396655/100049703/100101471/100154420/100135665/397078/100037300/396657/100037921/445528/397400/110256149/100307052/100034246/751869/100144421/110260605	NFKBIA/BIRC3/LAMC3/AKT1/AKT2/BAD/IRAK1/LAMA1/TNFRSF1A/ITGA6/LAMB2/PPIF/GNAI2/JAK1/IKBKG/TYK2/CD40/STAT3/HSP70.2/MAPK12/STAT1/BCL2/IKBKB/LAMA2/RELA/TGFB1/XIAP/IL10RB/SLA-DQB1/SLA-DMA/TGFB3/MAP2K3/SOCS1/PIK3R6/NFKB1/GNAI3/MAPK11
ssc05202	Transcriptional misregulation in cancer	146	0.35755	1.69266	0.000301964	0.00191061	0.00112695	4896	tags=38%, list=25%, signal=28%	397121/100622590/100627029/396763/100520981/100625364/100515210/733669/100620289/100152215/110255923/100520325/100154609/397162/100157336/100154511/100626141/397306/100155449/100525104/397395/397077/397232/397307/100515039/100621090/397276/100739621/100515258/100135665/397350/100627410/397360/100152438/100524070/100512825/100037938/100511298/751869/110261735/100152997/100517152/100525607/396633/1…	PLAT/BIRC3/TRAF1/FLT1/NFKBIZ/ERG/CDKN2C/GADD45A/MLF1/CDKN1A/ASPSCR1/ZEB1/PER2/CCND2/PML/HIST1H3E/ELK4/RXRA/RUNX1T1/REL/CD40/FOXO1/HHEX/CEBPA/NSD2/GADD45B/TP53/AFF1/BAIAP3/RELA/IGF1R/LOC100627410/CEBPB/PBX3/TCF3/LMO2/CD14/TFE3/NFKB1/LOC110261735/GADD45G/MEIS1/NGFR/BAX/NCOR1/ARNT2/CDKN1B/BAK1/KLF3/MEN1/ETV6/IL2RB/ETV7/CDK9/SIN3A
ssc00380	Tryptophan metabolism	33	0.496508	1.74439	0.00452058	0.0160527	0.00946846	2781	tags=33%, list=14%, signal=29%	396857/397012/100626793/414909/414424/100156927/100157176/110258194/110255955/106504110/100522477	DDC/HADHA/ACAT1/MAOB/MAOA/ECHS1/KYAT3/LOC110258194/AFMID/ALDH7A1/GCDH	Amino acid metabolism
ssc04940	Type I diabetes mellitus	25	0.477466	1.58453	0.0177343	0.0489804	0.0288904	3720	tags=48%, list=19%, signal=39%	396650/100135031/100037288/396826/100037293/492279/110261667/102158899/100135037/100037921/445528/100037304	SLA-7/SLA-2/SLA-3/FAS/SLA-1/HSPD1/LOC110261667/PTPRN2/SLA-6/SLA-DQB1/SLA-DMA/CPE
ssc04382	Cornified envelope formation	97	0.339996	1.52108	0.00810501	0.0251834	0.0148541	2590	tags=27%, list=13%, signal=23%	396997/100621403/733608/100155146/110260403/100515336/414425/397236/100623590/100621504/110260321/106504218/100153454/100158200/100620724/100153752/100302018/100523209/100511043/445534/100625866/100626903/100524567/100153930/100620346/100153042	CLDN5/COL4A4/S100A6/S100A16/PLEC/COL4A1/EPHX2/OCLN/PKP1/COL4A3/S100A13/S100A1/COL4A2/ITGA6/COL4A6/CLDN10/CLDN15/COL7A1/ALOXE3/S100A11/EPHX3/PKP3/PADI1/S100A14/PPP2R5C/TGM3	BBB
ssc04540	Gap junction	81	0.340806	1.47296	0.0206576	0.0552989	0.0326173	1711	tags=17%, list=9%, signal=16%	100153507/100152067/100518636/100525148/100516581/733640/100516352/100623583/100625051/102166564/100522613/102164433/397523/100154503	TUBB2B/ADCY4/GJA1/PLCB3/PLCB4/PRKG1/TUBB4B/TUBB6/CSNK1D/PDGFRB/ADCY6/MAPK7/GNAI2/SRC	BBB
ssc05203	Viral carcinogenesis	155	0.349717	1.68011	0.000591863	0.00332207	0.00195948	2581	tags=28%, list=13%, signal=24%	406188/100627029/100153829/100511937/102157652/100152215/100157327/100521065/100513840/397550/397162/396650/100526021/780415/100135031/100037288/110260417/100142688/100521986/100144492/100620600/396913/397202/100525104/100127355/100154503/100037289/100037293/100624050/100627149/733648/397588/100520196/100627559/110256718/100154715/100156979/397276/100738589/100515940/100135037/100513600/100135665	NFKBIA/TRAF1/NFKB2/LOC100511937/MAD1L1/CDKN1A/HIST1H2BD/BAD/TRAF2/STAT5A/CCND2/SLA-7/POLB/IRF9/SLA-2/SLA-3/SCRIB/CREB3L4/MAPKAPK2/CDK4/YWHAE/JUN/JAK1/REL/IKBKG/SRC/IRF7/SLA-1/HDAC4/RAC1/STAT3/EIF2AK2/LTBR/HDAC7/PXN/CDK2/TRAF3/TP53/CCND1/DDX3X/SLA-6/VAC14/RELA
ssc05416	Viral myocarditis	60	0.404886	1.63696	0.00357653	0.0133831	0.00789387	3499	tags=33%, list=18%, signal=27%	396750/396650/100625589/100135031/100037288/397653/100620392/397395/100037293/100627149/100738589/110255928/414396/100154420/100135037/594852/100154009/100037921/445528/100151843	ICAM1/SLA-7/LAMA1/SLA-2/SLA-3/ACTG1/DAG1/CD40/SLA-1/RAC1/CCND1/RAC3/ACTB/LAMA2/SLA-6/BID/SNTB1/SLA-DQB1/SLA-DMA/SNTA1
ssc04517	IgSF CAM signaling	273	0.253466	1.3098	0.0192484	0.0527437	0.0311101	2148	tags=16%, list=11%, signal=15%	100524821/100153507/396750/100038012/100522817/110255968/100151890/100511937/100126861/397657/100516352/100623583/102166598/100151931/100514741/100127478/100516258/100157760/106504882/494458/100152815/100627924/100621541/780425/100153248/396807/397653/100155358/100286859/100620331/100152555/100154503/397077/100520151/733637/100512834/100627149/100174964/100152497/396904/100521277/100513016/574062…	ROBO4/TUBB2B/ICAM1/NECTIN2/ESAM/CASKIN2/PMP2/LOC100511937/AKT1/CTNNB1/TUBB4B/TUBB6/JAM2/VAV2/AFDN/AKT2/SPTBN1/MYL9/CADM1/MSN/EZR/MYH11/BCAR1/ARF6/FGFR1/MYL6/ACTG1/SPTBN5/NRP1/PLXNA3/RAP1B/SRC/FOXO1/GIT1/LOC733637/KIRREL/RAC1/ARPC1B/PLCG1/MYH9/PTPRF/MTSS1L/MAPK12/PXN	BBB
ssc05135	Yersinia infection	125	0.338559	1.57675	0.00432183	0.0156666	0.00924076	4052	tags=34%, list=21%, signal=27%	406188/100144486/100511937/100126861/100151931/100127478/100623776/100513840/404704/100621541/396606/780425/100525363/397653/100515528/396913/100515652/100127355/100154503/100627149/100174964/100524831/100152497/574062/110256718/100101471/110255928/414396/100517333/100523324/100135665/100192444/396656/397422/100513228/110256149/100517816/100155875/100739510/100155091/751869/110260605/396627	NFKBIA/FOS/LOC100511937/AKT1/VAV2/AKT2/TICAM1/TRAF2/CD4/BCAR1/IRAK1/ARF6/CRKL/ACTG1/PKN1/JUN/ARHGEF28/IKBKG/SRC/RAC1/ARPC1B/DOCK1/PLCG1/MAPK12/PXN/IKBKB/RAC3/ACTB/MEFV/ARHGEF12/RELA/CRK/IRF3/CCL2/BAIAP2/MAP2K3/LAT/ARPC4/PIK3R2/ITGA5/NFKB1/MAPK11/CD8A
