# Supplementary material for: Pericystic brain transcriptomics reveals molecular signatures of immune activation and neurovascular remodelling in viable and post-treatment porcine neurocysticercosis
Source: bioRxiv. 2026 Jul 1:2026.06.26.734379. Preprint. [Version 1] doi: 10.64898/2026.06.26.734379 (PMC13345202; doi:10.64898/2026.06.26.734379)
Supplement: Supplement 1 — Figure S1. Principal component analysis of samples. PCA plot based on variance-stabilized gene expression data, showing the distribution of samples based on (a) experimental group and (b) location of the sample. Supplementary Table 1. DESeq2 differential expression results for the infection effect. Complete gene-level output from the comparison between infected untreated and uninfected control samples, including log2 fold changes, test statistics, nominal p-values and adjusted p-values. Supplementary Table 2. KEGG pathways significantly enriched for the infection effect. Gene set enrichment analysis results for the infection-effect comparison, including pathways with absolute normalised enrichment score (|NES|) > 1 and false discovery rate (FDR) < 0.05. Supplementary Table 3. DESeq2 differential expression results for the treatment effect. Complete gene-level output from the comparison between treated infected and untreated infected samples, including log2 fold changes, test statistics, nominal p-values and adjusted p-values. Supplementary Table 4. KEGG pathways significantly enriched for the treatment effect. Gene set enrichment analysis results for the treatment-effect comparison, including pathways with absolute normalised enrichment score (|NES|) > 1 and false discovery rate (FDR) < 0.05. [file media-1.zip › Supplementary information/Table S1.xlsx]

## Sheet: Sheet1
gene_id	description	baseMean	log2FoldChange	lfcSE	stat	pvalue	padj	log2FC_sh	regulation
LOC100125545	TATA-box binding protein	159.253	0.169907	0.240598	0.706185	0.480073	0.758786	0.0672098	Not significant
TBP	TATA-box binding protein, transcript variant X3	472.807	0.325361	0.14264	2.28099	0.0225489	0.168679	0.248619	Not significant
PSMB1	proteasome subunit beta 1	1095.98	0.0124937	0.139498	0.0895621	0.928635	0.973347	0.00845648	Not significant
LOC100624421		33.5839	0.0738893	0.517259	0.142848	0.88641	0.958131	0.00854579	Not significant
FAM120B	family with sequence similarity 120B, transcript variant X5	3768.58	0.0748951	0.135787	0.551564	0.581247	0.817341	0.0497244	Not significant
DLL1	delta like canonical Notch ligand 1, transcript variant X1	361.9	0.249175	0.463304	0.537822	0.5907	0.822981	0.0347151	Not significant
LOC110259816	uncharacterized LOC110259816, transcript variant X2	56.1855	-0.857432	0.342074	-2.50657	0.0121909	0.118533	-0.498212	Not significant
ERMARD	ER membrane associated RNA degradation, transcript variant X5	1538.05	0.787127	0.169097	4.6549	3.24145e-06	0.000399534	0.716022	Not significant
TCTE3	t-complex-associated-testis-expressed 3	83.6533	0.75173	0.335076	2.24346	0.0248672	0.178189	0.309367	Not significant
PHF10	PHD finger protein 10, transcript variant X6	1637.86	-0.0085453	0.285873	-0.029892	0.976153	0.992322	-0.00191927	Not significant
C1H6orf120	chromosome 1 C6orf120 homolog	340.205	0.363546	0.116717	3.11475	0.00184099	0.037301	0.312238	Not significant
WDR27	WD repeat domain 27, transcript variant X2	2930.16	-0.260999	0.165386	-1.57813	0.114537	0.394253	-0.162793	Not significant
THBS2	thrombospondin 2, transcript variant X2	449.311	0.829795	0.314119	2.64166	0.00825004	0.0955011	0.519502	Not significant
SMOC2	SPARC related modular calcium binding 2, transcript variant X2	167.275	0.14135	0.459548	0.307585	0.758398	0.906483	0.0197796	Not significant
DACT2	dishevelled binding antagonist of beta catenin 2	1162.65	-0.096679	0.332792	-0.290509	0.771427	0.913486	-0.0245892	Not significant
FRMD1	FERM domain containing 1, transcript variant X2	591.816	0.187392	0.444243	0.421823	0.673154	0.864117	0.0277343	Not significant
KIF25	kinesin family member 25, transcript variant X3	119.213	0.0885419	0.29787	0.297251	0.766275	0.910502	0.0248456	Not significant
AFDN	afadin, adherens junction formation factor, transcript variant X16	6208.22	-0.110909	0.199913	-0.554787	0.57904	0.81664	-0.0553051	Not significant
LOC106506286	uncharacterized LOC106506286, transcript variant X8	85.3397	0.0920873	0.362275	0.254192	0.799347	0.925565	0.0189235	Not significant
LOC106506296	uncharacterized LOC106506296	35.8706	1.82533	0.434817	4.19793	2.69364e-05	0.00202261	1.59206	Up-regulated
FGFR1OP	FGFR1 oncogene partner, transcript variant X2	1391.59	0.0268002	0.0974284	0.275075	0.783258	0.918464	0.0213428	Not significant
LOC102157461	uncharacterized LOC102157461, transcript variant X2	41.0201	-0.718395	0.538005	-1.3353	0.18178	0.494313	-0.0865253	Not significant
RNASET2	ribonuclease T2	534.354	1.37194	0.57738	2.37615	0.0174945	0.145773	0.134245	Not significant
RPS6KA2	ribosomal protein S6 kinase A2	7121.83	0.320295	0.273529	1.17097	0.241611	0.564172	0.115591	Not significant
MPC1	mitochondrial pyruvate carrier 1, transcript variant X2	1471.41	0.0216932	0.105793	0.205053	0.837531	0.941043	0.0164766	Not significant
SFT2D1	SFT2 domain containing 1	901.929	0.523456	0.224039	2.33645	0.0194676	0.155092	0.333653	Not significant
PRR18	proline rich 18	1839.61	1.98799	0.496859	4.00112	6.30426e-05	0.00377832	1.70003	Up-regulated
LOC102157949	uncharacterized LOC102157949, transcript variant X3	1141.02	2.1775	0.551928	3.94526	7.97123e-05	0.00443807	1.84292	Up-regulated
LOC110259852	uncharacterized LOC110259852, transcript variant X2	21.8929	-1.2169	0.478218	-2.54465	0.0109387	0.110961	-0.608987	Not significant
LOC110256592	classical arabinogalactan protein 7-like, transcript variant X1	8358.71	-0.73869	0.371508	-1.98835	0.0467727	0.248564	-0.247657	Not significant
PDE10A	phosphodiesterase 10A	12004.5	0.479643	0.335431	1.42993	0.152737	0.453643	0.127183	Not significant
C1H6orf118	chromosome 1 C6orf118 homolog	91.4728	3.96911	0.504894	7.86127	3.80267e-15	7.45248e-12	3.83629	Up-regulated
LOC106508791	uncharacterized LOC106508791, transcript variant X1	122.332	0.0357157	0.453576	0.0787426	0.937237	0.977072	0.00546603	Not significant
LOC102165158	uncharacterized LOC102165158, transcript variant X1	81.2226	0.4808	0.506671	0.94894	0.342651	0.654766	0.056002	Not significant
QKI	QKI, KH domain containing RNA binding, transcript variant X3	61299.5	0.43982	0.372295	1.18138	0.237454	0.559418	0.0928919	Not significant
LOC106506356	uncharacterized LOC106506356	203.591	0.650575	0.423191	1.53731	0.124217	0.410559	0.114122	Not significant
LOC110259875	uncharacterized LOC110259875	63.3054	0.462229	0.514573	0.898278	0.369037	0.676121	0.0527338	Not significant
PACRG	parkin coregulated	4477.48	0.477707	0.276154	1.72985	0.0836562	0.336307	0.194693	Not significant
LOC106508449	uncharacterized LOC106508449	62.1475	0.607217	0.297353	2.04207	0.0411441	0.23111	0.260897	Not significant
PRKN	parkin RBR E3 ubiquitin protein ligase	9267.57	0.263384	0.189354	1.39096	0.164238	0.470709	0.144649	Not significant
LOC110256593	uncharacterized LOC110256593	23.0555	0.759785	0.364717	2.08322	0.0372311	0.218853	0.246258	Not significant
LOC110256594		21.8266	0.844816	0.65375	1.29226	0.196266	0.512242	0.060871	Not significant
AGPAT4	1-acylglycerol-3-phosphate O-acyltransferase 4, transcript variant X4	5415.64	0.551252	0.355784	1.5494	0.121285	0.405509	0.130997	Not significant
MAP3K4	mitogen-activated protein kinase kinase kinase 4, transcript variant X2	5160.67	0.191014	0.164513	1.16109	0.245605	0.566829	0.116303	Not significant
SLC22A3	solute carrier family 22 member 3, transcript variant X2	298.227	0.20836	0.590024	0.353139	0.723984	0.889833	0.0185936	Not significant
IGF2R	insulin like growth factor 2 receptor	3463.69	0.222179	0.179714	1.23629	0.21635	0.535067	0.126509	Not significant
LOC102166961	uncharacterized LOC102166961, transcript variant X2	44.2518	0.184104	0.439105	0.419272	0.675017	0.864809	0.0277839	Not significant
MAS1	MAS1 proto-oncogene, G protein-coupled receptor, transcript variant X2	110.455	-0.17322	0.62808	-0.275793	0.782707	0.918354	-0.0137324	Not significant
PNLDC1	PARN like, ribonuclease domain containing 1, transcript variant X2	53.8051	-0.186759	0.670727	-0.278443	0.780672	0.917032	-0.0131456	Not significant
MRPL18	mitochondrial ribosomal protein L18, transcript variant X1	447.247	-0.00866615	0.15906	-0.0544837	0.95655	0.985123	-0.0050028	Not significant
TCP1	t-complex 1	1382.64	-0.0831072	0.178914	-0.46451	0.642283	0.851384	-0.0431935	Not significant
ACAT2	acetyl-CoA acetyltransferase 2	857.622	0.129878	0.243272	0.533879	0.593425	0.823942	0.0449677	Not significant
WTAP	WT1 associated protein, transcript variant X2	1553.69	0.0668929	0.142814	0.468392	0.639504	0.849177	0.0425867	Not significant
LOC102157641	translation initiation factor IF-2	453.001	0.408356	0.202818	2.01341	0.0440712	0.240119	0.248953	Not significant
SOD2	superoxide dismutase 2	1558.32	-0.428715	0.291609	-1.47017	0.141515	0.437172	-0.146696	Not significant
FNDC1	fibronectin type III domain containing 1	372.517	-1.03071	0.582943	-1.76811	0.077042	0.322346	-0.118598	Not significant
TAGAP	T-cell activation RhoGTPase activating protein	185.229	1.0259	0.561644	1.8266	0.0677602	0.302016	0.102234	Not significant
LOC102158869		13.0333	0.507215	0.486295	1.04302	0.29694	0.615241	0.0668752	Not significant
RSPH3	radial spoke 3 homolog	260.009	0.524735	0.144565	3.62975	0.000283696	0.0106551	0.455752	Not significant
LOC100521937	uncharacterized LOC100521937, transcript variant X4	98.5223	-1.01659	0.315518	-3.22198	0.00127309	0.0293013	-0.794026	Down-regulated
EZR	ezrin	2800.11	-0.460893	0.297241	-1.55057	0.121004	0.405167	-0.165233	Not significant
SYTL3	synaptotagmin like 3, transcript variant X4	149.322	2.56294	1.1821	2.16812	0.0301495	0.19722	0.0420191	Not significant
DYNLT1	dynein light chain Tctex-type 1	208.118	-0.133339	0.283221	-0.470795	0.637787	0.848535	-0.0405219	Not significant
TMEM181	transmembrane protein 181	2650.82	-0.219228	0.189646	-1.15599	0.247687	0.569333	-0.114786	Not significant
TULP4	tubby like protein 4	9392.6	-0.162084	0.186079	-0.871048	0.383728	0.687476	-0.0835964	Not significant
GTF2H5	general transcription factor IIH subunit 5, transcript variant X1	332.5	0.077875	0.164421	0.473631	0.635763	0.84725	0.044076	Not significant
SERAC1	serine active site containing 1, transcript variant X6	1359.63	0.58962	0.189633	3.10927	0.00187552	0.0376942	0.472017	Not significant
LOC110259904	uncharacterized LOC110259904	44.7294	0.994387	0.392697	2.5322	0.011335	0.113223	0.47719	Not significant
LOC110259908	uncharacterized LOC110259908	133.941	0.723635	0.35397	2.04434	0.0409198	0.230445	0.22374	Not significant
SYNJ2	synaptojanin 2	7031.83	0.555802	0.301216	1.84519	0.0650094	0.29492	0.206652	Not significant
SNX9	sorting nexin 9, transcript variant X2	3272.78	0.260346	0.244853	1.06328	0.287657	0.60616	0.111071	Not significant
LOC102162833		172.835	-0.0066375	0.277008	-0.0239614	0.980883	0.993545	-0.0017833	Not significant
ZDHHC14	zinc finger DHHC-type containing 14, transcript variant X9	12984.5	0.949953	0.397789	2.38808	0.0169365	0.14334	0.297156	Not significant
TMEM242	transmembrane protein 242, transcript variant X1	479.227	0.198315	0.120375	1.64747	0.0994605	0.366185	0.150289	Not significant
LOC110259915	uncharacterized LOC110259915	177.414	0.423024	0.195966	2.15866	0.0308768	0.198692	0.274945	Not significant
LOC110259919	uncharacterized LOC110259919, transcript variant X2	92.8958	2.079	0.442556	4.69772	2.63078e-06	0.000358041	1.86982	Up-regulated
ARID1B	AT-rich interaction domain 1B, transcript variant X7	17863.3	-0.0243424	0.158146	-0.153923	0.87767	0.955057	-0.012377	Not significant
LOC110259923	oleosin-B6-like, transcript variant X1	47.059	0.58832	0.34209	1.71978	0.0854728	0.340328	0.168169	Not significant
LOC102161179	uncharacterized LOC102161179	65.4996	0.544059	0.36264	1.50027	0.133544	0.424864	0.129038	Not significant
TFB1M	transcription factor B1, mitochondrial, transcript variant X1	1431.92	0.206484	0.106758	1.93413	0.053097	0.264541	0.166896	Not significant
LOC106508808	uncharacterized LOC106508808	88.1718	-0.355742	0.264353	-1.34571	0.178396	0.490018	-0.138009	Not significant
TIAM2	T-cell lymphoma invasion and metastasis 2, transcript variant X4	3913.79	-0.363186	0.17354	-2.09281	0.0363663	0.216517	-0.248597	Not significant
SCAF8	SR-related CTD associated factor 8, transcript variant X2	5796.71	-0.0506254	0.104806	-0.483037	0.629069	0.843898	-0.0378094	Not significant
LOC110256595	uncharacterized LOC110256595, transcript variant X2	20.1209	0.755989	0.503095	1.50268	0.132922	0.424039	0.0967144	Not significant
CNKSR3	CNKSR family member 3, transcript variant X1	3619.15	-0.0290232	0.288222	-0.100697	0.919791	0.970826	-0.00801437	Not significant
LOC110259934	uncharacterized LOC110259934	85.3238	2.14077	0.656694	3.25992	0.00111443	0.0267326	1.5754	Up-regulated
IPCEF1	interaction protein for cytohesin exchange factors 1	1086.76	-0.394382	0.430954	-0.915136	0.36012	0.66899	-0.0657522	Not significant
OPRM1	opioid receptor mu 1	131.068	-1.44899	0.430288	-3.3675	0.000758534	0.0205045	-1.15002	Down-regulated
RGS17	regulator of G protein signaling 17, transcript variant X3	1322.07	-0.47061	0.277394	-1.69654	0.0897831	0.349456	-0.194179	Not significant
MTRF1L	mitochondrial translational release factor 1 like, transcript variant X1	547.152	0.11349	0.154646	0.733868	0.463029	0.745151	0.0697017	Not significant
FBXO5	F-box protein 5, transcript variant X1	32.7907	-0.322346	0.506269	-0.63671	0.524314	0.785829	-0.0393057	Not significant
VIP	vasoactive intestinal peptide	167.809	-0.39125	0.412642	-0.948159	0.343049	0.654952	-0.0706875	Not significant
MYCT1	MYC target 1	83.4129	-1.39025	0.438628	-3.16954	0.00152681	0.032918	-1.05541	Down-regulated
SYNE1	spectrin repeat containing nuclear envelope protein 1	26106.5	-0.172167	0.158592	-1.0856	0.277657	0.597405	-0.103403	Not significant
LOC102163894	uncharacterized LOC102163894	37.6955	0.126672	0.416871	0.303865	0.761231	0.907865	0.020933	Not significant
ESR1	estrogen receptor 1, transcript variant X11	1080.16	0.800441	0.133816	5.98167	2.20863e-09	8.83363e-07	0.760428	Not significant
CCDC170	coiled-coil domain containing 170, transcript variant X2	2846.13	0.416514	0.157693	2.6413	0.0082588	0.0955011	0.323665	Not significant
ARMT1	acidic residue methyltransferase 1	504.388	0.138611	0.341841	0.405483	0.685123	0.870641	0.0317449	Not significant
RMND1	required for meiotic nuclear division 1 homolog, transcript variant X4	565.263	0.14207	0.191173	0.743153	0.457389	0.741117	0.0709284	Not significant
ZBTB2	zinc finger and BTB domain containing 2, transcript variant X4	742.308	-0.179791	0.139484	-1.28897	0.197409	0.513924	-0.122407	Not significant
AKAP12	A-kinase anchoring protein 12	2763.73	0.0133764	0.220393	0.0606935	0.951603	0.983383	0.00375406	Not significant
LOC106508814	uncharacterized LOC106508814, transcript variant X1	31.44	0.698954	0.405534	1.72354	0.0847912	0.338923	0.145072	Not significant
MTHFD1L	methylenetetrahydrofolate dehydrogenase (NADP+ dependent) 1-like	1914	0.414814	0.174054	2.38325	0.0171604	0.144367	0.300553	Not significant
PLEKHG1	pleckstrin homology and RhoGEF domain containing G1	2594.51	0.202586	0.295892	0.684662	0.493557	0.766035	0.0583243	Not significant
LOC110256936		104.485	-0.0990027	0.213087	-0.464611	0.64221	0.851384	-0.0430363	Not significant
LOC106508816	uncharacterized LOC106508816	22.5254	-0.0975123	0.554	-0.176015	0.860282	0.948032	-0.00961265	Not significant
PPP1R14C	protein phosphatase 1 regulatory inhibitor subunit 14C	659.152	-0.289802	0.319407	-0.907312	0.364242	0.671914	-0.0782073	Not significant
LOC102166801	NKG2D ligand 1-like	79.3851	0.194962	0.291169	0.669583	0.503123	0.771242	0.0574626	Not significant
LRP11	LDL receptor related protein 11	2708.82	-0.110444	0.213584	-0.517101	0.605085	0.83083	-0.0475173	Not significant
PCMT1	protein-L-isoaspartate (D-aspartate) O-methyltransferase, transcript variant X4	3763.72	0.66367	0.525545	1.26282	0.206653	0.523931	0.0730801	Not significant
NUP43	nucleoporin 43, transcript variant X1	1187.79	3.27592	1.24366	2.63409		1	0.0424662	Not significant
LATS1	large tumor suppressor kinase 1	2054.15	-0.0313551	0.0994	-0.315444	0.752425	0.90356	-0.0241213	Not significant
KATNA1	katanin catalytic subunit A1, transcript variant X1	576.022	-0.0971907	0.18084	-0.537442	0.590962	0.822981	-0.0504083	Not significant
GINM1	glycoprotein integral membrane 1	506.878	0.238912	0.227054	1.05223	0.292695	0.611735	0.102671	Not significant
PPIL4	peptidylprolyl isomerase like 4	1858.17	-0.0603574	0.172975	-0.348936	0.727137	0.891823	-0.0322355	Not significant
ZC3H12D	zinc finger CCCH-type containing 12D, transcript variant X1	72.1644	2.7484	0.856559	3.20866	0.00133357	0.0302842	1.92776	Up-regulated
TAB2	TGF-beta activated kinase 1/MAP3K7 binding protein 2, transcript variant X1	3332.42	0.0978967	0.0969328	1.00994	0.312522	0.625747	0.077163	Not significant
LOC106508820	uncharacterized LOC106508820	57.6953	-1.1321	0.403501	-2.80569	0.00502095	0.070516	-0.758734	Not significant
LOC102159681	uncharacterized LOC102159681, transcript variant X1	282.426	0.313962	0.406916	0.771564	0.440373	0.729414	0.0544604	Not significant
UST	uronyl 2-sulfotransferase, transcript variant X2	3668.99	0.0498021	0.301671	0.165087	0.868875	0.951669	0.011638	Not significant
LOC110259965	uncharacterized LOC110259965	46.7519	0.602379	0.327945	1.83683	0.0662349	0.298065	0.196111	Not significant
SASH1	SAM and SH3 domain containing 1, transcript variant X3	11940.2	-0.0797086	0.226984	-0.351165	0.725465	0.890848	-0.0317194	Not significant
SAMD5	sterile alpha motif domain containing 5, transcript variant X1	3537.3	-0.52494	0.264416	-1.98528	0.0471136	0.248564	-0.263988	Not significant
LOC110256596	uncharacterized LOC110256596	664.971	-0.511909	0.276714	-1.84996	0.0643198	0.293217	-0.232404	Not significant
STXBP5	syntaxin binding protein 5, transcript variant X1	6102.13	-0.0407325	0.298239	-0.136577	0.891365	0.960467	-0.00561797	Not significant
LOC102160169	uncharacterized LOC102160169, transcript variant X2	9127.36	-0.318087	0.388935	-0.817841	0.413448	0.711017	-0.0625304	Not significant
ADGB	androglobin, transcript variant X2	2444.79	0.113422	0.221377	0.512348	0.608407	0.832367	0.0471209	Not significant
LOC102160909		24.9925	-0.0281264	0.547513	-0.0513711	0.95903	0.985531	-0.00259682	Not significant
RAB32	RAB32, member RAS oncogene family	150.929	0.0059801	0.292441	0.0204489	0.983685	0.994596	0.00196001	Not significant
GRM1	glutamate metabotropic receptor 1, transcript variant X3	2751.6	-0.498073	0.30019	-1.65919	0.0970767	0.362722	-0.180778	Not significant
SHPRH	SNF2 histone linker PHD RING helicase, transcript variant X4	1782.1	0.0162033	0.119267	0.135857	0.891934	0.960816	0.0115261	Not significant
FBXO30	F-box protein 30, transcript variant X1	1458.44	-0.13625	0.148009	-0.920551	0.357285	0.666536	-0.0859419	Not significant
EPM2A	EPM2A, laforin glucan phosphatase, transcript variant X3	959.248	0.439784	0.177009	2.48453	0.0129724	0.123235	0.320545	Not significant
UTRN	utrophin, transcript variant X6	11688.2	-0.372681	0.198312	-1.87927	0.0602078	0.282712	-0.222435	Not significant
LOC110256572		898.53	-0.240606	0.378581	-0.635547	0.525071	0.786435	-0.0476048	Not significant
LOC106506455	uncharacterized LOC106506455, transcript variant X1	20.5283	0.615355	0.642564	0.957656	0.338236	0.649814	0.0459808	Not significant
STX11	syntaxin 11, transcript variant X2	137.559	1.18961	0.534103	2.22732	0.0259262	0.182463	0.142609	Not significant
LOC110259972	uncharacterized LOC110259972	40.1753	1.53351	0.67742	2.26376	0.0235891	0.173141	0.107001	Not significant
SF3B5	splicing factor 3b subunit 5	271.012	-0.158988	0.145785	-1.09057	0.275464	0.595592	-0.103047	Not significant
PLAGL1	PLAG1 like zinc finger 1, transcript variant X2	654.004	-0.190255	0.284131	-0.669601	0.503112	0.771242	-0.058271	Not significant
ZC2HC1B	zinc finger C2HC-type containing 1B	129.953	-0.192894	0.244938	-0.78752	0.430977	0.72217	-0.0735724	Not significant
LTV1	LTV1 ribosome biogenesis factor	450.027	0.0919802	0.158525	0.580225	0.561763	0.805431	0.0542063	Not significant
PHACTR2	phosphatase and actin regulator 2, transcript variant X2	3248.16	0.176182	0.223769	0.78734	0.431083	0.722268	0.0751593	Not significant
FUCA2	fucosidase, alpha-L- 2, plasma, transcript variant X1	470.095	0.174369	0.215249	0.810078	0.417895	0.71395	0.0772773	Not significant
PEX3	peroxisomal biogenesis factor 3, transcript variant X1	947.623	-0.0424255	0.148272	-0.286134	0.774776	0.914369	-0.0258589	Not significant
ADAT2	adenosine deaminase, tRNA specific 2	241.219	0.0757516	0.217384	0.348468	0.727489	0.892047	0.0323373	Not significant
LOC110256604	uncharacterized LOC110256604, transcript variant X1	211.533	-0.218143	0.264498	-0.824741	0.409519	0.708113	-0.076029	Not significant
AIG1	androgen induced 1, transcript variant X6	2130.04	0.024915	0.204646	0.121747	0.903099	0.964578	0.0118817	Not significant
HIVEP2	human immunodeficiency virus type I enhancer binding protein 2, transcript variant X7	10069.2	-0.615829	0.202854	-3.03583	0.00239876	0.044059	-0.492202	Not significant
ADGRG6	adhesion G protein-coupled receptor G6, transcript variant X4	647.726	-0.656298	0.393503	-1.66784	0.0953484	0.359505	-0.15749	Not significant
VTA1	vesicle trafficking 1, transcript variant X1	1988.55	0.10957	0.0899312	1.21838	0.223081	0.543234	0.0906274	Not significant
NMBR	neuromedin B receptor, transcript variant X1	44.2535	-0.480785	0.603856	-0.796192	0.42592	0.719112	-0.0433676	Not significant
LOC106508831	uncharacterized LOC106508831, transcript variant X2	27.1438	-0.472711	0.526545	-0.89776	0.369314	0.676131	-0.0551898	Not significant
LOC110259987	uncharacterized LOC110259987	81.7053	-0.423389	0.336348	-1.25878	0.208108	0.525852	-0.113382	Not significant
LOC102163845	uncharacterized LOC102163845	16.3172	-0.342097	0.508259	-0.673076	0.500899	0.770409	-0.0412142	Not significant
CITED2	Cbp/p300 interacting transactivator with Glu/Asp rich carboxy-terminal domain 2	382.706	-0.460329	0.317094	-1.45171	0.146582	0.444829	-0.143368	Not significant
TXLNB	taxilin beta, transcript variant X2	228.174	-0.588855	0.289827	-2.03175	0.0421791	0.234704	-0.276678	Not significant
HECA	hdc homolog, cell cycle regulator	1798.16	-0.2922	0.158504	-1.84348	0.065259	0.295691	-0.199722	Not significant
ABRACL	ABRA C-terminal like	164.642	-0.59936	0.234475	-2.55617	0.0105831	0.108818	-0.411294	Not significant
LOC110259990	uncharacterized LOC110259990	21.6498	-0.400456	0.391127	-1.02385	0.305905	0.622129	-0.0792778	Not significant
REPS1	RALBP1 associated Eps domain containing 1, transcript variant X1	2867.89	0.215925	0.135131	1.5979	0.110066	0.385742	0.154765	Not significant
ECT2L	epithelial cell transforming 2 like, transcript variant X2	215.382	0.537998	0.476852	1.12823	0.259224	0.581362	0.0713489	Not significant
CCDC28A	coiled-coil domain containing 28A	292.464	0.16654	0.149523	1.11381	0.265362	0.587403	0.108087	Not significant
NHSL1	NHS like 1, transcript variant X8	5755.02	-0.695024	0.299346	-2.32181	0.0202433	0.158946	-0.383623	Not significant
HEBP2	heme binding protein 2, transcript variant X1	124.824	0.49458	0.274788	1.79986	0.0718823	0.311051	0.20663	Not significant
LOC100154647	ubiquitin-conjugating enzyme E2 N-like	118.327	0.338232	0.309221	1.09382	0.274035	0.594289	0.0961595	Not significant
ARFGEF3	ARFGEF family member 3, transcript variant X2	7734.02	0.042978	0.288363	0.149041	0.881521	0.956009	0.0140404	Not significant
PERP	PERP, TP53 apoptosis effector	40.4501	-1.43121	0.605822	-2.36243	0.0181558	0.149252	-0.19128	Not significant
TNFAIP3	TNF alpha induced protein 3, transcript variant X1	415.173	0.910319	0.493917	1.84306	0.06532	0.295713	0.119779	Not significant
LOC100621792	uncharacterized LOC100621792, transcript variant X2	574.605	2.73606	0.712486	3.84016	0.000122953	0.0061314	2.27473	Up-regulated
IFNGR1	interferon gamma receptor 1, transcript variant X1	820.511	0.375308	0.279491	1.34283	0.179328	0.490994	0.13236	Not significant
PEX7	peroxisomal biogenesis factor 7, transcript variant X1	578.605	0.596142	0.277024	2.15195	0.031401	0.19978	0.295058	Not significant
LOC106508844	uncharacterized LOC106508844	132.082	0.467188	0.382579	1.22115	0.222028	0.542003	0.0944754	Not significant
MAP3K5	mitogen-activated protein kinase kinase kinase 5, transcript variant X1	3104.23	0.0163073	0.289899	0.0562516	0.955141	0.984635	0.00603851	Not significant
MAP7	microtubule associated protein 7, transcript variant X11	6315.17	0.539275	0.346194	1.55773	0.119298	0.401718	0.139279	Not significant
LOC110256640	uncharacterized LOC110256640	92.0111	0.364868	0.509355	0.716334	0.473785	0.754395	0.0423119	Not significant
LOC106506526	uncharacterized LOC106506526, transcript variant X2	344.973	0.74179	0.306108	2.42329	0.0153805	0.136331	0.401772	Not significant
BCLAF1	BCL2 associated transcription factor 1, transcript variant X5	3078.79	0.148841	0.188553	0.789386	0.429886	0.721558	0.0764205	Not significant
MTFR2	mitochondrial fission regulator 2, transcript variant X2	663.241	-0.123133	0.24471	-0.503181	0.614837	0.836293	-0.0460914	Not significant
PDE7B	phosphodiesterase 7B, transcript variant X5	4729.21	-0.459533	0.234516	-1.95949	0.0500551	0.2566	-0.248344	Not significant
LOC106504354	uncharacterized LOC106504354, transcript variant X2	30.1863	-0.625656	0.29127	-2.14803	0.0317114	0.200675	-0.308979	Not significant
AHI1	Abelson helper integration site 1	6682.95	-0.0240074	0.270525	-0.0887435	0.929286	0.973755	-0.0072993	Not significant
LOC110260025	uncharacterized LOC110260025	143.589	0.264243	0.286644	0.921848	0.356608	0.666317	0.0820381	Not significant
HBS1L	HBS1 like translational GTPase, transcript variant X2	2233.91	0.012488	0.129654	0.096318	0.923268	0.971934	0.0096805	Not significant
LOC110260030		66.3315	-0.164515	0.283506	-0.580289	0.56172	0.805428	-0.0503618	Not significant
SGK1	serum/glucocorticoid regulated kinase 1, transcript variant X1	3205.23	-0.0556034	0.197979	-0.280855	0.778822	0.916243	-0.0257897	Not significant
SLC2A12	solute carrier family 2 member 12, transcript variant X3	360.297	-0.276923	0.236863	-1.16913	0.242352	0.564691	-0.117753	Not significant
TBPL1	TATA-box binding protein like 1	1109.44	-0.0299388	0.144631	-0.207001	0.836009	0.940362	-0.0180916	Not significant
EYA4	EYA transcriptional coactivator and phosphatase 4, transcript variant X15	1814.04	-0.705947	0.284688	-2.47972	0.0131486	0.123918	-0.439666	Not significant
RPS12	ribosomal protein S12	1144.45	0.225275	0.262029	0.859733	0.389936	0.692386	0.079311	Not significant
SLC18B1	solute carrier family 18 member B1, transcript variant X6	608.058	-0.173135	0.18557	-0.932991	0.350825	0.660721	-0.091158	Not significant
STX7	syntaxin 7	1945.41	0.240065	0.12734	1.88524	0.059398	0.280772	0.182577	Not significant
LOC110260060	uncharacterized LOC110260060	73.1255	0.666165	0.318773	2.08978	0.0366376	0.21725	0.265465	Not significant
MOXD1	monooxygenase DBH like 1	782.047	-0.150952	0.317207	-0.47588	0.63416	0.846645	-0.038648	Not significant
CTGF	connective tissue growth factor	404.763	-0.207073	0.439485	-0.471172	0.637518	0.848322	-0.0315982	Not significant
ENPP1	ectonucleotide pyrophosphatase/phosphodiesterase 1, transcript variant X1	397.524	1.35045	0.747347	1.807	0.0707631	0.308181	0.0699033	Not significant
ENPP3	ectonucleotide pyrophosphatase/phosphodiesterase 3, transcript variant X2	87.7791	0.465079	0.508717	0.914218	0.360602	0.669422	0.0550811	Not significant
MED23	mediator complex subunit 23, transcript variant X2	1630.49	0.251193	0.162099	1.54962	0.121232	0.405509	0.160726	Not significant
ARG1	arginase 1, transcript variant X4	68.9083	1.66549	1.35206	1.23182		1	0.0245064	Not significant
AKAP7	A-kinase anchoring protein 7, transcript variant X4	2441.33	0.664804	0.180064	3.69204	0.000222464	0.00895748	0.570424	Not significant
LOC106508847	uncharacterized LOC106508847	55.1096	1.10156	0.328881	3.34942	0.000809822	0.0213318	0.870072	Up-regulated
EPB41L2	erythrocyte membrane protein band 4.1 like 2, transcript variant X36	9995.39	0.395436	0.170507	2.31918	0.020385	0.15936	0.283408	Not significant
TMEM200A	transmembrane protein 200A, transcript variant X1	669.731	-0.32849	0.44193	-0.743308	0.457295	0.741034	-0.0511404	Not significant
SAMD3	sterile alpha motif domain containing 3, transcript variant X4	25.8252	1.94219	0.624191	3.11153	0.00186121	0.0376041	1.37035	Up-regulated
L3MBTL3	l(3)mbt-like 3 (Drosophila), transcript variant X1	749.368	-0.200977	0.123997	-1.62082	0.105055	0.376113	-0.149968	Not significant
ARHGAP18	Rho GTPase activating protein 18, transcript variant X4	2047.48	1.41872	0.375884	3.77434	0.00016043	0.00736324	1.18867	Up-regulated
LOC106508849	uncharacterized LOC106508849	100.019	1.56445	0.520001	3.00855	0.002625	0.0469387	1.05581	Up-regulated
LAMA2	laminin subunit alpha 2	3307.42	-0.225343	0.264234	-0.852817	0.393761	0.695818	-0.0833358	Not significant
PTPRK	protein tyrosine phosphatase, receptor type K, transcript variant X15	17265.1	0.444038	0.336472	1.31969	0.186939	0.500917	0.114348	Not significant
THEMIS	thymocyte selection associated	85.7047	0.658027	0.479922	1.37111	0.17034	0.478681	0.0891809	Not significant
SOGA3	SOGA family member 3, transcript variant X1	6467.21	-0.0118203	0.138274	-0.0854845	0.931876	0.975031	-0.00818475	Not significant
KIAA0408	KIAA0408 ortholog, transcript variant X1	5447.13	-0.0671422	0.141335	-0.475058	0.634746	0.846732	-0.0419909	Not significant
ECHDC1	ethylmalonyl-CoA decarboxylase 1, transcript variant X2	1029.83	0.145689	0.0997644	1.46033	0.1442	0.441637	0.117174	Not significant
RNF146	ring finger protein 146, transcript variant X11	1844.59	-0.0848887	0.105317	-0.80603	0.420226	0.715702	-0.0648259	Not significant
RSPO3	R-spondin 3	93.4758	-1.07465	0.384491	-2.79499	0.00519008	0.0720873	-0.720567	Not significant
LOC110260187	uncharacterized LOC110260187	18.3194	-1.03279	0.477222	-2.16418	0.0304505	0.197966	-0.213083	Not significant
CENPW	centromere protein W, transcript variant X3	673.934	-0.23256	0.374577	-0.620859	0.534693	0.791536	-0.0469695	Not significant
LOC106508854	uncharacterized LOC106508854, transcript variant X7	111.474	0.991422	0.347815	2.85043	0.00436602	0.0649698	0.670992	Not significant
TRMT11	tRNA methyltransferase 11 homolog, transcript variant X2	1318.97	0.030562	0.0955969	0.319696	0.749199	0.901638	0.024586	Not significant
HINT3	histidine triad nucleotide binding protein 3	611.487	0.217711	0.206802	1.05275	0.292456	0.611735	0.103767	Not significant
NCOA7	nuclear receptor coactivator 7, transcript variant X10	5395.57	-0.0126974	0.252674	-0.0502521	0.959922	0.985919	-0.00357862	Not significant
LOC110260188	uncharacterized LOC110260188	46.1666	0.246744	0.38673	0.638026	0.523457	0.785066	0.046826	Not significant
HEY2	hes related family bHLH transcription factor with YRPW motif 2, transcript variant X1	264.811	-0.645905	0.315149	-2.04952	0.0404112	0.228829	-0.274652	Not significant
LOC110260189	uncharacterized LOC110260189, transcript variant X1	271.054	-0.549074	0.380866	-1.44165	0.149402	0.448055	-0.126941	Not significant
HDDC2	HD domain containing 2, transcript variant X1	199.371	0.0626101	0.14169	0.441882	0.658575	0.857705	0.0393654	Not significant
TPD52L1	tumor protein D52 like 1, transcript variant X2	400.382	0.146307	0.331068	0.441925	0.658543	0.857705	0.0350879	Not significant
RNF217	ring finger protein 217	1506.16	-0.126389	0.230903	-0.547368	0.584126	0.818485	-0.0502796	Not significant
LOC110256655	translation initiation factor IF-2-like	169.831	0.752689	0.203748	3.69421	0.000220573	0.00894986	0.640861	Not significant
NKAIN2	sodium/potassium transporting ATPase interacting 2, transcript variant X3	58060	0.572889	0.418421	1.36917	0.170946	0.47956	0.100225	Not significant
LOC102165447	uncharacterized LOC102165447, transcript variant X3	1280.27	0.394478	0.408992	0.964513	0.334789	0.646478	0.0675212	Not significant
LOC106508857	uncharacterized LOC106508857	977.763	0.733325	0.4374	1.67655	0.0936295	0.356717	0.123252	Not significant
TRDN	triadin, transcript variant X2	246.42	4.20091	0.650875	6.45424	1.08761e-10	6.24068e-08	3.98548	Up-regulated
CLVS2	clavesin 2, transcript variant X5	2178.08	-0.397934	0.42592	-0.934293	0.350153	0.66002	-0.0677439	Not significant
SMPDL3A	sphingomyelin phosphodiesterase acid like 3A, transcript variant X1	289.761	0.884178	0.316546	2.7932	0.00521893	0.0724367	0.592539	Not significant
FABP7	fatty acid binding protein 7	3668.85	-0.456975	0.352717	-1.29559	0.195118	0.510537	-0.114442	Not significant
LOC100738404		19.5001	-0.402885	0.379048	-1.06289	0.287833	0.606358	-0.0841846	Not significant
PKIB	cAMP-dependent protein kinase inhibitor beta, transcript variant X3	356.138	-0.464706	0.490897	-0.946646	0.343819	0.655374	-0.0623141	Not significant
LOC102157594	uncharacterized LOC102157594, transcript variant X1	63.855	1.36837	0.643555	2.12627	0.0334806	0.206938	0.101787	Not significant
SERINC1	serine incorporator 1	9223.91	0.168764	0.122056	1.38268	0.166763	0.474343	0.122699	Not significant
HSF2	heat shock transcription factor 2, transcript variant X1	1152.2	-0.129812	0.174427	-0.744217	0.456745	0.740757	-0.0700117	Not significant
LOC110260218	uncharacterized LOC110260218	23.9314	0.571702	0.736921	0.775799	0.437868	0.727254	0.0327037	Not significant
LOC102158650	uncharacterized LOC102158650	73.6279	0.168396	0.347	0.485292	0.627469	0.843319	0.0378638	Not significant
GJA1	gap junction protein alpha 1	5450.55	-0.396372	0.243704	-1.62645	0.103854	0.374831	-0.191107	Not significant
TBC1D32	TBC1 domain family member 32, transcript variant X3	3813.83	0.0860859	0.202239	0.425664	0.670352	0.863108	0.0414136	Not significant
LOC110256578		18.2957	0.07867	0.401007	0.196181	0.844468	0.942741	0.0139591	Not significant
LOC106507559	uncharacterized LOC106507559, transcript variant X12	412.562	0.669722	0.635031	1.05463	0.291595	0.610608	0.0504675	Not significant
LOC106506546	uncharacterized LOC106506546	29.6336	-0.373101	0.825497	-0.451972	0.651289	0.85573	-0.0183851	Not significant
MAN1A1	mannosidase alpha class 1A member 1, transcript variant X1	1098.38	0.0125726	0.333446	0.0377051	0.969923	0.989822	0.00339119	Not significant
FAM184A	family with sequence similarity 184 member A, transcript variant X4	1518.22	-0.396396	0.182918	-2.16707	0.0302297	0.197339	-0.268181	Not significant
MCM9	minichromosome maintenance 9 homologous recombination repair factor	913.28	0.0555916	0.153611	0.3619	0.717427	0.886448	0.0321904	Not significant
ASF1A	anti-silencing function 1A histone chaperone	254.355	-0.172055	0.157637	-1.09146	0.275069	0.59558	-0.105958	Not significant
LOC110260244	uncharacterized LOC110260244	175.872	-0.368648	0.30686	-1.20135	0.229615	0.549041	-0.112148	Not significant
LOC110260246	uncharacterized LOC110260246	491.71	0.0069758	0.267525	0.0260753	0.979197	0.992773	0.00268944	Not significant
CEP85L	centrosomal protein 85 like	4345.34	-0.0370298	0.0930777	-0.397838	0.69075	0.873956	-0.0296292	Not significant
PLN	phospholamban	127.726	0.0372425	0.173014	0.215257	0.829567	0.938079	0.0201137	Not significant
SLC35F1	solute carrier family 35 member F1, transcript variant X1	7455.58	-0.548396	0.163997	-3.34394	0.000825979	0.0216084	-0.461559	Not significant
LOC110260250	uncharacterized LOC110260250	41.2815	-0.25996	0.343261	-0.757325	0.448855	0.735313	-0.0612253	Not significant
NUS1	NUS1 dehydrodolichyl diphosphate synthase subunit	955.71	-0.136782	0.148276	-0.922485	0.356276	0.666208	-0.085859	Not significant
GOPC	golgi associated PDZ and coiled-coil motif containing, transcript variant X1	1525.01	0.0057494	0.17506	0.0328424	0.9738	0.991508	0.00333889	Not significant
DCBLD1	discoidin, CUB and LCCL domain containing 1	342.194	-0.759828	0.331846	-2.2897	0.0220389	0.166418	-0.37886	Not significant
RFX6	regulatory factor X6, transcript variant X3	47.4052	0.720114	0.429513	1.67658	0.0936241	0.356717	0.128995	Not significant
LOC110260274	uncharacterized LOC110260274, transcript variant X1	29.0343	0.697492	0.498509	1.39916	0.161766	0.467526	0.0892045	Not significant
LOC100523874	60S acidic ribosomal protein P1 pseudogene	13.1885	0.306165	0.489861	0.625004	0.531968	0.790787	0.0386884	Not significant
KPNA5	karyopherin subunit alpha 5, transcript variant X2	559.62	-0.0996998	0.141492	-0.704634	0.481038	0.759232	-0.0637138	Not significant
ZUFSP	zinc finger with UFM1 specific peptidase domain, transcript variant X3	442.974	0.431228	0.237404	1.81643	0.069304	0.305836	0.214642	Not significant
RSPH4A	radial spoke head 4 homolog A	71.837	0.708264	0.383016	1.84917	0.0644327	0.293595	0.168481	Not significant
PTP4A1	protein tyrosine phosphatase type IVA, member 1, transcript variant X2	1225.83	0.0132702	0.158289	0.0838348	0.933188	0.975289	0.00807502	Not significant
PHF3	PHD finger protein 3, transcript variant X4	3229.19	0.0311548	0.128795	0.241895	0.808862	0.930271	0.0208408	Not significant
EYS	eyes shut homolog (Drosophila)	322.121	-0.354992	0.407853	-0.870392	0.384086	0.687615	-0.06461	Not significant
LOC100627398		185.764	-0.446644	0.289519	-1.54271	0.122901	0.408326	-0.163953	Not significant
LOC110259411	uncharacterized LOC110259411	336.227	-0.655749	0.284398	-2.30574	0.021125	0.162866	-0.369908	Not significant
ADGRB3	adhesion G protein-coupled receptor B3, transcript variant X5	45472	-0.453363	0.231637	-1.95721	0.0503224	0.257358	-0.254543	Not significant
LMBRD1	LMBR1 domain containing 1	2709.25	0.311423	0.171812	1.81258	0.0698964	0.306997	0.200674	Not significant
LOC110260294	uncharacterized LOC110260294, transcript variant X2	240.378	-0.147188	0.580734	-0.253451	0.79992	0.925565	-0.0133513	Not significant
COL19A1	collagen type XIX alpha 1 chain	1250.15	0.0687577	0.318	0.216219	0.828817	0.937556	0.0176336	Not significant
LOC100525845		273.25	-0.0515845	0.254676	-0.202549	0.839487	0.941636	-0.0176824	Not significant
COL9A1	collagen type IX alpha 1 chain, transcript variant X1	595.444	0.203475	0.609195	0.334006	0.738375	0.897072	0.0171191	Not significant
FAM135A	family with sequence similarity 135 member A, transcript variant X7	3575.83	0.0809077	0.120844	0.669519	0.503164	0.771242	0.0575956	Not significant
SMAP1	small ArfGAP 1, transcript variant X1	4788.41	0.0842115	0.0846176	0.9952	0.319639	0.632582	0.070729	Not significant
B3GAT2	beta-1,3-glucuronyltransferase 2, transcript variant X1	488.904	-0.212446	0.311106	-0.682873	0.494687	0.767188	-0.057954	Not significant
OGFRL1	opioid growth factor receptor like 1, transcript variant X2	1654.11	0.110298	0.230338	0.478853	0.632043	0.845341	0.0436072	Not significant
LOC106508872	uncharacterized LOC106508872	38.6696	-0.28517	0.398214	-0.716123	0.473916	0.754395	-0.052763	Not significant
LOC102157778	collagen alpha-1(I) chain-like	2269.97	-0.338861	0.215434	-1.57293	0.115736	0.396056	-0.175012	Not significant
RIMS1	regulating synaptic membrane exocytosis 1, transcript variant X38	18877	-0.335552	0.195873	-1.71311	0.0866926	0.34261	-0.191687	Not significant
LOC106508874	uncharacterized LOC106508874, transcript variant X2	1204.86	-0.558049	0.270703	-2.06148	0.0392573	0.225554	-0.293483	Not significant
KCNQ5	potassium voltage-gated channel subfamily Q member 5, transcript variant X1	12087.7	-0.286217	0.318552	-0.898491	0.368924	0.676121	-0.0783465	Not significant
LOC100511846	KH homology domain-containing protein 1	33.1451	1.3236	0.561801	2.35599	0.0184735	0.150598	0.149271	Not significant
LOC100622980	cytochrome b5 reductase 4, transcript variant X4	1583.24	0.0451073	0.136975	0.329312	0.74192	0.898517	0.0294402	Not significant
MRAP2	melanocortin 2 receptor accessory protein 2, transcript variant X1	95.5619	-0.284679	0.340077	-0.837104	0.402534	0.703045	-0.0689717	Not significant
CEP162	centrosomal protein 162, transcript variant X7	1407.2	-0.134263	0.13851	-0.969338	0.332377	0.644177	-0.0887193	Not significant
TBX18	T-box 18	335.258	-0.828267	0.39745	-2.08395	0.0371645	0.218658	-0.250686	Not significant
LOC102157437	uncharacterized LOC102157437, transcript variant X8	6180.72	-0.144259	0.279995	-0.51522	0.606399	0.831471	-0.0317243	Not significant
NT5E	5'-nucleotidase ecto	601.736	-0.269507	0.264707	-1.01813	0.308616	0.62321	-0.0965701	Not significant
SNX14	sorting nexin 14	4880.17	-0.0961567	0.171109	-0.561963	0.574142	0.813424	-0.0522732	Not significant
SYNCRIP	synaptotagmin binding cytoplasmic RNA interacting protein, transcript variant X3	2134.94	-0.0999857	0.0986194	-1.01385	0.310652	0.624468	-0.0793615	Not significant
LOC102160378	uncharacterized LOC102160378	111.386	-0.361641	0.446411	-0.810108	0.417878	0.71395	-0.0559177	Not significant
HTR1E	5-hydroxytryptamine receptor 1E	705.972	-0.721975	0.299604	-2.40977	0.0159628	0.139163	-0.422575	Not significant
LOC100151959	transcription elongation factor A protein-like 8	20.4175	0.040995	0.379616	0.107991	0.914003	0.969284	0.00805732	Not significant
ZNF292	zinc finger protein 292, transcript variant X1	4108.81	0.0642347	0.107011	0.600262	0.548332	0.798839	0.0486078	Not significant
GJB7	gap junction protein beta 7	21.0485	0.554434	0.454875	1.21887	0.222893	0.543045	0.0830112	Not significant
SMIM8	small integral membrane protein 8, transcript variant X1	144.394	-0.11529	0.223894	-0.514929	0.606602	0.831537	-0.0475604	Not significant
C1H6orf163	chromosome 1 C6orf163 homolog	237.61	0.226388	0.252142	0.897858	0.369261	0.676131	0.083897	Not significant
LOC110260320	uncharacterized LOC110260320	33.1755	-0.179265	0.390447	-0.459127	0.646143	0.853392	-0.0331997	Not significant
CFAP206	cilia and flagella associated protein 206, transcript variant X1	130.097	0.0555959	0.22537	0.246687	0.80515	0.928277	0.0223442	Not significant
SLC35A1	solute carrier family 35 member A1, transcript variant X1	854.796	-0.203014	0.159483	-1.27295	0.203036	0.520119	-0.128077	Not significant
RARS2	arginyl-tRNA synthetase 2, mitochondrial, transcript variant X3	1168.88	0.490909	0.171318	2.86548	0.00416372	0.0630607	0.385698	Not significant
ORC3	origin recognition complex subunit 3, transcript variant X2	1327.93	0.435262	0.132997	3.27273	0.00106516	0.0258994	0.37245	Not significant
AKIRIN2	akirin 2, transcript variant X2	1228.45	-0.134761	0.135837	-0.992076	0.32116	0.634422	-0.0908391	Not significant
CNR1	cannabinoid receptor 1, transcript variant X5	1252.16	-0.592045	0.261826	-2.26121	0.0237461	0.173777	-0.349313	Not significant
LOC100739087	60S ribosomal protein L14-like	1422.91	0.195572	0.182744	1.0702	0.28453	0.604337	0.106125	Not significant
RNGTT	RNA guanylyltransferase and 5'-phosphatase, transcript variant X1	2268.61	0.232758	0.17653	1.31852	0.18733	0.500995	0.135997	Not significant
LOC110260328		29.9145	0.116838	0.309351	0.377689	0.705662	0.880927	0.0311745	Not significant
LOC100520705		44.4059	0.398286	0.258622	1.54003	0.123553	0.409573	0.165631	Not significant
PNRC1	proline rich nuclear receptor coactivator 1	1119.73	-0.380892	0.14706	-2.59004	0.00959642	0.103449	-0.30008	Not significant
SRSF12	serine and arginine rich splicing factor 12, transcript variant X1	780.589	0.00676344	0.163949	0.0412534	0.967094	0.988531	0.0019142	Not significant
PM20D2	peptidase M20 domain containing 2	671.484	-0.131676	0.123673	-1.06471	0.287008	0.606017	-0.0941785	Not significant
GABRR1	gamma-aminobutyric acid type A receptor rho1 subunit	58.9058	-0.680205	0.846391	-0.803654	0.421597	0.716662	-0.032847	Not significant
UBE2J1	ubiquitin conjugating enzyme E2 J1	601.371	-0.213927	0.181222	-1.18047	0.237812	0.559492	-0.119643	Not significant
RRAGD	Ras related GTP binding D, transcript variant X1	2147.89	-0.126861	0.240818	-0.526791	0.598339	0.826341	-0.0485033	Not significant
ANKRD6	ankyrin repeat domain 6, transcript variant X1	1350.97	-0.841136	0.373709	-2.25077	0.0243998	0.176583	-0.351009	Not significant
LYRM2	LYR motif containing 2	146.282	0.0308572	0.239863	0.128645	0.897639	0.9629	0.0116954	Not significant
MDN1	midasin AAA ATPase 1	5393.41	0.35607	0.110571	3.22029	0.00128062	0.029354	0.308963	Not significant
LOC100523413		76.4675	0.170783	0.207232	0.824116	0.409874	0.708484	0.0793635	Not significant
CASP8AP2	caspase 8 associated protein 2, transcript variant X4	659.824	-0.00974688	0.103887	-0.0938224	0.92525	0.972597	-0.00737876	Not significant
BACH2	BTB domain and CNC homolog 2, transcript variant X2	6231.59	0.115918	0.249214	0.465135	0.641835	0.851061	0.0432734	Not significant
LOC110260363	uncharacterized LOC110260363	39.041	0.232717	0.320677	0.725706	0.468019	0.749488	0.0598785	Not significant
MAP3K7	mitogen-activated protein kinase kinase kinase 7, transcript variant X1	1794.35	0.213148	0.148493	1.43541	0.151171	0.451471	0.142748	Not significant
LOC106508895	uncharacterized LOC106508895	442.19	0.89543	0.410719	2.18015	0.029246	0.194489	0.20866	Not significant
EPHA7	EPH receptor A7, transcript variant X4	2319.99	-0.624247	0.485523	-1.28572	0.198541	0.515023	-0.0902545	Not significant
LOC106508897	uncharacterized LOC106508897, transcript variant X4	207.843	-0.434727	0.584371	-0.743923	0.456923	0.740799	-0.0414672	Not significant
MANEA	mannosidase endo-alpha	935.763	0.15771	0.191204	0.824827	0.40947	0.708113	0.0807254	Not significant
LOC102159560	uncharacterized LOC102159560	295.285	-0.160964	0.176898	-0.909924	0.362862	0.671201	-0.0883069	Not significant
LOC106508899	uncharacterized LOC106508899	3374.91	0.275747	0.290642	0.948749	0.342748	0.654844	0.0873889	Not significant
LOC110260380	uncharacterized LOC110260380	14.8082	0.260626	0.44616	0.584153	0.559117	0.803859	0.0388548	Not significant
UFL1	UFM1 specific ligase 1	1756.54	0.33963	0.130576	2.60102	0.00929465	0.101877	0.275021	Not significant
FHL5	four and a half LIM domains 5, transcript variant X1	366.148	-0.471177	0.307023	-1.53466	0.124867	0.41156	-0.159155	Not significant
GPR63	G protein-coupled receptor 63, transcript variant X2	774.843	-0.456918	0.304241	-1.50183	0.133141	0.424346	-0.154424	Not significant
NDUFAF4	NADH:ubiquinone oxidoreductase complex assembly factor 4	114.877	-0.0507	0.34248	-0.148038	0.882313	0.956392	-0.0111039	Not significant
KLHL32	kelch like family member 32, transcript variant X23	5743.44	0.443631	0.316167	1.40316	0.16057	0.465451	0.129095	Not significant
MMS22L	MMS22 like, DNA repair protein, transcript variant X7	355.159	1.0759	0.251697	4.27459	1.91491e-05	0.00157299	0.952178	Up-regulated
LOC102160801	uncharacterized LOC102160801, transcript variant X1	4283.32	0.358314	0.20077	1.7847	0.07431	0.315977	0.205856	Not significant
LOC106508906	uncharacterized LOC106508906, transcript variant X3	1414.94	0.0227366	0.261737	0.086868	0.930776	0.974223	0.00912972	Not significant
POU3F2	POU class 3 homeobox 2	1144.29	-0.679839	0.289692	-2.34677	0.0189372	0.15254	-0.389271	Not significant
FBXL4	F-box and leucine rich repeat protein 4, transcript variant X3	881.372	0.693951	0.150801	4.60178	4.18899e-06	0.000500585	0.632455	Not significant
FAXC	failed axon connections homolog, transcript variant X1	3815.74	-0.304203	0.328125	-0.927097	0.353876	0.664171	-0.0784311	Not significant
COQ3	coenzyme Q3, methyltransferase, transcript variant X1	709.293	-0.229712	0.135919	-1.69006	0.091016	0.35189	-0.165372	Not significant
PNISR	PNN interacting serine and arginine rich protein, transcript variant X1	3627.06	-0.135808	0.154941	-0.876513	0.380751	0.684898	-0.0823569	Not significant
USP45	ubiquitin specific peptidase 45, transcript variant X8	1068.29	0.195584	0.165654	1.18068	0.237731	0.559492	0.117026	Not significant
TSTD3	thiosulfate sulfurtransferase (rhodanese)-like domain containing 3	848.145	-0.0872845	0.230008	-0.379485	0.704328	0.880095	-0.0346769	Not significant
CCNC	cyclin C, transcript variant X1	705.896	0.0640231	0.121382	0.527451	0.597881	0.826117	0.0458786	Not significant
LOC100514932		62.9558	-0.586877	0.327228	-1.79348	0.0728958	0.313298	-0.200024	Not significant
LOC100155246		49.3997	-0.17469	0.417919	-0.417999	0.675948	0.865549	-0.0289174	Not significant
ASCC3	activating signal cointegrator 1 complex subunit 3, transcript variant X1	3118.46	-0.107902	0.0933983	-1.15528	0.247974	0.569596	-0.0873558	Not significant
GRIK2	glutamate ionotropic receptor kainate type subunit 2, transcript variant X1	11232.9	-0.0254092	0.192697	-0.13186	0.895095	0.962264	-0.0122039	Not significant
LOC110260405	uncharacterized LOC110260405	247.313	-1.01207	0.540655	-1.87193	0.0612164	0.285203	-0.140372	Not significant
HACE1	HECT domain and ankyrin repeat containing E3 ubiquitin protein ligase 1, transcript variant X1	2853.57	-0.0337383	0.144907	-0.232828	0.815895	0.93289	-0.021564	Not significant
BVES	blood vessel epicardial substance, transcript variant X1	30.0806	0.48645	0.526649	0.923671	0.355658	0.665601	0.0534221	Not significant
LOC106508909	uncharacterized LOC106508909	39.0296	-0.228088	0.34197	-0.666983	0.504783	0.772408	-0.0533253	Not significant
PREP	prolyl endopeptidase, transcript variant X1	1562.14	0.239515	0.239627	0.999532	0.317537	0.630761	0.0962382	Not significant
PRDM1	PR/SET domain 1, transcript variant X6	131.091	0.659268	0.615906	1.0704	0.284438	0.604337	0.0528551	Not significant
ATG5	autophagy related 5, transcript variant X1	1412.72	0.196867	0.139068	1.41562	0.156888	0.460125	0.136107	Not significant
LOC110259431	uncharacterized LOC110259431	19.0864	0.53928	0.399449	1.35006	0.176997	0.488285	0.107228	Not significant
CRYBG1	crystallin beta-gamma domain containing 1, transcript variant X1	186.499	0.312938	0.622419	0.502778	0.615121	0.836326	0.0254812	Not significant
RTN4IP1	reticulon 4 interacting protein 1, transcript variant X4	578.716	-0.1721	0.210274	-0.818456	0.413097	0.710788	-0.078173	Not significant
QRSL1	glutaminyl-tRNA synthase (glutamine-hydrolyzing)-like 1, transcript variant X2	555.497	-0.110712	0.131899	-0.839376	0.401259	0.702397	-0.0751189	Not significant
LOC110260421	uncharacterized LOC110260421	26.1805	-0.714613	0.391746	-1.82418	0.0681255	0.303024	-0.180538	Not significant
LOC100519934	uncharacterized LOC100519934	179.418	-0.634614	0.283547	-2.23812	0.025213	0.179952	-0.342564	Not significant
LOC100521350	transmembrane protein 256-like	96.7242	0.516406	0.238828	2.16225	0.0305988	0.19811	0.297078	Not significant
C1H6orf203	chromosome 1 C6orf203 homolog, transcript variant X2	221.464	-0.20005	0.17972	-1.11312	0.265657	0.587403	-0.11137	Not significant
BEND3	BEN domain containing 3, transcript variant X2	280.32	0.815278	0.170143	4.79173	1.65347e-06	0.000247771	0.746773	Not significant
PDSS2	decaprenyl diphosphate synthase subunit 2, transcript variant X1	2855.45	0.181434	0.177762	1.02066	0.307416	0.622553	0.101974	Not significant
LOC102159561	uncharacterized LOC102159561, transcript variant X1	96.5456	0.297513	0.299337	0.993906	0.320269	0.633312	0.0875218	Not significant
LOC110260430	WAS/WASL-interacting protein family member 3-like, transcript variant X2	281.255	0.116072	0.201262	0.576722	0.564128	0.807109	0.0547246	Not significant
SOBP	sine oculis binding protein homolog, transcript variant X1	5682.25	-0.188531	0.122145	-1.5435	0.12271	0.408226	-0.141779	Not significant
LOC102159995	uncharacterized LOC102159995, transcript variant X3	83.0203	0.361955	0.284901	1.27046	0.203921	0.5213	0.120322	Not significant
SCML4	sex comb on midleg like 4 (Drosophila), transcript variant X2	426.532	0.241018	0.481688	0.500361	0.616821	0.836688	0.0309854	Not significant
SEC63	SEC63 homolog, protein translocation regulator, transcript variant X1	3672.51	-0.0440171	0.107527	-0.409361	0.682275	0.869221	-0.0328471	Not significant
OSTM1	osteopetrosis associated transmembrane protein 1	548.041	-0.00284541	0.206164	-0.0138016	0.988988	0.996496	-0.00118447	Not significant
NR2E1	nuclear receptor subfamily 2 group E member 1	1105.38	-0.693088	0.35456	-1.95478	0.0506085	0.257912	-0.233874	Not significant
SNX3	sorting nexin 3, transcript variant X2	3726.58	-0.285228	0.126655	-2.252	0.0243222	0.17616	-0.222174	Not significant
AFG1L	AFG1 like ATPase, transcript variant X4	2859.71	-0.0347837	0.146167	-0.237973	0.811902	0.930888	-0.0197679	Not significant
LOC102162093		37.2281	-0.296258	0.311177	-0.952056	0.341069	0.653079	-0.0833495	Not significant
FOXO3	forkhead box O3, transcript variant X3	6999.58	0.131426	0.122711	1.07102	0.284161	0.604209	0.0947099	Not significant
LOC106508914	uncharacterized LOC106508914	28.6741	-0.65393	0.391838	-1.66888	0.0951412	0.359209	-0.153899	Not significant
LOC106508915	uncharacterized LOC106508915, transcript variant X2	93.9903	-0.691191	0.208037	-3.32245	0.0008923	0.0228101	-0.565705	Not significant
ARMC2	armadillo repeat containing 2, transcript variant X4	2684.81	-0.051782	0.147456	-0.351169	0.725461	0.890848	-0.0320062	Not significant
LOC110260564	uncharacterized LOC110260564	18.0443	-0.452112	0.344021	-1.3142	0.18878	0.503087	-0.116561	Not significant
SESN1	sestrin 1, transcript variant X1	2962.31	-0.128488	0.105684	-1.21577	0.224073	0.543773	-0.0987058	Not significant
LOC106508918	uncharacterized LOC106508918	295.766	-0.0791406	0.176201	-0.44915	0.653323	0.856356	-0.0414627	Not significant
CEP57L1	centrosomal protein 57 like 1, transcript variant X4	278.155	-0.796613	0.190267	-4.18681	2.82899e-05	0.00209217	-0.706819	Not significant
C1H6orf183	chromosome 1 C6orf183 homolog, transcript variant X13	765.95	-0.359104	0.372301	-0.964553	0.334769	0.646478	-0.0772113	Not significant
LOC110260563	uncharacterized LOC110260563, transcript variant X3	37.5467	0.170294	0.480675	0.35428	0.723129	0.889411	0.0219833	Not significant
CD164	CD164 molecule, transcript variant X1	1044.61	0.220693	0.164008	1.34562	0.178425	0.490018	0.13557	Not significant
LOC102164525	uncharacterized LOC102164525, transcript variant X2	143.652	0.485512	0.362388	1.33976	0.180324	0.492131	0.110526	Not significant
PPIL6	peptidylprolyl isomerase like 6, transcript variant X2	325.873	0.69984	0.357746	1.95625	0.0504359	0.257443	0.198732	Not significant
SMPD2	sphingomyelin phosphodiesterase 2	132.048	0.181709	0.274799	0.661241	0.508458	0.775226	0.0583455	Not significant
MICAL1	microtubule associated monooxygenase, calponin and LIM domain containing 1, transcript variant X4	283.587	0.763977	0.482867	1.58217	0.113611	0.392342	0.102804	Not significant
ZBTB24	zinc finger and BTB domain containing 24, transcript variant X7	215.46	0.173654	0.227567	0.76309	0.44541	0.733295	0.0711862	Not significant
AK9	adenylate kinase 9, transcript variant X3	73.7874	1.15472	0.771903	1.49594	0.134668	0.42729	0.056956	Not significant
FIG4	FIG4 phosphoinositide 5-phosphatase, transcript variant X1	2591.21	0.279716	0.16129	1.73425	0.0828741	0.334328	0.185801	Not significant
LOC102157516	uncharacterized LOC102157516	206.652	0.389287	0.184668	2.10803	0.035028	0.212796	0.257555	Not significant
WASF1	WAS protein family member 1, transcript variant X9	1426.38	0.0249696	0.235223	0.106153	0.915461	0.970062	0.0107982	Not significant
CDC40	cell division cycle 40, transcript variant X2	1146.27	-0.0102482	0.119111	-0.0860391	0.931435	0.974757	-0.00706582	Not significant
METTL24	methyltransferase like 24	476.199	0.116929	0.193979	0.602791	0.546648	0.798258	0.0558445	Not significant
DDO	D-aspartate oxidase	303.854	0.825898	0.3499	2.36039	0.0182559	0.149574	0.356356	Not significant
SLC22A16	solute carrier family 22 member 16, transcript variant X2	25.2005	0.496826	0.449901	1.1043	0.269463	0.590312	0.0751311	Not significant
LOC110260565	uncharacterized LOC110260565	524.055	0.734343	0.338052	2.17228	0.0298349	0.196275	0.273068	Not significant
CDK19	cyclin dependent kinase 19, transcript variant X6	6447.92	0.548595	0.351888	1.559	0.118995	0.401202	0.13267	Not significant
LOC102158581		87.0579	0.283292	0.239368	1.1835	0.236612	0.558285	0.116814	Not significant
LOC100156194		85.0581	0.143786	0.319405	0.450167	0.65259	0.856244	0.0364461	Not significant
AMD1	adenosylmethionine decarboxylase 1	2099.45	0.153281	0.248874	0.615898	0.537962	0.793242	0.0560755	Not significant
GTF3C6	general transcription factor IIIC subunit 6, transcript variant X1	657.81	0.130373	0.297247	0.438601	0.660951	0.858681	0.0365758	Not significant
RPF2	ribosome production factor 2 homolog, transcript variant X4	766.543	0.141758	0.13623	1.04057	0.298074	0.616533	0.0955	Not significant
SLC16A10	solute carrier family 16 member 10, transcript variant X1	1339.54	-0.277589	0.207341	-1.3388	0.180635	0.492585	-0.140052	Not significant
LOC110260579	uncharacterized LOC110260579	25.8043	-0.45032	0.325448	-1.38369	0.166452	0.473975	-0.129877	Not significant
MFSD4B	major facilitator superfamily domain containing 4B	730.54	-0.15431	0.221292	-0.697316	0.485605	0.761534	-0.0659749	Not significant
REV3L	REV3 like, DNA directed polymerase zeta catalytic subunit, transcript variant X5	5391.91	0.218154	0.0915388	2.38318	0.0171637	0.144367	0.187043	Not significant
LOC102167874	translation initiation factor IF-2-like	2879.7	-0.26712	0.113965	-2.34388	0.0190843	0.153485	-0.212887	Not significant
LOC110260596	uncharacterized LOC110260596, transcript variant X2	397.311	-0.0710354	0.164809	-0.431016	0.666456	0.861558	-0.0395009	Not significant
LOC106508920	uncharacterized LOC106508920	280.635	-0.267327	0.191857	-1.39336	0.16351	0.469807	-0.147241	Not significant
TRAF3IP2	TRAF3 interacting protein 2, transcript variant X2	636.513	-0.108595	0.332309	-0.326789	0.743828	0.899046	-0.0253585	Not significant
FYN	FYN proto-oncogene, Src family tyrosine kinase, transcript variant X4	9416.16	0.0688858	0.166634	0.413396	0.679316	0.867487	0.0410158	Not significant
LOC106508922	uncharacterized LOC106508922	23.7714	0.404288	0.404909	0.998466	0.318053	0.631403	0.0732889	Not significant
LOC102158093	uncharacterized LOC102158093	18.6566	0.186752	0.456445	0.409144	0.682434	0.869254	0.0265367	Not significant
WISP3	WNT1 inducible signaling pathway protein 3, transcript variant X2	28.9356	0.339463	0.335394	1.01213	0.311474	0.62481	0.0851369	Not significant
TUBE1	tubulin epsilon 1, transcript variant X3	284.356	0.333806	0.257891	1.29437	0.195538	0.51143	0.128856	Not significant
FAM229B	family with sequence similarity 229 member B, transcript variant X3	28.6399	0.459712	0.656683	0.700052	0.483895	0.760661	0.0330473	Not significant
LAMA4	laminin subunit alpha 4	1734.22	-0.901537	0.43144	-2.0896	0.0366537	0.21725	-0.232961	Not significant
MARCKS	myristoylated alanine rich protein kinase C substrate	4850.69	-0.246935	0.221437	-1.11515	0.264788	0.586854	-0.113068	Not significant
HDAC2	histone deacetylase 2	1333.63	-0.272565	0.144383	-1.88779	0.0590544	0.280358	-0.196519	Not significant
HS3ST5	heparan sulfate-glucosamine 3-sulfotransferase 5, transcript variant X1	1703.43	0.796863	0.463932	1.71763	0.0858644	0.340958	0.117922	Not significant
LOC102160609		48.5083	1.06098	0.556395	1.90688	0.0565356	0.274194	0.11058	Not significant
LOC110259440	uncharacterized protein DKFZp434B061-like	294.192	0.445068	0.547309	0.813194	0.416107	0.712963	0.0451834	Not significant
FRK	fyn related Src family tyrosine kinase	38.3142	0.673119	0.619801	1.08602	0.277468	0.597259	0.0538827	Not significant
NT5DC1	5'-nucleotidase domain containing 1	2053.1	0.213408	0.28292	0.754307	0.450665	0.736502	0.0661244	Not significant
COL10A1	collagen type X alpha 1 chain	52.9249	0.103841	0.404073	0.256986	0.79719	0.924633	0.0181651	Not significant
TSPYL4	TSPY like 4	8557.78	-0.076179	0.391574	-0.194546	0.845749	0.943274	-0.000447426	Not significant
TSPYL1	TSPY like 1	1796.12	-0.0704651	0.254408	-0.276977	0.781797	0.91763	-0.0237247	Not significant
DSE	dermatan sulfate epimerase, transcript variant X1	306.255	-0.661545	0.343376	-1.92659	0.0540309	0.267331	-0.230181	Not significant
TRAPPC3L	trafficking protein particle complex 3 like	31.5728	-0.275282	0.618294	-0.445229	0.656154	0.857001	-0.0229861	Not significant
FAM26E	family with sequence similarity 26 member E	19.7382	-0.521552	0.594721	-0.876969	0.380503	0.68464	-0.0486716	Not significant
FAM26D	family with sequence similarity 26 member D, transcript variant X2	34.1528	-0.181292	0.606528	-0.298901	0.765016	0.909913	-0.0154103	Not significant
RWDD1	RWD domain containing 1, transcript variant X1	309.963	0.136675	0.154732	0.8833	0.377074	0.682464	0.0836438	Not significant
LOC100152150	amine sulfotransferase-like, transcript variant X4	82.2082	-0.503381	0.305946	-1.64533	0.0999024	0.366989	-0.177225	Not significant
LGSN	lengsin, lens protein with glutamine synthetase domain	127.831	0.126367	0.36108	0.34997	0.726361	0.891275	0.0264557	Not significant
RIPPLY2	ripply transcriptional repressor 2	136.769	0.222657	0.369948	0.60186	0.547267	0.798529	0.0450339	Not significant
SNAP91	synaptosome associated protein 91, transcript variant X3	11102.1	-0.090483	0.320609	-0.282222	0.777773	0.915843	-0.0227984	Not significant
PRSS35	protease, serine 35	235.393	0.061916	0.383252	0.161555	0.871657	0.952746	0.0119534	Not significant
ME1	malic enzyme 1	3221.8	-0.214812	0.246823	-0.870307	0.384133	0.687635	-0.0846256	Not significant
RWDD2A	RWD domain containing 2A, transcript variant X1	368.228	0.163445	0.260635	0.627101	0.530593	0.790379	0.0558201	Not significant
PGM3	phosphoglucomutase 3	546.998	-0.0015363	0.137785	-0.01115	0.991104	0.997233	-0.000990095	Not significant
DOPEY1	dopey family member 1, transcript variant X10	2474.78	0.0850603	0.175114	0.485743	0.627149	0.843111	0.0468822	Not significant
UBE3D	ubiquitin protein ligase E3D, transcript variant X1	661.439	0.186877	0.206965	0.902943	0.366556	0.674033	0.0871891	Not significant
LOC100524058		208.531	0.0494787	0.187091	0.264464	0.791423	0.921955	0.0247175	Not significant
LOC110260701	uncharacterized LOC110260701, transcript variant X1	148.559	0.961075	0.585889	1.64037	0.100929	0.368823	0.0865201	Not significant
TPBG	trophoblast glycoprotein, transcript variant X4	69.1247	1.25161	0.732755	1.70809	0.0876199	0.344814	0.0690842	Not significant
IBTK	inhibitor of Bruton tyrosine kinase, transcript variant X1	3381.11	0.339746	0.156337	2.17316	0.0297681	0.196099	0.246557	Not significant
FAM46A	family with sequence similarity 46 member A, transcript variant X2	130.338	0.0560535	0.621243	0.090228	0.928106	0.973159	0.00440805	Not significant
BCKDHB	branched chain keto acid dehydrogenase E1 subunit beta, transcript variant X1	2940.32	0.231342	0.186883	1.2379	0.215755	0.534494	0.126026	Not significant
TTK	TTK protein kinase, transcript variant X4	79.7549	0.069562	0.503766	0.138084	0.890174	0.960154	0.00854048	Not significant
ELOVL4	ELOVL fatty acid elongase 4, transcript variant X2	1457.64	-0.205598	0.32595	-0.630765	0.528194	0.788651	-0.0517155	Not significant
SH3BGRL2	SH3 domain binding glutamate rich protein like 2, transcript variant X3	1494.2	-0.0571697	0.443047	-0.129038	0.897328	0.962779	-0.00809129	Not significant
LCA5	LCA5, lebercilin, transcript variant X2	1592.65	-0.514671	0.231563	-2.2226	0.026243	0.18342	-0.316973	Not significant
LOC110260718	uncharacterized LOC110260718	1944.51	-0.878028	0.227922	-3.85232	0.000117006	0.00592529	-0.756179	Not significant
LOC110260719	uncharacterized LOC110260719, transcript variant X3	118.158	0.296825	0.17958	1.65288	0.0983552	0.36431	0.180895	Not significant
HMGN3	high mobility group nucleosomal binding domain 3, transcript variant X5	858.229	0.00985081	0.106389	0.0925924	0.926227	0.973048	0.00887225	Not significant
PHIP	pleckstrin homology domain interacting protein, transcript variant X2	4710.33	0.0852117	0.161052	0.529094	0.59674	0.825446	0.054206	Not significant
IRAK1BP1	interleukin 1 receptor associated kinase 1 binding protein 1, transcript variant X1	767.127	0.0163787	0.174213	0.0940151	0.925097	0.972538	0.00891831	Not significant
LOC106508944	uncharacterized LOC106508944, transcript variant X2	1031.93	0.172026	0.231058	0.744512	0.456567	0.740757	0.0696862	Not significant
LOC110260728	uncharacterized LOC110260728	42.7574	-0.296275	0.281879	-1.05107	0.293226	0.612241	-0.0983688	Not significant
MEI4	meiotic double-stranded break formation protein 4, transcript variant X1	249.907	0.495934	0.432201	1.14746	0.25119	0.572516	0.0785406	Not significant
IMPG1	interphotoreceptor matrix proteoglycan 1	30.1317	0.14794	0.349987	0.422703	0.672512	0.863992	0.032626	Not significant
MYO6	myosin VI, transcript variant X11	7987.76	0.0616354	0.231798	0.265902	0.790315	0.921723	0.0248797	Not significant
SENP6	SUMO1/sentrin specific peptidase 6, transcript variant X1	6964.27	0.138865	0.0997045	1.39276	0.163692	0.469975	0.114696	Not significant
FILIP1	filamin A interacting protein 1, transcript variant X2	1099.43	-1.2364	0.233451	-5.29619	1.18243e-07	2.8609e-05	-1.14607	Down-regulated
TMEM30A	transmembrane protein 30A, transcript variant X1	5255.37	-0.0274392	0.215789	-0.127158	0.898816	0.963253	-0.0102542	Not significant
COX7A2	COX7A2 protein	1629.36	-0.294529	0.24492	-1.20255	0.229149	0.548708	-0.122828	Not significant
COL12A1	collagen type XII alpha 1 chain, transcript variant X6	600.398	-0.356461	0.488314	-0.729984	0.4654	0.747309	-0.0464412	Not significant
CD109	CD109 molecule, transcript variant X1	905.056	0.894175	0.278667	3.20875	0.00133312	0.0302842	0.694832	Not significant
LOC106506626	uncharacterized LOC106506626	141.063	0.270646	0.17959	1.50702	0.131806	0.422634	0.159992	Not significant
SLC17A5	solute carrier family 17 member 5, transcript variant X3	764.446	0.0926859	0.18597	0.498391	0.618208	0.837485	0.0465176	Not significant
EEF1A1	eukaryotic translation elongation factor 1 alpha 1, transcript variant X1	27329	0.138997	0.200599	0.692909	0.488367	0.762995	0.0659715	Not significant
MTO1	mitochondrial tRNA translation optimization 1, transcript variant X2	690.354	0.132279	0.121888	1.08525	0.277812	0.597514	0.0958228	Not significant
MB21D1	Mab-21 domain containing 1	214.718	0.307273	0.226513	1.35653	0.174929	0.485041	0.140831	Not significant
LOC100515766		146.931	0.0683545	0.197946	0.345319	0.729854	0.893087	0.0317861	Not significant
LOC110259450		28.8609	-0.370358	0.593382	-0.624149	0.53253	0.790825	-0.033877	Not significant
SETBP1	SET binding protein 1, transcript variant X1	9076.48	-0.5072	0.0965176	-5.255	1.48026e-07	3.4536e-05	-0.479528	Not significant
LOC110260756	uncharacterized LOC110260756	230.894	-0.555002	0.142652	-3.89059	0.000100001	0.00534162	-0.490356	Not significant
SLC14A2	solute carrier family 14 member 2	239.525	-0.0599135	0.25081	-0.23888	0.811199	0.930734	-0.0209116	Not significant
SLC14A1	solute carrier family 14 member 1 (Kidd blood group), transcript variant X6	1874.63	-0.178753	0.372833	-0.479446	0.631621	0.845078	-0.0357957	Not significant
SIGLEC15	sialic acid binding Ig like lectin 15	27.9483	0.129496	0.462032	0.280276	0.779266	0.916299	0.0178468	Not significant
EPG5	ectopic P-granules autophagy protein 5 homolog	3754.37	0.251101	0.127243	1.9734	0.0484505	0.252098	0.192448	Not significant
PSTPIP2	proline-serine-threonine phosphatase interacting protein 2	455.638	0.331619	0.3251	1.02005	0.307704	0.622779	0.0860096	Not significant
ATP5A1	ATP synthase, H+ transporting, mitochondrial F1 complex, alpha subunit 1, cardiac muscle	8185.89	-0.308033	0.203373	-1.51462	0.129868	0.41937	-0.170781	Not significant
HAUS1	HAUS augmin like complex subunit 1	310.831	0.0576915	0.143511	0.402	0.687684	0.872199	0.036313	Not significant
C1H18orf25	chromosome 1 C18orf25 homolog, transcript variant X5	3052.57	-0.142737	0.161962	-0.881304	0.378153	0.683007	-0.0835402	Not significant
RNF165	ring finger protein 165	2902.05	-0.337453	0.322581	-1.0461	0.295513	0.613892	-0.0900126	Not significant
LOXHD1	lipoxygenase homology domains 1, transcript variant X1	106.644	1.60749	0.541533	2.96841	0.00299344	0.0504867	1.05148	Not significant
ST8SIA5	ST8 alpha-N-acetyl-neuraminide alpha-2,8-sialyltransferase 5, transcript variant X4	6340.33	0.552689	0.334628	1.65165	0.0986052	0.364766	0.161485	Not significant
PIAS2	protein inhibitor of activated STAT 2, transcript variant X8	6918.56	0.141729	0.129775	1.09211	0.274784	0.595273	0.0997744	Not significant
LOC110256585		42.8857	0.545399	0.30031	1.81612	0.0693522	0.305976	0.204196	Not significant
KATNAL2	katanin catalytic subunit A1 like 2, transcript variant X1	258.783	0.417255	0.317421	1.31451	0.188674	0.502942	0.117473	Not significant
HDHD2	haloacid dehalogenase like hydrolase domain containing 2, transcript variant X1	1112.09	0.311473	0.125141	2.48897	0.0128115	0.122061	0.251653	Not significant
IER3IP1	immediate early response 3 interacting protein 1	711.917	-0.0450289	0.127197	-0.35401	0.723331	0.889425	-0.0304459	Not significant
SMAD2	SMAD family member 2, transcript variant X2	2606.5	0.0322464	0.114974	0.280467	0.779119	0.916243	0.0232845	Not significant
ZBTB7C	zinc finger and BTB domain containing 7C, transcript variant X2	3672.79	-0.224424	0.218407	-1.02755	0.304161	0.621386	-0.101335	Not significant
CTIF	cap binding complex dependent translation initiation factor, transcript variant X7	8762.31	0.128634	0.156843	0.820146	0.412133	0.710064	0.079682	Not significant
SMAD7	SMAD family member 7, transcript variant X2	910.042	-0.163189	0.261159	-0.624863	0.532061	0.790787	-0.0546986	Not significant
DYM	dymeclin, transcript variant X4	4876.95	0.0710078	0.120347	0.590026	0.555173	0.801377	0.0565279	Not significant
C1H18orf32	chromosome 1 C18orf32 homolog, transcript variant X2	970.93	0.0568644	0.143794	0.395458	0.692505	0.875017	0.0348744	Not significant
RPL17	ribosomal protein L17, transcript variant X1	1177	0.0251253	0.187038	0.134333	0.893139	0.961356	0.0128402	Not significant
ACAA2	acetyl-CoA acyltransferase 2	196.902	0.661917	0.223846	2.95702	0.00310623	0.0517687	0.503308	Not significant
LOC102158467	uncharacterized LOC102158467, transcript variant X3	68.2092	0.718663	0.391044	1.8378	0.0660913	0.297729	0.163282	Not significant
MYO5B	myosin VB, transcript variant X4	719.134	-0.572425	0.343993	-1.66406	0.0961001	0.361145	-0.171197	Not significant
CFAP53	cilia and flagella associated protein 53	260.854	-0.17079	0.200647	-0.851196	0.394661	0.696493	-0.0825676	Not significant
MBD1	methyl-CpG binding domain protein 1, transcript variant X4	1953.96	-0.0685987	0.112945	-0.607365	0.543609	0.796355	-0.0503251	Not significant
CXXC1	CXXC finger protein 1, transcript variant X1	422.995	-0.223427	0.171814	-1.3004	0.193465	0.509533	-0.132752	Not significant
MAPK4	mitogen-activated protein kinase 4, transcript variant X2	6126.16	-0.431089	0.222025	-1.94163	0.0521825	0.262234	-0.239542	Not significant
LOC110260876	uncharacterized LOC110260876	74.019	-0.341434	0.341031	-1.00118	0.316739	0.629955	-0.0846886	Not significant
MRO	maestro, transcript variant X2	182.277	0.0260335	0.340116	0.0765431	0.938987	0.977897	0.00676054	Not significant
ME2	malic enzyme 2, transcript variant X1	1985.4	0.36674	0.161098	2.2765	0.0228158	0.169759	0.26704	Not significant
ELAC1	elaC ribonuclease Z 1	297.3	0.358243	0.15968	2.2435	0.0248644	0.178189	0.260065	Not significant
SMAD4	SMAD family member 4, transcript variant X4	4918.83	-0.00393863	0.13652	-0.0288503	0.976984	0.992374	-0.00359946	Not significant
LOC102159046	uncharacterized LOC102159046	268.077	0.269563	0.183085	1.47234	0.14093	0.436258	0.155609	Not significant
LOC106506676	uncharacterized LOC106506676, transcript variant X1	198.41	0.570746	0.185746	3.07273	0.00212111	0.0407546	0.456188	Not significant
MEX3C	mex-3 RNA binding family member C	532.169	-0.228714	0.219065	-1.04405	0.296463	0.614823	-0.104726	Not significant
DCC	DCC netrin 1 receptor, transcript variant X1	7223.96	-0.17687	0.251721	-0.702644	0.482278	0.759535	-0.0598543	Not significant
MBD2	methyl-CpG binding domain protein 2	2212.97	0.284879	0.171996	1.65631	0.0976588	0.36306	0.177975	Not significant
POLI	DNA polymerase iota, transcript variant X4	375.935	0.43775	0.197811	2.21297	0.0268999	0.186153	0.288057	Not significant
STARD6	StAR related lipid transfer domain containing 6, transcript variant X3	91.6255	-0.271654	0.274798	-0.98856	0.322879	0.636277	-0.0920458	Not significant
C1H18orf54	chromosome 1 C18orf54 homolog, transcript variant X7	302.209	0.0598167	0.298496	0.200394	0.841173	0.942423	0.0179061	Not significant
RAB27B	RAB27B, member RAS oncogene family, transcript variant X2	1423.51	-0.592584	0.236841	-2.50203	0.0123483	0.119566	-0.397864	Not significant
CCDC68	coiled-coil domain containing 68	66.5584	0.581146	0.501543	1.15871	0.246573	0.568309	0.0695894	Not significant
TCF4	transcription factor 4, transcript variant X14	17585.9	-0.189444	0.19644	-0.96439	0.33485	0.646478	-0.0945108	Not significant
TXNL1	thioredoxin like 1, transcript variant X2	2516.49	0.0828112	0.121635	0.680817	0.495987	0.768165	0.0588917	Not significant
WDR7	WD repeat domain 7, transcript variant X1	9707.23	0.195631	0.199093	0.982614	0.325797	0.63809	0.0966002	Not significant
LOC102164252	uncharacterized LOC102164252, transcript variant X2	2213.79	-0.13659	0.519689	-0.26283	0.792682	0.922269	-0.0152113	Not significant
ST8SIA3	ST8 alpha-N-acetyl-neuraminide alpha-2,8-sialyltransferase 3, transcript variant X1	1840.77	-0.167776	0.516081	-0.325097	0.745108	0.899841	-0.0190995	Not significant
ONECUT2	one cut homeobox 2	693.836	0.121569	0.587314	0.206991	0.836017	0.940362	0.0111914	Not significant
FECH	ferrochelatase, transcript variant X1	1422.37	0.0274917	0.0789497	0.348218	0.727677	0.892072	0.0229009	Not significant
LOC110260892	uncharacterized LOC110260892	69.5816	0.851071	0.300635	2.83091	0.00464156	0.0671025	0.591375	Not significant
NARS	asparaginyl-tRNA synthetase, transcript variant X2	2841.56	-0.0300787	0.150975	-0.199229	0.842084	0.942423	-0.0179482	Not significant
MTFMT	mitochondrial methionyl-tRNA formyltransferase, transcript variant X2	902.535	0.0419303	0.169272	0.24771	0.804359	0.928103	0.0230824	Not significant
SPG21	SPG21, maspardin, transcript variant X1	756.183	-0.0613051	0.144543	-0.42413	0.671471	0.863669	-0.0373157	Not significant
ANKDD1A	ankyrin repeat and death domain containing 1A, transcript variant X2	661.328	0.112927	0.367404	0.307364	0.758566	0.906483	0.0236606	Not significant
LOC100737265	small ubiquitin-related modifier 1-like	80.4544	-0.00194295	0.223989	-0.00867432	0.993079	0.99806	-0.000618215	Not significant
PLEKHO2	pleckstrin homology domain containing O2	705.698	-0.339343	0.27945	-1.21432	0.224624	0.544084	-0.118057	Not significant
RBPMS2	RNA binding protein with multiple splicing 2, transcript variant X4	270.914	-1.2071	0.341206	-3.53775	0.000403554	0.0134048	-0.990841	Down-regulated
OAZ2	ornithine decarboxylase antizyme 2, transcript variant 1	1425.52	-0.19738	0.0800437	-2.46591	0.0136666	0.126697	-0.173651	Not significant
ZNF609	zinc finger protein 609, transcript variant X1	12971.1	0.126835	0.134184	0.94523	0.344541	0.655883	0.0846801	Not significant
TRIP4	thyroid hormone receptor interactor 4, transcript variant X3	943.128	0.168485	0.17253	0.976551	0.328791	0.64103	0.0980889	Not significant
CSNK1G1	casein kinase 1 gamma 1, transcript variant X3	2562.32	-0.191491	0.0955715	-2.00364	0.0451085	0.243617	-0.159775	Not significant
PPIB	peptidylprolyl isomerase B	802.015	0.371521	0.251722	1.47592	0.139965	0.434822	0.15438	Not significant
SNX22	sorting nexin 22, transcript variant X2	1042.66	1.07694	0.408118	2.63879	0.00832019	0.0956513	0.552637	Not significant
SNX1	sorting nexin 1	2417.91	0.648895	0.30038	2.16024	0.0307537	0.198315	0.288129	Not significant
FAM96A	family with sequence similarity 96 member A, transcript variant X1	461.907	0.31307	0.290162	1.07895	0.280611	0.600176	0.0975207	Not significant
DAPK2	death associated protein kinase 2, transcript variant X1	896.965	1.5155	0.596928	2.53884	0.0111221	0.112157	0.138153	Not significant
HERC1	HECT and RLD domain containing E3 ubiquitin protein ligase family member 1, transcript variant X17	10061.5	0.112802	0.214404	0.526121	0.598804	0.826652	0.0521914	Not significant
FBXL22	F-box and leucine rich repeat protein 22	53.8462	-0.317864	0.322415	-0.985886	0.324189	0.637002	-0.0855291	Not significant
USP3	ubiquitin specific peptidase 3, transcript variant X1	2363.4	0.25057	0.150685	1.66287	0.0963379	0.361692	0.171448	Not significant
APH1B	aph-1 homolog B, gamma-secretase subunit, transcript variant X1	2187.09	0.34495	0.16045	2.14988	0.0315643	0.200323	0.24614	Not significant
CA12	carbonic anhydrase 12, transcript variant X1	395.264	0.266308	0.252035	1.05663	0.29068	0.609409	0.10019	Not significant
RAB8B	RAB8B, member RAS oncogene family	1971.7	0.365346	0.190157	1.92129	0.0546956	0.269714	0.226872	Not significant
RPS27L	ribosomal protein S27 like	138.554	0.0746989	0.24407	0.306056	0.759562	0.907124	0.0274936	Not significant
LACTB	lactamase beta, transcript variant X2	321.468	-0.219417	0.162943	-1.34659	0.178114	0.489781	-0.136252	Not significant
TPM1	tropomyosin 1 (alpha), transcript variant X7	3655.6	-0.311532	0.315083	-0.98873	0.322795	0.636269	-0.0869275	Not significant
TLN2	talin 2, transcript variant X5	11695.5	-0.0696817	0.127194	-0.547837	0.583804	0.818304	-0.0488299	Not significant
C2CD4B	C2 calcium dependent domain containing 4B	42.752	-0.0123889	0.385686	-0.0321219	0.974375	0.991882	-0.00212976	Not significant
LOC100152206	C2 calcium-dependent domain-containing protein 4A	55.8374	-0.413989	0.400857	-1.03276	0.301717	0.619681	-0.0793864	Not significant
VPS13C	vacuolar protein sorting 13 homolog C, transcript variant X2	7191.08	0.206588	0.135905	1.52009	0.128489	0.417322	0.146238	Not significant
LOC100520817	60S ribosomal protein L23a pseudogene	831.431	0.0788586	0.21123	0.37333	0.708903	0.882685	0.0345399	Not significant
RORA	RAR related orphan receptor A, transcript variant X1	54479	-0.214675	0.264987	-0.810137	0.417861	0.71395	-0.0740764	Not significant
LOC100151775		39.6004	-0.177052	0.309008	-0.57297	0.566665	0.80879	-0.0477622	Not significant
ICE2	interactor of little elongation complex ELL subunit 2, transcript variant X8	1569.58	0.575742	0.152669	3.77118	0.000162476	0.00740514	0.502619	Not significant
LOC106508978	uncharacterized LOC106508978	69.7162	0.715384	0.332402	2.15217	0.0313842	0.199762	0.277434	Not significant
ANXA2	annexin A2, transcript variant X1	1448.91	1.41615	0.54796	2.5844	0.00975481	0.104182	0.167077	Not significant
LOC100152221		31.3907	0.103327	0.373491	0.276651	0.782048	0.91786	0.0205003	Not significant
BNIP2	BCL2 interacting protein 2	1024.14	0.262535	0.119	2.20618	0.0273713	0.187692	0.209701	Not significant
GTF2A2	general transcription factor IIA subunit 2, transcript variant X1	800.362	0.0329889	0.122881	0.268461	0.788344	0.920914	0.0231245	Not significant
GCNT3	glucosaminyl (N-acetyl) transferase 3, mucin type, transcript variant X7	482.881	-1.73954	0.388086	-4.48236	7.38206e-06	0.0007328	-1.5497	Down-regulated
FAM81A	family with sequence similarity 81 member A, transcript variant X2	2412.18	-0.288843	0.326132	-0.885663	0.375799	0.681305	-0.0745996	Not significant
MYO1E	myosin IE, transcript variant X1	6359.59	0.544011	0.414661	1.31194	0.18954	0.504291	0.0959085	Not significant
CCNB2	cyclin B2, transcript variant X1	81.0672	1.01831	0.491975	2.06983	0.038468	0.223306	0.145334	Not significant
RNF111	ring finger protein 111, transcript variant X5	2714.1	-0.0745204	0.0843035	-0.883953	0.376722	0.682145	-0.0614102	Not significant
LOC100153413		34.3314	-0.175931	0.366596	-0.479903	0.631296	0.844989	-0.0362218	Not significant
SLTM	SAFB like transcription modulator, transcript variant X12	2456.67	0.0332857	0.0859604	0.387221	0.698593	0.878224	0.0278016	Not significant
LOC100157447		45.8265	-0.296541	0.327186	-0.906335	0.364758	0.67255	-0.07678	Not significant
MINDY2	MINDY lysine 48 deubiquitinase 2, transcript variant X1	2824.09	-0.0912635	0.159794	-0.571133	0.567909	0.809115	-0.0527526	Not significant
ADAM10	ADAM metallopeptidase domain 10	5581.3	0.0944354	0.17066	0.553354	0.580021	0.816864	0.051434	Not significant
LOC106508984		25.0495	-0.103468	0.318726	-0.324628	0.745462	0.899937	-0.0260966	Not significant
LOC100523526	40S ribosomal protein S23 pseudogene	696.641	-0.0781408	0.243262	-0.321221	0.748043	0.901499	-0.0286811	Not significant
LOC102158936	uncharacterized LOC102158936, transcript variant X3	709.172	-0.248518	0.465102	-0.534331	0.593112	0.823829	-0.0346547	Not significant
LIPC	lipase C, hepatic type, transcript variant X1	355.692	0.119293	0.419003	0.284706	0.775869	0.914699	0.0193081	Not significant
AQP9	aquaporin 9	47.9338	2.23378	0.93232	2.39594	0.0165778	0.141783	0.0657324	Not significant
ALDH1A2	aldehyde dehydrogenase 1 family member A2, transcript variant X2	469.858	1.18898	1.04927	1.13314	0.257154	0.579303	0.0310834	Not significant
LOC102160341	uncharacterized LOC102160341, transcript variant X2	113.654	2.90142	0.976815	2.97029	0.00297521	0.0503491	0.068418	Not significant
POLR2M	RNA polymerase II subunit M, transcript variant X1	672.6	-0.144217	0.153748	-0.938008	0.34824	0.658702	-0.0891871	Not significant
LOC102160652	uncharacterized LOC102160652	153.109	0.50134	0.193088	2.59644	0.00941964	0.102787	0.365132	Not significant
MYZAP	myocardial zonula adherens protein, transcript variant X1	374.6	0.661176	0.149382	4.42608	9.59608e-06	0.000887094	0.5988	Not significant
CGNL1	cingulin like 1, transcript variant X2	2388.53	0.0466052	0.344295	0.135364	0.892324	0.961025	0.0102639	Not significant
TCF12	transcription factor 12, transcript variant X1	14476.9	0.472925	0.330996	1.42879	0.153063	0.453949	0.128292	Not significant
ZNF280D	zinc finger protein 280D, transcript variant X6	4685.73	0.447482	0.160861	2.78179	0.00540601	0.0740887	0.352289	Not significant
LOC110261024	uncharacterized LOC110261024	66.6936	0.528194	0.327635	1.61214	0.106931	0.379368	0.155902	Not significant
MNS1	meiosis specific nuclear structural 1	409.232	0.335126	0.205727	1.62898	0.103317	0.373822	0.18213	Not significant
TEX9	testis expressed 9	1459.56	0.116119	0.16799	0.691225	0.489424	0.763664	0.0654527	Not significant
LOC110259499		49.7254	0.111371	0.289503	0.384697	0.700462	0.878988	0.0330499	Not significant
RFX7	regulatory factor X7, transcript variant X3	4193.53	-0.0732607	0.0982225	-0.745865	0.455749	0.740352	-0.0586431	Not significant
NEDD4	neural precursor cell expressed, developmentally down-regulated 4, E3 ubiquitin protein ligase, transcript variant X3	1132.18	0.344343	0.327355	1.05189	0.292848	0.611904	0.0888058	Not significant
PRTG	protogenin, transcript variant X1	748.865	-0.329146	0.307408	-1.07072	0.284297	0.604257	-0.0986823	Not significant
PYGO1	pygopus family PHD finger 1	787.38	0.0399331	0.227133	0.175814	0.86044	0.948153	0.0160458	Not significant
DNAAF4	dynein axonemal assembly factor 4, transcript variant X3	776.164	-0.0805513	0.197725	-0.40739	0.683721	0.869881	-0.0374123	Not significant
LOC102160403		24.6897	1.19518	0.632685	1.88906	0.0588843	0.280092	0.0954199	Not significant
C1H15orf65	chromosome 1 C15orf65 homolog, transcript variant X2	82.2578	-0.327581	0.368489	-0.888983	0.374012	0.67974	-0.0704831	Not significant
CCPG1	cell cycle progression 1, transcript variant X8	3513.19	0.236738	0.12069	1.96154	0.0498162	0.255933	0.184176	Not significant
PIGB	phosphatidylinositol glycan anchor biosynthesis class B, transcript variant X1	745.752	0.492081	0.165813	2.96769	0.00300051	0.0505624	0.394762	Not significant
PIGBOS1	PIGB opposite strand 1, transcript variant X1	54.4626	0.0405949	0.31603	0.128453	0.897791	0.9629	0.0104241	Not significant
RAB27A	RAB27A, member RAS oncogene family, transcript variant X8	214.684	0.631219	0.584318	1.08027	0.280023	0.599443	0.0561876	Not significant
RSL24D1	ribosomal L24 domain containing 1	1057.2	-0.169994	0.2562	-0.663522	0.506996	0.774082	-0.0601945	Not significant
UNC13C	unc-13 homolog C, transcript variant X2	7197.8	-0.670229	0.538989	-1.24349	0.213686	0.532582	-0.0825872	Not significant
FAM214A	family with sequence similarity 214 member A, transcript variant X15	4281.24	0.246437	0.109232	2.25609	0.0240647	0.175371	0.202775	Not significant
ARPP19	cAMP regulated phosphoprotein 19, transcript variant X2	3902.44	0.0374595	0.204011	0.183615	0.854315	0.946341	0.0183166	Not significant
MYO5A	myosin VA, transcript variant X8	13348.2	-0.0988421	0.256632	-0.385151	0.700125	0.878882	-0.0326374	Not significant
LOC106508991		90.8765	-0.217049	0.257938	-0.841475	0.400082	0.701512	-0.0779189	Not significant
GNB5	G protein subunit beta 5	3285.97	-0.201528	0.265017	-0.760433	0.446996	0.734313	-0.0676518	Not significant
MAPK6	mitogen-activated protein kinase 6, transcript variant X1	1907.14	-0.0350605	0.143859	-0.243715	0.807452	0.929592	-0.0220434	Not significant
LEO1	LEO1 homolog, Paf1/RNA polymerase II complex component, transcript variant X1	649.672	-0.0593325	0.11911	-0.49813	0.618392	0.837485	-0.0420812	Not significant
LOC102158569	RNA polymerase-associated protein LEO1-like, transcript variant X3	480.752	-0.380402	0.174824	-2.17591	0.029562	0.19553	-0.263056	Not significant
TMOD3	tropomodulin 3	1727.53	-0.125581	0.200523	-0.62627	0.531138	0.790438	-0.0603507	Not significant
TMOD2	tropomodulin 2, transcript variant X1	13107.6	-0.192577	0.291902	-0.659731	0.509427	0.775859	-0.0634395	Not significant
LYSMD2	LysM domain containing 2, transcript variant X3	466.16	-0.637262	0.390018	-1.63393	0.102274	0.371335	-0.150324	Not significant
SCG3	secretogranin III	4428.87	-0.580032	0.199378	-2.90921	0.00362347	0.0572223	-0.447978	Not significant
LOC100153465		19.8531	0.962164	0.593466	1.62126	0.104962	0.375989	0.0868898	Not significant
DMXL2	Dmx like 2, transcript variant X1	6903.52	0.0322886	0.242849	0.132958	0.894227	0.961845	0.0120072	Not significant
GLDN	gliomedin	486.32	1.38798	0.606955	2.28679	0.0222082	0.16727	0.117738	Not significant
CYP19A3	cytochrome P450 19A3, transcript variant X1	111.057	-0.459387	0.406598	-1.12983	0.258547	0.580879	-0.087835	Not significant
TNFAIP8L3	TNF alpha induced protein 8 like 3, transcript variant X1	137.418	-0.698938	0.292013	-2.39352	0.0166877	0.142132	-0.409483	Not significant
AP4E1	adaptor related protein complex 4 epsilon 1 subunit, transcript variant X1	1132.94	0.203096	0.130581	1.55532	0.11987	0.402828	0.147631	Not significant
SPPL2A	signal peptide peptidase like 2A, transcript variant X1	1645.89	0.120763	0.1134	1.06494	0.286905	0.606017	0.0899808	Not significant
TRPM7	transient receptor potential cation channel subfamily M member 7, transcript variant X4	5462.53	0.0703019	0.0770701	0.912181	0.361674	0.670331	0.0605716	Not significant
LOC102160822		50.1859	0.0492396	0.28215	0.174516	0.86146	0.948827	0.0158781	Not significant
USP50	ubiquitin specific peptidase 50	172.284	0.201685	0.234513	0.860015	0.389781	0.692386	0.0790474	Not significant
USP8	ubiquitin specific peptidase 8, transcript variant X2	2763.59	0.0795601	0.079424	1.00171	0.316482	0.629879	0.0677156	Not significant
GABPB1	GA binding protein transcription factor beta subunit 1, transcript variant X8	1542.24	-0.150445	0.0911108	-1.65123	0.0986924	0.36489	-0.125367	Not significant
ATP8B4	ATPase phospholipid transporting 8B4 (putative), transcript variant X9	635.625	2.52496	0.40354	6.25702	3.92402e-10	1.83102e-07	2.38625	Up-regulated
DTWD1	DTW domain containing 1, transcript variant X4	304.603	0.632577	0.248146	2.54921	0.0107968	0.110075	0.41837	Not significant
FAM227B	family with sequence similarity 227 member B, transcript variant X6	911.551	0.176746	0.152654	1.15782	0.246937	0.568649	0.111417	Not significant
FGF7	fibroblast growth factor 7, transcript variant X2	133.466	0.745479	0.286514	2.6019	0.00927095	0.101729	0.47361	Not significant
GALK2	galactokinase 2, transcript variant X3	1923.54	0.108481	0.106792	1.01582	0.309715	0.624251	0.0838733	Not significant
COPS2	COP9 signalosome subunit 2, transcript variant X1	2303.88	0.0173917	0.180902	0.0961387	0.92341	0.971964	0.00901763	Not significant
SECISBP2L	SECIS binding protein 2 like	8195.56	0.614014	0.3467	1.77103	0.0765563	0.321095	0.174609	Not significant
SHC4	SHC adaptor protein 4, transcript variant X2	1830.17	-0.311655	0.212265	-1.46824	0.14204	0.43817	-0.162557	Not significant
EID1	EP300 interacting inhibitor of differentiation 1	741.263	0.083086	0.14361	0.578552	0.562892	0.805991	0.0528415	Not significant
CEP152	centrosomal protein 152, transcript variant X1	166.61	0.0185439	0.369688	0.050161	0.959994	0.985919	0.00398732	Not significant
FBN1	fibrillin 1	2260.91	-0.167437	0.367687	-0.45538	0.648836	0.854586	-0.0312863	Not significant
DUT	deoxyuridine triphosphatase, transcript variant X2	294.425	0.0671245	0.255567	0.262649	0.792821	0.922295	0.0233606	Not significant
LOC102161909	uncharacterized LOC102161909, transcript variant X10	526.005	0.490374	0.226159	2.16827	0.0301382	0.197211	0.291415	Not significant
SLC12A1	solute carrier family 12 member 1, transcript variant X2	246.269	0.780697	0.310465	2.51461	0.0119166	0.116887	0.448492	Not significant
CTXN2	cortexin 2	66.537	0.0802067	0.388133	0.206647	0.836285	0.940362	0.0150187	Not significant
MYEF2	myelin expression factor 2, transcript variant X3	3446.91	0.259487	0.156415	1.65896	0.0971232	0.362764	0.173386	Not significant
SLC24A5	solute carrier family 24 member 5	926.938	0.212577	0.215414	0.986828	0.323727	0.636766	0.0960356	Not significant
LOC102162952	uncharacterized LOC102162952	112.046	-0.201122	0.328494	-0.612255	0.540369	0.794817	-0.0498669	Not significant
SEMA6D	semaphorin 6D, transcript variant X4	6419.41	-0.287858	0.189089	-1.52234	0.127924	0.416385	-0.165122	Not significant
LOC110259502		21.9479	-0.944796	0.479819	-1.96907	0.0489451	0.253428	-0.171584	Not significant
LOC100157010		67.124	0.513555	0.304335	1.68746	0.091514	0.353272	0.176674	Not significant
LOC100152976		64.3264	0.456332	0.3223	1.41586	0.156816	0.460004	0.130577	Not significant
LOC110261192	uncharacterized LOC110261192	39.7786	-0.478797	0.533334	-0.897743	0.369322	0.676131	-0.0548149	Not significant
SQOR	sulfide quinone oxidoreductase	1338.72	-0.415981	0.275969	-1.50735	0.131721	0.422634	-0.162346	Not significant
BLOC1S6	biogenesis of lysosomal organelles complex 1 subunit 6	497.912	0.227765	0.10847	2.0998	0.0357467	0.214831	0.185488	Not significant
SLC30A4	solute carrier family 30 member 4, transcript variant X1	625.176	-0.342225	0.175752	-1.9472	0.051511	0.260452	-0.229458	Not significant
SPATA5L1	spermatogenesis associated 5 like 1	413.903	-0.135322	0.122436	-1.10525	0.269052	0.589868	-0.0975842	Not significant
GATM	glycine amidinotransferase	1718.84	0.198567	0.253751	0.782527	0.433905	0.724394	0.0721155	Not significant
LOC100624411		50.6094	-0.181927	0.373317	-0.487326	0.626027	0.842254	-0.0366044	Not significant
SLC28A2	solute carrier family 28 member 2, transcript variant X4	30.4316	1.60287	0.501025	3.19919	0.00137816	0.0309304	1.19441	Up-regulated
SHF	Src homology 2 domain containing F, transcript variant X1	319.801	0.121209	0.346694	0.349614	0.726628	0.89131	0.0271052	Not significant
DUOX1	dual oxidase 1	102.702	-0.126458	0.206184	-0.613324	0.539662	0.794422	-0.0577013	Not significant
DUOXA1	dual oxidase maturation factor 1	17.6661	1.06588	0.548947	1.94169	0.0521752	0.262234	0.124201	Not significant
DUOX2	dual oxidase 2, transcript variant X1	30.5344	0.368263	0.673788	0.546557	0.584683	0.81859	0.0253273	Not significant
SORD	sorbitol dehydrogenase	626.852	0.916442	0.358597	2.55563	0.0105995	0.10893	0.484277	Not significant
B2M	beta-2-microglobulin, transcript variant X2	381.112	0.650656	0.437956	1.48567	0.137368	0.431697	0.105665	Not significant
LOC110261204	uncharacterized LOC110261204	23.8747	0.898818	0.799263	1.12456	0.260776	0.582854	0.0431523	Not significant
B2M_1	beta-2-microglobulin	115.718	0.543007	0.398276	1.36339	0.172758	0.482502	0.104497	Not significant
SPG11	SPG11, spatacsin vesicle trafficking associated, transcript variant X11	3668.39	0.0407237	0.079652	0.511271	0.609162	0.83316	0.0349133	Not significant
EIF3J	eukaryotic translation initiation factor 3 subunit J	1310.72	-0.0376571	0.082181	-0.458222	0.646793	0.853679	-0.0297814	Not significant
CTDSPL2	CTD small phosphatase like 2, transcript variant X4	2535.62	0.148009	0.0878805	1.68421	0.0921418	0.353964	0.125346	Not significant
CASC4	cancer susceptibility 4, transcript variant X2	4221.69	0.155632	0.115995	1.34172	0.179688	0.491498	0.116661	Not significant
FRMD5	FERM domain containing 5, transcript variant X1	16527.8	0.464624	0.384734	1.20765	0.227182	0.546834	0.0928103	Not significant
LOC100739345		3062.38	0.423066	0.381624	1.10859	0.267605	0.589205	0.085716	Not significant
WDR76	WD repeat domain 76, transcript variant X6	521.166	0.891216	0.235988	3.77654	0.000159022	0.00735027	0.760235	Not significant
MFAP1	microfibrillar associated protein 1	662.548	0.264315	0.0998408	2.64737	0.00811206	0.0943503	0.22664	Not significant
SERINC4	serine incorporator 4	218.844	-0.0289859	0.178038	-0.162808	0.87067	0.952396	-0.0148816	Not significant
SERF2	small EDRK-rich factor 2	1273.36	0.0278934	0.146806	0.190002	0.849307	0.944448	0.0192214	Not significant
PDIA3	protein disulfide isomerase family A member 3	1947.54	-0.160622	0.220272	-0.7292	0.465879	0.747589	-0.0703875	Not significant
CATSPER2	cation channel sperm associated 2, transcript variant X6	393.565	0.279168	0.17499	1.59533	0.110638	0.386433	0.170916	Not significant
STRC	stereocilin	85.5977	-0.0682519	0.288129	-0.23688	0.81275	0.931005	-0.0197766	Not significant
CKMT1A	creatine kinase, mitochondrial 1A, transcript variant X2	1487.68	-0.188741	0.44728	-0.421976	0.673043	0.86407	-0.026526	Not significant
PPIP5K1	diphosphoinositol pentakisphosphate kinase 1, transcript variant X3	1874	0.0529032	0.228679	0.231343	0.817048	0.933293	0.021428	Not significant
MAP1A	microtubule associated protein 1A, transcript variant X1	38558.7	0.0930968	0.260648	0.357174	0.720961	0.888195	0.0317515	Not significant
LOC100736659	uncharacterized LOC100736659	50.1685	0.310772	0.294903	1.05381	0.291969	0.611186	0.0950636	Not significant
TP53BP1	tumor protein p53 binding protein 1, transcript variant X1	3740.73	0.119297	0.101365	1.1769	0.239235	0.561213	0.090202	Not significant
TUBGCP4	tubulin gamma complex associated protein 4, transcript variant X1	1101.08	-0.000741253	0.157676	-0.0047011	0.996249	0.999	-0.000274814	Not significant
ZSCAN29	zinc finger and SCAN domain containing 29	467.985	-0.0149429	0.166906	-0.0895291	0.928661	0.973347	-0.00803198	Not significant
ADAL	adenosine deaminase like, transcript variant X1	1179.11	-0.189537	0.174764	-1.08453	0.278129	0.598048	-0.10641	Not significant
LCMT2	leucine carboxyl methyltransferase 2	99.426	0.0575219	0.203468	0.282707	0.777402	0.915706	0.0264865	Not significant
EPB42	erythrocyte membrane protein band 4.2, transcript variant X1	212.579	0.0800522	0.444629	0.180043	0.857119	0.946869	0.0106555	Not significant
CCNDBP1	cyclin D1 binding protein 1, transcript variant X2	1121.7	0.253732	0.248009	1.02307	0.306273	0.622264	0.097986	Not significant
TMEM62	transmembrane protein 62, transcript variant X1	627.863	0.183129	0.15668	1.16881	0.24248	0.564736	0.113986	Not significant
UBR1	ubiquitin protein ligase E3 component n-recognin 1, transcript variant X1	3690.88	0.0867914	0.0911175	0.952523	0.340832	0.652853	0.0711146	Not significant
TTBK2	tau tubulin kinase 2, transcript variant X3	3976.18	-0.107233	0.228544	-0.469201	0.638926	0.848762	-0.0372247	Not significant
CDAN1	codanin 1	540.808	0.0733101	0.20495	0.357697	0.72057	0.888047	0.0332057	Not significant
STARD9	StAR related lipid transfer domain containing 9	2758.42	0.517373	0.270515	1.91255	0.0558058	0.272281	0.244722	Not significant
HAUS2	HAUS augmin like complex subunit 2	325.218	0.232121	0.151227	1.53491	0.124805	0.41156	0.154914	Not significant
LRRC57	leucine rich repeat containing 57	336.265	-0.254783	0.243471	-1.04646	0.295348	0.613745	-0.102067	Not significant
SNAP23	synaptosome associated protein 23, transcript variant X1	937.726	0.351313	0.159069	2.20856	0.0272052	0.187206	0.254697	Not significant
ZNF106	zinc finger protein 106, transcript variant X2	3808.02	-0.200733	0.157067	-1.27801	0.201245	0.518129	-0.123265	Not significant
CAPN3	calpain 3, transcript variant X2	259.597	0.10421	0.41403	0.251698	0.801275	0.926251	0.0174968	Not significant
LOC110261287	uncharacterized LOC110261287	35.0854	-0.420631	0.327225	-1.28545	0.198635	0.515132	-0.117334	Not significant
GANC	glucosidase alpha, neutral C, transcript variant X10	1251.36	-0.456522	0.171768	-2.65779	0.00786559	0.0926382	-0.348728	Not significant
LOC110256586	uncharacterized LOC110256586	78.2091	-0.336611	0.261468	-1.28739	0.197959	0.514877	-0.12958	Not significant
TMEM87A	transmembrane protein 87A, transcript variant X2	1604.38	0.344284	0.163764	2.10232	0.0355253	0.214091	0.238944	Not significant
VPS39	VPS39, HOPS complex subunit, transcript variant X1	2445.33	0.192531	0.0903466	2.13103	0.0330868	0.205591	0.164598	Not significant
PLA2G4E	phospholipase A2 group IVE, transcript variant X4	1235.32	0.135929	0.358568	0.379089	0.704622	0.880294	0.0290881	Not significant
LOC110261331	uncharacterized LOC110261331	30.2712	0.782603	0.520525	1.50349	0.132713	0.423828	0.091806	Not significant
EHD4	EH domain containing 4	576.964	0.422831	0.331046	1.27726	0.201512	0.518156	0.110941	Not significant
SPTBN5	spectrin beta, non-erythrocytic 5	61.1249	0.18539	0.369875	0.501222	0.616215	0.836483	0.0374099	Not significant
PLA2G4B	phospholipase A2 group IVB	349.215	0.206244	0.154443	1.33541	0.181742	0.494313	0.132107	Not significant
JMJD7	jumonji domain containing 7	267.154	0.148643	0.206732	0.719012	0.472134	0.752813	0.0655937	Not significant
MAPKBP1	mitogen-activated protein kinase binding protein 1	1695.47	-0.292614	0.148938	-1.96467	0.0494519	0.255243	-0.209877	Not significant
MGA	MGA, MAX dimerization protein	4184.37	0.037526	0.136703	0.274507	0.783695	0.918592	0.0240723	Not significant
LOC110259510		687.761	0.406676	0.239482	1.69815	0.0894797	0.348702	0.192812	Not significant
TYRO3	TYRO3 protein tyrosine kinase, transcript variant X3	2258.36	0.0870469	0.229336	0.379561	0.704271	0.880095	0.0346112	Not significant
RPAP1	RNA polymerase II associated protein 1, transcript variant X1	769.676	-0.141923	0.104426	-1.35909	0.174119	0.484219	-0.11161	Not significant
ITPKA	inositol-trisphosphate 3-kinase A	641.22	-0.541548	0.354387	-1.52813	0.126481	0.413771	-0.14675	Not significant
RTF1	RTF1 homolog, Paf1/RNA polymerase II complex component	1756.1	-0.145518	0.150888	-0.964408	0.334841	0.646478	-0.0910614	Not significant
NDUFAF1	NADH:ubiquinone oxidoreductase complex assembly factor 1	1057.36	-0.0365658	0.131734	-0.277573	0.78134	0.917203	-0.0241401	Not significant
NUSAP1	nucleolar and spindle associated protein 1, transcript variant X2	7767.46	0.0756142	0.436675	0.173159	0.862526	0.949171	0.00667785	Not significant
OIP5	Opa interacting protein 5, transcript variant X1	5746.49	0.0523837	0.502376	0.104272	0.916954	0.97061	0.00716869	Not significant
CHP1	calcineurin like EF-hand protein 1	1637.21	-0.223339	0.127573	-1.75068	0.0800012	0.328331	-0.166779	Not significant
LOC110261359		29.5799	0.375318	0.332824	1.12768	0.259456	0.581411	0.0967355	Not significant
EXD1	exonuclease 3'-5' domain containing 1, transcript variant X2	325.744	0.678319	0.33044	2.05277	0.0400947	0.228026	0.240299	Not significant
INO80	INO80 complex subunit	3919.18	0.191469	0.112483	1.7022	0.0887184	0.346829	0.14921	Not significant
CHAC1	ChaC glutathione specific gamma-glutamylcyclotransferase 1	127.658	-0.685731	0.499703	-1.37228	0.169977	0.478348	-0.0959893	Not significant
DLL4	delta like canonical Notch ligand 4	142.676	-2.18274	0.514009	-4.24649	2.17141e-05	0.00172989	-1.9172	Down-regulated
VPS18	VPS18, CORVET/HOPS core subunit, transcript variant X1	509.322	-0.108188	0.160732	-0.673094	0.500887	0.770409	-0.0627605	Not significant
LOC106509024	uncharacterized LOC106509024	98.5258	0.752977	0.25824	2.9158	0.00354777	0.0566565	0.55428	Not significant
RHOV	ras homolog family member V	23.2794	-0.0119074	0.476596	-0.0249843	0.980067	0.993245	-0.00131581	Not significant
PPP1R14D	protein phosphatase 1 regulatory inhibitor subunit 14D, transcript variant X1	18.3675	-0.0220231	0.475226	-0.0463423	0.963037	0.986907	-0.0027093	Not significant
LOC110261377		16.0312	-0.293968	0.483715	-0.607731	0.543366	0.796315	-0.0383747	Not significant
ZFYVE19	zinc finger FYVE-type containing 19, transcript variant X2	247.85	-0.44988	0.18425	-2.44168	0.0146192	0.131909	-0.323725	Not significant
DNAJC17	DnaJ heat shock protein family (Hsp40) member C17	963.634	0.265281	0.163326	1.62424	0.104324	0.375287	0.171225	Not significant
C1H15orf62	chromosome 1 C15orf62 homolog	125.298	-0.016098	0.175008	-0.0919842	0.926711	0.973111	-0.00822921	Not significant
GCHFR	GTP cyclohydrolase I feedback regulator	132.02	-0.164028	0.202257	-0.810986	0.417374	0.713658	-0.0781294	Not significant
RMDN3	regulator of microtubule dynamics 3, transcript variant X2	461.243	0.0882847	0.154052	0.573083	0.566589	0.80874	0.0530686	Not significant
RAD51	RAD51 recombinase, transcript variant X1	179.581	0.107997	0.297381	0.363162	0.716484	0.885909	0.0303654	Not significant
KNL1	kinetochore scaffold 1	86.3758	0.888277	0.549398	1.61682	0.105917	0.377307	0.0920844	Not significant
RPUSD2	RNA pseudouridylate synthase domain containing 2	70.2124	0.122205	0.212889	0.574034	0.565945	0.808347	0.0540305	Not significant
C1H15orf57	chromosome 1 C15orf57 homolog, transcript variant X1	345.315	0.176135	0.136535	1.29003	0.197039	0.513371	0.122071	Not significant
CHST14	carbohydrate sulfotransferase 14	47.1394	0.416039	0.442132	0.940984	0.346713	0.657823	0.0632751	Not significant
BAHD1	bromo adjacent homology domain containing 1, transcript variant X4	894.335	-0.0983977	0.158843	-0.619466	0.53561	0.791978	-0.0575189	Not significant
IVD	isovaleryl-CoA dehydrogenase	1725.49	-0.360364	0.184023	-1.95826	0.0501998	0.257072	-0.232603	Not significant
KNSTRN	kinetochore localized astrin/SPAG5 binding protein, transcript variant X1	151.814	-0.0543918	0.298671	-0.182113	0.855494	0.946694	-0.0148952	Not significant
DISP2	dispatched RND transporter family member 2	1045.59	-0.291602	0.300775	-0.969502	0.332295	0.644102	-0.086431	Not significant
C1H15orf52	chromosome 1 C15orf52 homolog	1466.51	0.936875	0.407872	2.29698	0.0216197	0.164608	0.240553	Not significant
INAFM2	InaF motif containing 2	340.912	0.0260902	0.126511	0.206229	0.836612	0.940457	0.017875	Not significant
PLCB2	phospholipase C beta 2, transcript variant X1	207.954	1.26358	0.473136	2.67066	0.00757029	0.0904099	0.300869	Not significant
ANKRD63	ankyrin repeat domain 63	366.166	-0.454506	0.372379	-1.22055	0.222257	0.542044	-0.102097	Not significant
PAK6	p21 (RAC1) activated kinase 6, transcript variant X1	1376.98	-0.637637	0.372269	-1.71284	0.0867419	0.342666	-0.17229	Not significant
BUB1B	BUB1 mitotic checkpoint serine/threonine kinase B, transcript variant X1	91.907	1.05592	0.817894	1.29102	0.196695	0.512951	0.0465501	Not significant
BMF	Bcl2 modifying factor, transcript variant X4	406.119	0.237917	0.364758	0.652258	0.514234	0.779103	0.0490429	Not significant
SRP14	signal recognition particle 14	1181.14	0.0239831	0.156629	0.15312	0.878304	0.955428	0.0136785	Not significant
EIF2AK4	eukaryotic translation initiation factor 2 alpha kinase 4, transcript variant X4	3138.33	0.0416631	0.105668	0.394283	0.693372	0.875149	0.0316684	Not significant
GPR176	G protein-coupled receptor 176, transcript variant X1	3336.17	-0.119078	0.189122	-0.629634	0.528934	0.789132	-0.0595395	Not significant
LOC100155221		100.487	-0.305639	0.254317	-1.2018	0.229439	0.548963	-0.119775	Not significant
FSIP1	fibrous sheath interacting protein 1, transcript variant X2	1018.12	0.17902	0.171957	1.04108	0.29784	0.616386	0.102594	Not significant
THBS1	thrombospondin 1	291.166	-0.877346	0.585435	-1.49862	0.133971	0.425884	-0.0942098	Not significant
LOC102162931	uncharacterized LOC102162931	20.8483	0.118317	0.458784	0.257894	0.796489	0.924092	0.016566	Not significant
LOC110261468	uncharacterized LOC110261468	57.2738	-0.653912	0.540559	-1.2097	0.226396	0.546048	-0.0765024	Not significant
LOC110261469	uncharacterized LOC110261469	126.392	-0.221115	0.366133	-0.60392	0.545897	0.798037	-0.046331	Not significant
RASGRP1	RAS guanyl releasing protein 1, transcript variant X1	6299.6	0.17118	0.45244	0.378349	0.705172	0.880532	0.0241258	Not significant
FAM98B	family with sequence similarity 98 member B	830.348	0.199909	0.143973	1.38852	0.164979	0.472004	0.134921	Not significant
SPRED1	sprouty related EVH1 domain containing 1, transcript variant X1	7152.42	-0.537925	0.13219	-4.06932	4.71503e-05	0.00304967	-0.473758	Not significant
LOC106506784	basic salivary proline-rich protein 2-like, transcript variant X3	1856.68	-0.216332	0.173138	-1.24947	0.211492	0.530023	-0.126727	Not significant
TMCO5A	transmembrane and coiled-coil domains 5A	98.934	-0.361819	0.343362	-1.05375	0.291996	0.611186	-0.0897175	Not significant
LOC110259520	uncharacterized LOC110259520	83.9367	-0.402087	0.336938	-1.19336	0.23273	0.553203	-0.105801	Not significant
MEIS2	Meis homeobox 2, transcript variant X5	4479.07	-0.0572798	0.286611	-0.199852	0.841596	0.942423	-0.0170012	Not significant
C1H15orf41	chromosome 1 C15orf41 homolog, transcript variant X5	1535.74	0.0527935	0.255402	0.206707	0.836238	0.940362	0.0182556	Not significant
LOC110261472	uncharacterized LOC110261472	78.9597	-0.143181	0.308689	-0.463836	0.642765	0.851546	-0.038538	Not significant
LOC106506797	uncharacterized LOC106506797, transcript variant X2	30.288	0.427608	0.404507	1.05711	0.290461	0.609355	0.0776047	Not significant
DPH6	diphthamine biosynthesis 6, transcript variant X10	1762.75	0.559392	0.129581	4.31693	1.58217e-05	0.00135997	0.506141	Not significant
LOC100514264		121.19	1.25131	0.350796	3.56705	0.000361025	0.0123912	1.02131	Up-regulated
ZNF770	zinc finger protein 770, transcript variant X1	375.559	-0.236528	0.160515	-1.47356	0.140601	0.435858	-0.151513	Not significant
AQR	aquarius intron-binding spliceosomal factor, transcript variant X1	2642.78	0.0728739	0.0827584	0.880561	0.378555	0.683267	0.0608971	Not significant
ACTC1	actin, alpha, cardiac muscle 1	52.6295	2.21726	1.09614	2.02279		1	0.045666	Not significant
GJD2	gap junction protein delta 2, transcript variant X2	78.5188	-0.489101	0.560421	-0.87274	0.382805	0.686585	-0.0510358	Not significant
ARHGAP11A	Rho GTPase activating protein 11A	121.872	0.544904	0.349068	1.56103	0.118518	0.400675	0.140028	Not significant
SCG5	secretogranin V, transcript variant X1	1806.03	-0.0755345	0.348374	-0.21682	0.828348	0.937394	-0.0162594	Not significant
GREM1	gremlin 1, DAN family BMP antagonist, transcript variant X1	51.337	-0.211359	0.550075	-0.384237	0.700803	0.878988	-0.0216174	Not significant
FMN1	formin 1	6208.13	-0.262385	0.520831	-0.503782	0.614414	0.836259	-0.0291748	Not significant
FAM169B	family with sequence similarity 169 member B, transcript variant X1	64.0661	-0.279778	0.448785	-0.623411	0.533014	0.791057	-0.0420084	Not significant
PGPEP1L	pyroglutamyl-peptidase I-like, transcript variant X2	89.5785	-0.369647	0.202066	-1.82933	0.0673496	0.300802	-0.216229	Not significant
IGF1R	insulin like growth factor 1 receptor, transcript variant X1	13063.6	-0.129148	0.141127	-0.915122	0.360127	0.66899	-0.0883418	Not significant
SYNM	synemin	1426.55	0.0728448	0.257198	0.283225	0.777004	0.915547	0.0245304	Not significant
TTC23	tetratricopeptide repeat domain 23, transcript variant X4	1586	-0.172121	0.216922	-0.793468	0.427505	0.720293	-0.0763919	Not significant
LRRC28	leucine rich repeat containing 28, transcript variant X1	5013.97	0.384263	0.116147	3.30842	0.000938224	0.0235054	0.335705	Not significant
MEF2A	myocyte enhancer factor 2A, transcript variant 1	7478.38	0.258765	0.213667	1.21107	0.22587	0.545663	0.126485	Not significant
LYSMD4	LysM domain containing 4, transcript variant X1	160.218	0.360601	0.225054	1.60229	0.109092	0.383701	0.177389	Not significant
ADAMTS17	ADAM metallopeptidase with thrombospondin type 1 motif 17, transcript variant X1	5356.54	0.2434	0.428923	0.567468	0.570396	0.810574	0.037206	Not significant
LINS1	lines homolog 1, transcript variant X4	325.567	0.0479843	0.172567	0.278062	0.780965	0.917032	0.0260436	Not significant
ASB7	ankyrin repeat and SOCS box containing 7, transcript variant X1	571.999	0.238624	0.153359	1.55598	0.119713	0.402828	0.158338	Not significant
LOC106509040	uncharacterized LOC106509040, transcript variant X2	27.7298	0.501614	0.353444	1.41922	0.155836	0.458707	0.124669	Not significant
ALDH1A3	aldehyde dehydrogenase 1 family member A3	61.1338	0.53223	0.713455	0.745989	0.455674	0.740352	0.0323093	Not significant
LRRK1	leucine rich repeat kinase 1, transcript variant X1	684.601	0.337741	0.512984	0.658384	0.510291	0.776632	0.0384956	Not significant
CHSY1	chondroitin sulfate synthase 1	1623.22	-0.145883	0.120551	-1.21013	0.226227	0.545962	-0.106923	Not significant
SELENOS	selenoprotein S	336.899	0.0964246	0.264586	0.364436	0.715533	0.885347	0.0320369	Not significant
GABRG3	gamma-aminobutyric acid type A receptor gamma3 subunit	7483.36	-0.428431	0.338065	-1.2673	0.205047	0.522156	-0.109018	Not significant
GABRA5	gamma-aminobutyric acid type A receptor alpha5 subunit, transcript variant X6	1117.43	-0.541979	0.291485	-1.85937	0.0629741	0.289672	-0.227724	Not significant
GABRB3	gamma-aminobutyric acid type A receptor beta3 subunit, transcript variant X2	8398.88	-0.37423	0.356677	-1.04921	0.29408	0.612366	-0.0978837	Not significant
ATP10A	ATPase phospholipid transporting 10A (putative)	3810.92	-0.0451733	0.411799	-0.109698	0.912649	0.968744	-0.00681534	Not significant
LOC110261522	uncharacterized LOC110261522	39.2947	-0.149957	0.580626	-0.258268	0.7962	0.923965	-0.0138473	Not significant
LOC110261525		617.761	0.18818	0.342218	0.549883	0.5824	0.818023	0.0430958	Not significant
UBE3A	ubiquitin protein ligase E3A, transcript variant X7	10545.4	-0.116596	0.213836	-0.54526	0.585575	0.819194	-0.0488649	Not significant
LOC106509042	uncharacterized LOC106509042	28.0906	-0.35042	0.568957	-0.615899	0.537961	0.793242	-0.0345256	Not significant
NDN	necdin, MAGE family member	425.7	-0.329724	0.262618	-1.25553	0.209287	0.527537	-0.126361	Not significant
MAGEL2	MAGE family member L2	470.679	-0.384481	0.162508	-2.36592	0.0179855	0.148225	-0.283364	Not significant
MKRN3	makorin ring finger protein 3	348.849	0.572858	0.366042	1.56501	0.117581	0.398815	0.135013	Not significant
CHRNA7	cholinergic receptor nicotinic alpha 7 subunit	1547.45	-0.687805	0.372795	-1.845	0.065038	0.294981	-0.197656	Not significant
OTUD7A	OTU deubiquitinase 7A, transcript variant X1	14610	0.611736	0.278727	2.19475	0.0281815	0.19058	0.308605	Not significant
KLF13	Kruppel like factor 13	1667.27	0.488341	0.300443	1.6254	0.104077	0.375015	0.166885	Not significant
LOC102164789	uncharacterized LOC102164789	92.276	0.685426	0.429694	1.59515	0.110679	0.386442	0.118939	Not significant
LOC110261527	uncharacterized LOC110261527	23.5351	-0.323651	0.477952	-0.677162	0.498303	0.769245	-0.043696	Not significant
TRPM1	transient receptor potential cation channel subfamily M member 1	30.6372	0.35185	0.439087	0.801323	0.422945	0.71773	0.0534815	Not significant
MTMR10	myotubularin related protein 10	2235.11	0.342828	0.235867	1.45348	0.14609	0.443822	0.157835	Not significant
FAN1	FANCD2 and FANCI associated nuclease 1, transcript variant X10	1106.8	-0.156219	0.125	-1.24976	0.211389	0.530023	-0.112379	Not significant
MPHOSPH10	M-phase phosphoprotein 10	337.773	-0.317005	0.133262	-2.3788	0.017369	0.145345	-0.248264	Not significant
MCEE	methylmalonyl-CoA epimerase	165.363	0.128659	0.154321	0.833711	0.404444	0.704685	0.078161	Not significant
APBA2	amyloid beta precursor protein binding family A member 2	3305.55	-0.0827608	0.130478	-0.63429	0.525891	0.786844	-0.0559749	Not significant
FAM189A1	family with sequence similarity 189 member A1	4335.41	-0.680002	0.312645	-2.175	0.0296303	0.195764	-0.325051	Not significant
NSMCE3	NSE3 homolog, SMC5-SMC6 complex component	208.404	-0.295437	0.197569	-1.49536	0.134821	0.427587	-0.162367	Not significant
LOC102162639	uncharacterized LOC102162639	43.8178	-0.306263	0.388395	-0.788535	0.430384	0.721927	-0.0595586	Not significant
TJP1	tight junction protein 1, transcript variant X7	12099.7	0.148626	0.245988	0.604202	0.545709	0.797898	0.0553458	Not significant
SEH1L	SEH1 like nucleoporin	48.6321	0.580362	0.357236	1.62459	0.104249	0.375287	0.147913	Not significant
LOC100739120		99.9657	1.4257	0.644692	2.21144	0.0270052	0.186369	0.10484	Not significant
TARSL2	threonyl-tRNA synthetase like 2	495.677	0.754355	0.220544	3.42043	0.000625228	0.0182573	0.620071	Not significant
TM2D3	TM2 domain containing 3, transcript variant X1	274.578	-0.0139218	0.235127	-0.0592096	0.952785	0.983705	-0.00515438	Not significant
PCSK6	proprotein convertase subtilisin/kexin type 6, transcript variant X1	2715.35	1.46526	0.524901	2.7915	0.00524639	0.0727663	0.760444	Not significant
SNRPA1	small nuclear ribonucleoprotein polypeptide A'	347.667	-0.0734944	0.120746	-0.608669	0.542744	0.796059	-0.0520039	Not significant
CTDP1	CTD phosphatase subunit 1, transcript variant X4	845.395	0.0616988	0.181727	0.339514	0.734222	0.895466	0.0319941	Not significant
NFATC1	nuclear factor of activated T-cells 1	279.893	1.05556	0.565667	1.86604	0.062036	0.287012	0.103373	Not significant
ATP9B	ATPase phospholipid transporting 9B (putative)	4693.1	0.427609	0.162566	2.63037	0.00852917	0.0972395	0.328279	Not significant
LOC102167646		28.7945	1.29462	0.479016	2.70267	0.00687846	0.0860818	0.68597	Not significant
SALL3	spalt like transcription factor 3	1150.94	-0.986663	0.299816	-3.29089	0.000998696	0.0247439	-0.783166	Not significant
GALR1	galanin receptor 1, transcript variant X2	32.5065	0.166495	0.726029	0.229323	0.818618	0.933641	0.0102585	Not significant
MBP	myelin basic protein	188672	1.34533	0.607691	2.21385	0.0268394	0.18604	0.113748	Not significant
ZNF236	zinc finger protein 236, transcript variant X6	1708.96	0.180443	0.178049	1.01344	0.310848	0.6245	0.101129	Not significant
LOC106509046	uncharacterized LOC106509046, transcript variant X2	44.9989	2.74102	0.466904	5.87064	4.34127e-09	1.60529e-06	2.57261	Up-regulated
ZNF516	zinc finger protein 516	2498.24	-0.424562	0.199146	-2.13191	0.0330139	0.205334	-0.266889	Not significant
TSHZ1	teashirt zinc finger homeobox 1, transcript variant X3	1287.11	-0.393999	0.189814	-2.0757	0.0379213	0.22137	-0.257353	Not significant
ZADH2	zinc binding alcohol dehydrogenase domain containing 2, transcript variant X2	461.439	-0.347049	0.130278	-2.66392	0.00772369	0.0916832	-0.281887	Not significant
LOC110261572	uncharacterized LOC110261572	18.8432	0.625869	0.561167	1.1153	0.264723	0.586854	0.0621914	Not significant
ZNF407	zinc finger protein 407, transcript variant X1	5999.66	0.0853694	0.112244	0.760569	0.446915	0.734313	0.0634957	Not significant
CNDP1	carnosine dipeptidase 1, transcript variant X2	273.268	1.57873	0.367351	4.2976	1.72654e-05	0.00145181	1.38671	Up-regulated
CNDP2	carnosine dipeptidase 2	2017.14	-0.00099002	0.19383	-0.00510767	0.995925	0.998983	0.000980192	Not significant
FAM69C	family with sequence similarity 69 member C, transcript variant X2	216.88	-0.517935	0.443544	-1.16772	0.24292	0.564806	-0.0860166	Not significant
CYB5A	cytochrome b5 type A (microsomal), transcript variant X1	1001.71	-0.092023	0.1164	-0.790574	0.429193	0.721197	-0.0667423	Not significant
TIMM21	translocase of inner mitochondrial membrane 21	256.5	-0.16011	0.181591	-0.881705	0.377936	0.682843	-0.0853505	Not significant
FBXO15	F-box protein 15, transcript variant X5	144.93	-0.34619	0.203236	-1.70338	0.0884961	0.346451	-0.196372	Not significant
LOC110261590	uncharacterized LOC110261590	35.0434	-0.495455	0.303174	-1.63423	0.102211	0.371272	-0.174958	Not significant
NETO1	neuropilin and tolloid like 1, transcript variant X7	3069.72	-0.320757	0.315199	-1.01763	0.308854	0.623472	-0.0899329	Not significant
LOC102158634	uncharacterized LOC102158634	66.2911	-0.629705	0.477391	-1.31906	0.187151	0.500947	-0.0945406	Not significant
CBLN2	cerebellin 2 precursor, transcript variant X1	380.632	0.23137	0.344239	0.67212	0.501507	0.770523	0.0529496	Not significant
LOC100517320	uncharacterized LOC100517320	22.0299	-0.591345	0.482485	-1.22562	0.22034	0.539981	-0.084676	Not significant
LOC106509052	uncharacterized LOC106509052, transcript variant X2	32.0597	0.337156	0.302897	1.11311	0.265663	0.587403	0.10045	Not significant
SOCS6	suppressor of cytokine signaling 6, transcript variant X1	991.79	0.184433	0.227382	0.811114	0.4173	0.713658	0.0768292	Not significant
RTTN	rotatin, transcript variant X7	874.455	1.07515	0.298393	3.60314	0.000314402	0.0114639	0.89141	Up-regulated
CD226	CD226 molecule, transcript variant X2	127.989	0.476678	0.335168	1.4222	0.154967	0.457331	0.126839	Not significant
LOC110261609	uncharacterized LOC110261609	30.579	-0.357141	0.493672	-0.723439	0.46941	0.750551	-0.0458108	Not significant
DOK6	docking protein 6, transcript variant X4	6141.32	-0.767221	0.332161	-2.30978	0.0209001	0.161833	-0.397962	Not significant
LOC102162853	uncharacterized LOC102162853, transcript variant X5	603.278	-0.215396	0.304485	-0.707411	0.479311	0.758786	-0.0605059	Not significant
CCDC102B	coiled-coil domain containing 102B	21.2962	-1.29534	0.62877	-2.06012	0.0393872	0.225837	-0.135909	Not significant
TMX3	thioredoxin related transmembrane protein 3, transcript variant X3	1045.91	-0.145223	0.213938	-0.678809	0.497259	0.768737	-0.0633895	Not significant
LOC110261617	uncharacterized LOC110261617	86.1419	-0.473254	0.419504	-1.12813	0.259266	0.581362	-0.0856277	Not significant
DSEL	dermatan sulfate epimerase-like, transcript variant X1	454.665	-0.841227	0.336672	-2.49866	0.0124665	0.120223	-0.490422	Not significant
CDH19	cadherin 19, transcript variant X1	660.402	1.11197	0.623766	1.78267	0.0746405	0.316622	0.0867354	Not significant
CDH7	cadherin 7, transcript variant X5	1324.97	-0.794136	0.517666	-1.53407	0.125012	0.411764	-0.107648	Not significant
LOC100156248	serpin B8, transcript variant X1	85.4546	0.103984	0.290094	0.35845	0.720007	0.887968	0.0301983	Not significant
SERPINB7	serpin family B member 7	215.822	-0.752124	1.0894	-0.690403	0.489941	0.763799	-0.0221857	Not significant
VPS4B	vacuolar protein sorting 4 homolog B	1643.09	0.441667	0.154888	2.85153	0.00435096	0.0649698	0.355564	Not significant
KDSR	3-ketodihydrosphingosine reductase	1389.73	0.0971242	0.115062	0.844102	0.398612	0.700518	0.0720238	Not significant
BCL2	BCL2, apoptosis regulator, transcript variant X2	3644.69	-0.0683755	0.244656	-0.279476	0.77988	0.916477	-0.0255457	Not significant
LOC110261644	uncharacterized LOC110261644	186.586	0.0393468	0.289603	0.135865	0.891928	0.960816	0.0115233	Not significant
LOC110261643	uncharacterized LOC110261643	42.3441	0.0707545	0.299496	0.236245	0.813242	0.931389	0.019734	Not significant
PHLPP1	PH domain and leucine rich repeat protein phosphatase 1	18923.7	0.187603	0.357818	0.524298	0.600071	0.827484	0.0439247	Not significant
ZCCHC2	zinc finger CCHC-type containing 2	1123.9	-0.236177	0.150072	-1.57376	0.115543	0.395779	-0.159606	Not significant
TNFRSF11A	TNF receptor superfamily member 11a, transcript variant X2	358.237	0.115054	0.379347	0.303295	0.761665	0.907865	0.0222894	Not significant
KIAA1468	KIAA1468 ortholog, transcript variant X10	3870.38	0.223035	0.140066	1.59235	0.111305	0.387609	0.156807	Not significant
PIGN	phosphatidylinositol glycan anchor biosynthesis class N, transcript variant X4	1571.97	0.651764	0.152886	4.26306	2.01644e-05	0.00163976	0.586757	Not significant
RNF152	ring finger protein 152, transcript variant X9	986.415	-0.13875	0.132373	-1.04818	0.294556	0.613009	-0.0959471	Not significant
CDH20	cadherin 20, transcript variant X1	14036.1	1.23786	0.394762	3.13572	0.00171434	0.0356715	0.949506	Up-regulated
LOC102165284	uncharacterized LOC102165284, transcript variant X3	47.6394	1.13837	0.536328	2.12253	0.0337932	0.208068	0.133996	Not significant
LOC110261667	glutamate decarboxylase 1-like, transcript variant X1	39.7756	-0.223937	0.31932	-0.701294	0.48312	0.760035	-0.0582612	Not significant
PMAIP1	phorbol-12-myristate-13-acetate-induced protein 1	28.8758	1.22123	0.693671	1.76053	0.0783181	0.325325	0.078511	Not significant
CCBE1	collagen and calcium binding EGF domains 1, transcript variant X4	1427.65	-0.171592	0.286299	-0.599347	0.548941	0.798853	-0.0515407	Not significant
LOC106509065	uncharacterized LOC106509065	1004.28	-0.0601047	0.131106	-0.458445	0.646633	0.853611	-0.0408195	Not significant
LMAN1	lectin, mannose binding 1	910.53	0.0661155	0.118336	0.558711	0.576359	0.814852	0.0475547	Not significant
SEC11C	SEC11 homolog C, signal peptidase complex subunit	758.698	0.0779124	0.120189	0.648248	0.516825	0.780875	0.0557912	Not significant
LOC100627702	O-acyltransferase like protein-like, transcript variant X5	21.9648	0.195317	0.464202	0.420759	0.673931	0.86439	0.0268143	Not significant
ZNF532	zinc finger protein 532, transcript variant X9	5900.59	0.182087	0.192784	0.944514	0.344907	0.656342	0.0898048	Not significant
MALT1	MALT1 paracaspase, transcript variant X2	1333.67	0.0189707	0.23145	0.0819643	0.934675	0.976114	0.0075837	Not significant
ALPK2	alpha kinase 2, transcript variant X4	122.986	0.133693	0.296128	0.451469	0.651651	0.855912	0.0379724	Not significant
LOC106509068	uncharacterized LOC106509068, transcript variant X1	22.894	0.915664	0.471922	1.94029	0.0523449	0.262703	0.147678	Not significant
NEDD4L	neural precursor cell expressed, developmentally down-regulated 4-like, E3 ubiquitin protein ligase, transcript variant X7	13944.7	-0.161296	0.154815	-1.04187	0.297473	0.616025	-0.09952	Not significant
ATP8B1	ATPase phospholipid transporting 8B1, transcript variant X1	530.493	-0.403714	0.31309	-1.28945	0.197242	0.513694	-0.124187	Not significant
LOC110261747	uncharacterized LOC110261747	477.085	-0.22565	0.376141	-0.599907	0.548568	0.79885	-0.0485721	Not significant
SLC51B	solute carrier family 51 beta subunit, transcript variant X1	366.616	-0.309836	0.332238	-0.932574	0.35104	0.660936	-0.07914	Not significant
RASL12	RAS like family 12, transcript variant X1	555.163	-0.171243	0.321792	-0.532153	0.59462	0.824841	-0.0428553	Not significant
UBAP1L	ubiquitin associated protein 1 like, transcript variant X2	56.8986	-0.0351566	0.271364	-0.129555	0.896918	0.962779	-0.0109692	Not significant
PDCD7	programmed cell death 7	327.757	0.359657	0.205023	1.75423	0.0793917	0.327149	0.201895	Not significant
CLPX	caseinolytic mitochondrial matrix peptidase chaperone subunit, transcript variant X2	2801.06	0.0926817	0.117175	0.79097	0.428962	0.721036	0.0673393	Not significant
CILP	cartilage intermediate layer protein, transcript variant X1	73.172	0.206694	0.294001	0.703039	0.482031	0.759535	0.0604372	Not significant
PARP16	poly(ADP-ribose) polymerase family member 16, transcript variant X5	436.594	-0.0316383	0.140095	-0.225834	0.82133	0.935027	-0.0195485	Not significant
IGDCC3	immunoglobulin superfamily DCC subclass member 3, transcript variant X2	1419.25	0.187552	0.38314	0.489513	0.624479	0.84161	0.0357185	Not significant
IGDCC4	immunoglobulin superfamily DCC subclass member 4, transcript variant X1	1140.18	-0.397747	0.202184	-1.96725	0.0491543	0.253975	-0.241378	Not significant
DPP8	dipeptidyl peptidase 8, transcript variant X3	3783.52	0.187045	0.103127	1.81374	0.0697176	0.306626	0.152779	Not significant
HACD3	3-hydroxyacyl-CoA dehydratase 3	2062.01	-0.0665523	0.101416	-0.656232	0.511675	0.777177	-0.051412	Not significant
INTS14	integrator complex subunit 14, transcript variant X1	1147.35	0.238339	0.121243	1.96581	0.0493211	0.254702	0.185041	Not significant
SLC24A1	solute carrier family 24 member 1, transcript variant X5	361.873	0.50749	0.213612	2.37576	0.0175129	0.145802	0.335549	Not significant
DENND4A	DENN domain containing 4A	5276.77	-0.0716305	0.170702	-0.419623	0.674761	0.864809	-0.0393033	Not significant
LOC110261793	uncharacterized LOC110261793, transcript variant X2	128.415	-0.449078	0.211198	-2.12634	0.0334749	0.206938	-0.280546	Not significant
RAB11A	RAB11A, member RAS oncogene family	1125.44	-0.112109	0.117637	-0.953007	0.340586	0.65272	-0.0819076	Not significant
MEGF11	multiple EGF like domains 11, transcript variant X16	971.897	0.362281	0.353923	1.02362	0.306017	0.622129	0.0817213	Not significant
LOC110261940	uncharacterized LOC110261940, transcript variant X1	164.655	0.861631	0.33465	2.57473	0.010032	0.105646	0.493767	Not significant
DIS3L	DIS3 like exosome 3'-5' exoribonuclease, transcript variant X1	742.59	-0.121686	0.144159	-0.844109	0.398608	0.700518	-0.0777402	Not significant
TIPIN	TIMELESS interacting protein, transcript variant X3	466.149	0.10304	0.121744	0.846367	0.397348	0.699942	0.0738675	Not significant
MAP2K1	mitogen-activated protein kinase kinase 1	4355.23	-0.322631	0.245709	-1.31306	0.189162	0.503559	-0.139808	Not significant
SNAPC5	small nuclear RNA activating complex polypeptide 5, transcript variant X3	1157.9	-0.0812669	0.277465	-0.292891	0.769605	0.912539	-0.024914	Not significant
RPL4	ribosomal protein L4	3142.82	0.18901	0.149004	1.26849	0.204622	0.521859	0.124803	Not significant
ZWILCH	zwilch kinetochore protein, transcript variant X1	256.54	0.465014	0.176448	2.63542	0.00840336	0.0962531	0.350244	Not significant
LCTL	lactase like	51.8474	0.412341	0.251646	1.63858	0.101302	0.369716	0.183176	Not significant
SMAD6	SMAD family member 6	821.09	-0.707435	0.494637	-1.43021	0.152656	0.453643	-0.101983	Not significant
LOC102161686	uncharacterized LOC102161686	207.582	0.232732	0.298134	0.780631	0.435019	0.725374	0.0662388	Not significant
LOC100516844		149.376	0.128358	0.277359	0.462789	0.643516	0.852021	0.0400886	Not significant
SMAD3	SMAD family member 3	3948.11	-0.101772	0.225618	-0.451078	0.651933	0.856065	-0.0411123	Not significant
AAGAB	alpha- and gamma-adaptin binding protein, transcript variant X3	2134.8	0.121903	0.120111	1.01492	0.310144	0.624354	0.0872103	Not significant
IQCH	IQ motif containing H, transcript variant X2	241.379	0.106493	0.282567	0.376878	0.706265	0.881254	0.0320141	Not significant
LOC110261942	uncharacterized LOC110261942, transcript variant X1	145.52	0.229714	0.298098	0.7706	0.440944	0.729638	0.0662531	Not significant
C1H15orf61	chromosome 1 C15orf61 homolog, transcript variant X2	103.96	-0.124451	0.33193	-0.374932	0.707711	0.88213	-0.0296567	Not significant
MAP2K5	mitogen-activated protein kinase kinase 5, transcript variant X11	4006.38	0.0693065	0.147732	0.469137	0.638972	0.848762	0.0437299	Not significant
PIAS1	protein inhibitor of activated STAT 1	5241.54	0.14065	0.0991036	1.41922	0.155834	0.458707	0.117522	Not significant
CALML4	calmodulin like 4	61.2186	0.944733	0.437282	2.16047	0.0307365	0.198315	0.192711	Not significant
CLN6	ceroid-lipofuscinosis, neuronal 6, late infantile, variant, transcript variant X1	634.99	-0.175917	0.167394	-1.05092	0.293296	0.612241	-0.102087	Not significant
FEM1B	fem-1 homolog B	2710.2	-0.297768	0.233549	-1.27497	0.20232	0.519124	-0.133065	Not significant
ITGA11	integrin subunit alpha 11, transcript variant X1	1280.14	3.46164	1.33118	2.60044		1	0.0378576	Not significant
CORO2B	coronin 2B, transcript variant X2	9808.72	0.616193	0.277601	2.21971	0.0264388	0.184353	0.316503	Not significant
LOC106509078	uncharacterized LOC106509078, transcript variant X2	216.268	0.407481	0.295163	1.38053	0.167423	0.475393	0.132044	Not significant
ANP32A	acidic nuclear phosphoprotein 32 family member A, transcript variant X2	2467.92	0.219622	0.161176	1.36262	0.173002	0.48277	0.137458	Not significant
GLCE	glucuronic acid epimerase	1913.91	0.0397498	0.145716	0.272789	0.785015	0.91904	0.0250913	Not significant
PAQR5	progestin and adipoQ receptor family member 5, transcript variant X1	195.362	0.33618	0.489833	0.686314	0.492515	0.765267	0.0414504	Not significant
KIF23	kinesin family member 23, transcript variant X1	430.916	0.00348477	0.32656	0.0106712	0.991486	0.997441	0.00170853	Not significant
LOC106509080	uncharacterized LOC106509080	82.8473	-0.0968246	0.382984	-0.252816	0.80041	0.925781	-0.0181598	Not significant
RPLP1	ribosomal protein lateral stalk subunit P1	831.955	0.318186	0.253866	1.25336	0.210074	0.52844	0.122126	Not significant
TLE3	transducin like enhancer of split 3, transcript variant X11	1339.17	-0.170257	0.301289	-0.565094	0.57201	0.811748	-0.0467228	Not significant
UACA	uveal autoantigen with coiled-coil domains and ankyrin repeats, transcript variant X2	2965.51	0.476364	0.301596	1.57948	0.114227	0.393569	0.15188	Not significant
LOC100522295		81.8574	2.55518	0.630092	4.05525	5.00806e-05	0.00318662	2.18431	Up-regulated
LARP6	La ribonucleoprotein domain family member 6	1477.52	0.587758	0.371948	1.58022	0.114057	0.393235	0.134935	Not significant
LRRC49	leucine rich repeat containing 49, transcript variant X2	3042.79	0.0992588	0.306577	0.323764	0.746116	0.900433	0.0283674	Not significant
THSD4	thrombospondin type 1 domain containing 4, transcript variant X1	5292.31	-0.0451551	0.297715	-0.151672	0.879446	0.955557	-0.0109409	Not significant
NR2E3	nuclear receptor subfamily 2 group E member 3	476.999	-0.346151	0.2967	-1.16667	0.243344	0.565257	-0.110178	Not significant
MYO9A	myosin IXA, transcript variant X5	9511.02	0.0166259	0.169336	0.0981829	0.921787	0.971246	0.00935599	Not significant
SENP8	SUMO/sentrin peptidase family member, NEDD8 specific	242.275	0.104742	0.203563	0.514544	0.606872	0.831653	0.0483534	Not significant
LOC100627175	GRAM domain containing 2-like, transcript variant X3	199.897	0.162488	0.18482	0.879171	0.379309	0.683868	0.0855707	Not significant
LOC100627270	uncharacterized LOC100627270, transcript variant X4	120.277	-0.0587267	0.25874	-0.226972	0.820446	0.934777	-0.0196622	Not significant
GEMIN2	gem nuclear organelle associated protein 2, transcript variant X1	1157.79	0.0145981	0.130943	0.111484	0.911232	0.968036	0.0107886	Not significant
TRAPPC6B	trafficking protein particle complex 6B	773.672	0.101187	0.142805	0.708562	0.478596	0.758677	0.0648139	Not significant
PNN	pinin, desmosome associated protein	1422.61	0.150481	0.183031	0.822158	0.410987	0.709337	0.0791072	Not significant
MIA2	melanoma inhibitory activity 2, transcript variant X2	736.683	0.12587	0.137929	0.912569	0.361469	0.670241	0.0838969	Not significant
FBXO33	F-box protein 33	887.785	-0.40038	0.162042	-2.47084	0.0134797	0.125533	-0.300142	Not significant
LOC102162695	uncharacterized LOC102162695, transcript variant X1	6164.1	-0.266692	0.186152	-1.43266	0.151955	0.452925	-0.152527	Not significant
LOC110256865	uncharacterized LOC110256865, transcript variant X2	41.877	-0.699714	0.291777	-2.39811	0.0164799	0.141345	-0.407822	Not significant
LOC110262065	uncharacterized LOC110262065	100.055	-0.0314655	0.429927	-0.073188	0.941657	0.979179	-0.00466555	Not significant
LOC110262077	uncharacterized LOC110262077	103.791	-0.367237	0.392901	-0.934681	0.349953	0.66002	-0.0717439	Not significant
LRFN5	leucine rich repeat and fibronectin type III domain containing 5, transcript variant X9	6441.46	-0.314818	0.409669	-0.768469	0.442209	0.730603	-0.0558832	Not significant
LOC102163587		273.132	-0.108276	0.418658	-0.258627	0.795923	0.923808	-0.0176902	Not significant
LOC102166446		40.9044	-0.574289	0.469947	-1.22203	0.221696	0.541709	-0.0865536	Not significant
C1H14orf28	chromosome 1 C14orf28 homolog	258.585	-0.00276637	0.209066	-0.013232	0.989443	0.99671	0.00141014	Not significant
KLHL28	kelch like family member 28, transcript variant X1	1415.25	-0.00814434	0.115263	-0.0706587	0.943669	0.97992	-0.00578066	Not significant
TOGARAM1	TOG array regulator of axonemal microtubules 1, transcript variant X12	1930.49	-0.0798036	0.0805747	-0.99043	0.321964	0.635218	-0.067173	Not significant
PRPF39	pre-mRNA processing factor 39, transcript variant X7	1292.49	0.475018	0.152506	3.11474	0.00184109	0.037301	0.392213	Not significant
FKBP3	FK506 binding protein 3	898.153	-0.264801	0.162627	-1.62827	0.103468	0.374095	-0.172278	Not significant
FANCM	Fanconi anemia complementation group M, transcript variant X1	429.674	0.596307	0.180134	3.31035	0.000931803	0.0235025	0.493337	Not significant
MIS18BP1	MIS18 binding protein 1, transcript variant X3	655.673	0.571585	0.265525	2.15266	0.0313458	0.199712	0.305451	Not significant
LOC110262095	uncharacterized LOC110262095, transcript variant X1	19.7591	0.568517	0.454573	1.25066	0.211058	0.529686	0.0859056	Not significant
RPL10L	ribosomal protein L10 like	15.6248	0.493617	0.544977	0.905757	0.365064	0.672671	0.051497	Not significant
LOC110262096	uncharacterized LOC110262096, transcript variant X1	229.664	0.00208374	0.401384	0.00519139	0.995858	0.998983	0.000715637	Not significant
MDGA2	MAM domain containing glycosylphosphatidylinositol anchor 2, transcript variant X4	19460.9	-0.309287	0.227816	-1.35762	0.174585	0.484895	-0.143455	Not significant
RPS29	ribosomal protein S29, transcript variant X2	97.7513	0.258743	0.18233	1.41909	0.155872	0.458745	0.148925	Not significant
LRR1	leucine rich repeat protein 1, transcript variant X3	89.5478	0.285542	0.274521	1.04014	0.298273	0.616669	0.0962495	Not significant
RPL36AL	ribosomal protein L36a like	470.826	0.0430173	0.237401	0.181201	0.85621	0.946869	0.0164544	Not significant
MGAT2	mannosyl (alpha-1,6-)-glycoprotein beta-1,2-N-acetylglucosaminyltransferase	115.03	-0.0468018	0.285034	-0.164197	0.869576	0.951751	-0.0136858	Not significant
DNAAF2	dynein axonemal assembly factor 2	123.954	-0.409353	0.229834	-1.78108	0.0748989	0.317171	-0.213227	Not significant
LOC110262104	uncharacterized LOC110262104	89.9031	-0.319318	0.208858	-1.52888	0.126294	0.413321	-0.168498	Not significant
POLE2	DNA polymerase epsilon 2, accessory subunit, transcript variant X1	263.966	-0.0637897	0.174882	-0.364758	0.715292	0.88522	-0.0336227	Not significant
KLHDC1	kelch domain containing 1, transcript variant X7	1691.69	0.182672	0.230658	0.79196	0.428384	0.720895	0.0745474	Not significant
KLHDC2	kelch domain containing 2, transcript variant X2	1246.84	0.169958	0.124726	1.36266	0.172991	0.48277	0.123831	Not significant
NEMF	nuclear export mediator factor, transcript variant X1	2511.25	0.215797	0.103418	2.08666	0.0369188	0.218053	0.177198	Not significant
ARF6	ADP ribosylation factor 6, transcript variant X2	907.339	-0.235409	0.146706	-1.60463	0.108575	0.382603	-0.161571	Not significant
LOC110262125	uncharacterized LOC110262125, transcript variant X2	36.3245	-1.19476	0.412097	-2.89922	0.00374088	0.0586042	-0.8327	Not significant
VCPKMT	valosin containing protein lysine methyltransferase	233.872	-0.141915	0.209693	-0.676772	0.498551	0.769302	-0.0638131	Not significant
SOS2	SOS Ras/Rho guanine nucleotide exchange factor 2	3289.58	0.0457885	0.14186	0.322772	0.746868	0.900745	0.0293312	Not significant
L2HGDH	L-2-hydroxyglutarate dehydrogenase, transcript variant X1	1149.38	0.100096	0.140682	0.711504	0.476772	0.756887	0.0660987	Not significant
LOC102160041		32.0652	-0.0951577	0.354474	-0.268447	0.788355	0.920914	-0.0204108	Not significant
ATP5S	ATP synthase, H+ transporting, mitochondrial Fo complex subunit s (factor B), transcript variant X3	419.386	0.127199	0.194566	0.653755	0.51327	0.778441	0.0619539	Not significant
CDKL1	cyclin dependent kinase like 1, transcript variant X5	954.223	-0.357646	0.310169	-1.15307	0.248883	0.570363	-0.106141	Not significant
LOC110262144	uncharacterized LOC110262144	23.5082	-1.04027	0.382636	-2.7187	0.00655385	0.0837849	-0.668206	Not significant
LOC110262146	uncharacterized LOC110262146	25.4919	-0.647839	0.310117	-2.08901	0.0367064	0.217348	-0.285904	Not significant
MAP4K5	mitogen-activated protein kinase kinase kinase kinase 5, transcript variant X1	5818.21	0.487113	0.30311	1.60705	0.108043	0.381169	0.155658	Not significant
ATL1	atlastin GTPase 1, transcript variant X2	3643.87	-0.0182262	0.254814	-0.0715273	0.942978	0.979734	-0.00588509	Not significant
SAV1	salvador family WW domain containing protein 1	866.312	0.0334026	0.187007	0.178617	0.858239	0.947325	0.0173526	Not significant
NIN	ninein, transcript variant X33	5331.43	-0.0118913	0.177102	-0.0671438	0.946467	0.981214	-0.00645157	Not significant
LOC110259558	translation initiation factor IF-2-like	16.6748	-0.0915482	0.451488	-0.20277	0.839315	0.941605	-0.0130236	Not significant
ABHD12B	abhydrolase domain containing 12B, transcript variant X1	484.529	-0.439689	0.156276	-2.81355	0.00489982	0.0695342	-0.349917	Not significant
PYGL	glycogen phosphorylase L	2150.14	-0.354095	0.196259	-1.80422	0.0711965	0.309296	-0.210478	Not significant
LOC106509104	uncharacterized LOC106509104	661.542	-0.660071	0.328091	-2.01185	0.0442353	0.240679	-0.262617	Not significant
TRIM9	tripartite motif containing 9, transcript variant X9	7586.4	-0.677838	0.312757	-2.1673	0.0302122	0.197339	-0.322906	Not significant
TMX1	thioredoxin related transmembrane protein 1, transcript variant X1	636.135	-0.110761	0.121204	-0.913843	0.3608	0.669547	-0.0793587	Not significant
LOC102162767	uncharacterized LOC102162767, transcript variant X2	125.178	1.95688	1.32948	1.47191	0.141045	0.436485	0.0282759	Not significant
FRMD6	FERM domain containing 6, transcript variant X1	1696.14	-0.536455	0.141745	-3.78465	0.000153925	0.00719091	-0.470903	Not significant
GNG2	G protein subunit gamma 2, transcript variant X6	5588.59	-0.269936	0.195951	-1.37757	0.168338	0.475783	-0.147199	Not significant
C1H14orf166	chromosome 1 C14orf166 homolog	665.981	0.0842762	0.127482	0.661081	0.50856	0.775262	0.0580302	Not significant
NID2	nidogen 2, transcript variant X3	586.866	-0.254653	0.387248	-0.657596	0.510798	0.776739	-0.0479922	Not significant
PTGDR	prostaglandin D2 receptor, transcript variant X2	132.122	1.38425	0.703434	1.96785	0.0490858	0.253822	0.0822025	Not significant
PTGER2	prostaglandin E receptor 2	23.0155	0.779758	0.724864	1.07573	0.282049	0.602002	0.0456663	Not significant
TXNDC16	thioredoxin domain containing 16, transcript variant X5	966.514	0.209425	0.187502	1.11693	0.264026	0.5862	0.113916	Not significant
GPR137C	G protein-coupled receptor 137C	1846.28	0.0914879	0.303892	0.301054	0.763373	0.908644	0.0253626	Not significant
ERO1A	endoplasmic reticulum oxidoreductase 1 alpha	1951.37	-0.0175219	0.207147	-0.0845866	0.93259	0.975031	-0.00501964	Not significant
LOC100517136		61.1792	-0.107555	0.215994	-0.497955	0.618516	0.837595	-0.0463768	Not significant
LOC102165124		280.691	-0.395897	0.234832	-1.68587	0.0918202	0.353722	-0.196358	Not significant
PSMC6	proteasome 26S subunit, ATPase 6	2113.84	0.000940853	0.0978371	0.00961652	0.992327	0.997927	0.000639329	Not significant
STYX	serine/threonine/tyrosine interacting protein, transcript variant X1	763.09	-0.0520956	0.212425	-0.245242	0.806269	0.928866	-0.0222218	Not significant
GNPNAT1	glucosamine-phosphate N-acetyltransferase 1, transcript variant X3	502.835	-0.100147	0.180988	-0.553335	0.580034	0.816864	-0.0522156	Not significant
FERMT2	fermitin family member 2, transcript variant X8	4032.4	-0.323628	0.207063	-1.56294	0.118066	0.399781	-0.176722	Not significant
LOC106509109	uncharacterized LOC106509109	27.8562	0.417972	0.391995	1.06627	0.286301	0.60582	0.080486	Not significant
DDHD1	DDHD domain containing 1, transcript variant X7	4448.85	0.128007	0.216305	0.591787	0.553993	0.800912	0.0567129	Not significant
BMP4	bone morphogenetic protein 4, transcript variant X3	72.5847	-0.244167	0.489107	-0.49921	0.617631	0.837178	-0.0311842	Not significant
LOC102167290	uncharacterized LOC102167290, transcript variant X1	658.87	0.00995943	0.327443	0.0304158	0.975735	0.992117	0.0026262	Not significant
CDKN3	cyclin dependent kinase inhibitor 3, transcript variant X2	210.159	0.55064	0.21724	2.53471	0.0112542	0.112933	0.381692	Not significant
CNIH1	cornichon family AMPA receptor auxiliary protein 1, transcript variant X1	2556.37	0.382145	0.218865	1.74603	0.0808058	0.329805	0.204253	Not significant
GMFB	glia maturation factor beta, transcript variant X1	4311.99	0.129862	0.277326	0.468265	0.639595	0.849182	0.0409016	Not significant
CGRRF1	cell growth regulator with ring finger domain 1, transcript variant X5	491.278	0.178025	0.230831	0.771233	0.440569	0.7295	0.0713761	Not significant
SAMD4A	sterile alpha motif domain containing 4A, transcript variant X1	5241.32	-0.473947	0.252047	-1.88039	0.0600547	0.282291	-0.245046	Not significant
LOC106509117	uncharacterized LOC106509117, transcript variant X2	509.407	1.65524	0.440866	3.75452	0.000173672	0.00768621	1.37435	Up-regulated
GCH1	GTP cyclohydrolase 1, transcript variant X1	309.794	1.27122	0.324414	3.9185	8.91014e-05	0.00485058	1.08499	Up-regulated
WDHD1	WD repeat and HMG-box DNA binding protein 1, transcript variant X1	558.474	0.376148	0.131827	2.85335	0.00432606	0.0648678	0.310514	Not significant
SOCS4	suppressor of cytokine signaling 4	750.889	-0.0307932	0.185047	-0.166407	0.867836	0.951162	-0.0155135	Not significant
LOC110262208	uncharacterized LOC110262208	28.5727	0.551859	0.323368	1.7066	0.0878973	0.345351	0.177293	Not significant
LOC110262207	uncharacterized LOC110262207	1287.64	-0.14453	0.172922	-0.835811	0.403261	0.703514	-0.0801712	Not significant
MAPK1IP1L	mitogen-activated protein kinase 1 interacting protein 1 like, transcript variant X3	659.405	-0.202459	0.202105	-1.00175	0.316463	0.629879	-0.0993705	Not significant
LGALS3	galectin 3, transcript variant X1	176.599	2.28875	0.901584	2.53859	0.0111301	0.112157	0.0703347	Not significant
FBXO34	F-box protein 34, transcript variant X8	4381.72	-0.00571673	0.1789	-0.0319549	0.974508	0.991885	-0.00183362	Not significant
ATG14	autophagy related 14	890.767	0.20327	0.106012	1.91744	0.0551825	0.270888	0.164457	Not significant
KTN1	kinectin 1, transcript variant X10	4515.44	0.240059	0.198609	1.20871	0.226776	0.546343	0.123254	Not significant
LOC102160535	uncharacterized LOC102160535	300.452	-1.15875	0.383523	-3.02134	0.00251658	0.0455402	-0.84491	Down-regulated
LOC110262230	uncharacterized LOC110262230	31.9903	-0.822448	0.545346	-1.50812	0.131523	0.42228	-0.100114	Not significant
PELI2	pellino E3 ubiquitin protein ligase family member 2	2878.74	-0.0068016	0.231431	-0.0293893	0.976554	0.992374	-0.00232305	Not significant
TMEM260	transmembrane protein 260, transcript variant X5	1121.14	0.632788	0.32649	1.93815	0.0526046	0.263201	0.214681	Not significant
LOC106509119	uncharacterized LOC106509119, transcript variant X1	89.2498	0.956258	0.545666	1.75246	0.0796945	0.327845	0.101443	Not significant
EXOC5	exocyst complex component 5, transcript variant X2	2933.57	0.0910602	0.123344	0.73826	0.460356	0.743107	0.0645148	Not significant
AP5M1	adaptor related protein complex 5 mu 1 subunit, transcript variant X3	647.785	0.0781222	0.125107	0.624445	0.532335	0.790787	0.0541759	Not significant
LOC110262249	uncharacterized LOC110262249, transcript variant X2	1065.74	0.0264474	0.167434	0.157957	0.87449	0.953815	0.015288	Not significant
NAA30	N(alpha)-acetyltransferase 30, NatC catalytic subunit	1153.09	0.120736	0.112344	1.07469	0.282512	0.602336	0.0907537	Not significant
LOC110262255	uncharacterized LOC110262255	29.5838	-0.206101	0.459025	-0.448998	0.653433	0.856356	-0.0290827	Not significant
SLC35F4	solute carrier family 35 member F4	992.356	-0.0679988	0.175533	-0.387385	0.698471	0.878209	-0.035249	Not significant
LOC100737723		749.233	-0.0710503	0.174434	-0.407319	0.683774	0.869881	-0.037256	Not significant
C1H14orf37	chromosome 1 C14orf37 homolog	859.843	-0.446667	0.203309	-2.19698	0.0280217	0.189827	-0.291181	Not significant
ACTR10	actin related protein 10 homolog	1675.19	0.0971621	0.15913	0.610582	0.541476	0.795193	0.059901	Not significant
PSMA3	proteasome subunit alpha 3	1652.09	0.224588	0.11313	1.98522	0.0471201	0.248564	0.178883	Not significant
LOC102165044	uncharacterized LOC102165044, transcript variant X2	440.449	-0.00359927	0.180194	-0.0199744	0.984064	0.99462	-0.0014876	Not significant
ARID4A	AT-rich interaction domain 4A, transcript variant X1	2188.43	-0.121695	0.12569	-0.968216	0.332936	0.644877	-0.0862047	Not significant
TOMM20L	translocase of outer mitochondrial membrane 20 like, transcript variant X4	284.101	0.141393	0.197536	0.715785	0.474124	0.754395	0.0681499	Not significant
TIMM9	translocase of inner mitochondrial membrane 9, transcript variant X3	444.319	0.0930996	0.150437	0.618862	0.536007	0.792327	0.0580284	Not significant
KIAA0586	KIAA0586 ortholog	1313.71	0.0470076	0.122689	0.383143	0.701614	0.878997	0.0327215	Not significant
LOC110262272	40S ribosomal protein S27-like	1049.34	0.213596	0.222509	0.959945	0.337083	0.64867	0.0928556	Not significant
DACT1	dishevelled binding antagonist of beta catenin 1	164.521	-0.951191	0.277853	-3.42336	0.000618516	0.0182555	-0.7744	Not significant
LOC106509123	uncharacterized LOC106509123	36.7245	0.0073394	0.474517	0.0154671	0.98766	0.995994	0.00115502	Not significant
DAAM1	dishevelled associated activator of morphogenesis 1, transcript variant X1	3370.16	-0.0510102	0.143857	-0.35459	0.722897	0.889333	-0.0289014	Not significant
LOC102167425	uncharacterized LOC102167425	616.674	0.0186392	0.111193	0.167629	0.866875	0.950996	0.0137822	Not significant
GPR135	G protein-coupled receptor 135	25.1554	-0.237756	0.397374	-0.598318	0.549628	0.799199	-0.0434298	Not significant
L3HYPDH	trans-L-3-hydroxyproline dehydratase, transcript variant X3	388.176	-0.138156	0.138634	-0.996548	0.318984	0.63197	-0.0919458	Not significant
JKAMP	JNK1/MAPK8-associated membrane protein, transcript variant X1	284.344	0.0524237	0.240156	0.218291	0.827203	0.936865	0.0197756	Not significant
CCDC175	coiled-coil domain containing 175	729.86	-0.681972	0.238577	-2.8585	0.00425646	0.0641449	-0.515081	Not significant
RTN1	reticulon 1, transcript variant 1	8528.38	-0.221466	0.190083	-1.1651	0.243978	0.565401	-0.125761	Not significant
LOC100622535	leucine-rich repeat-containing protein 9, transcript variant X9	1627.1	0.457788	0.215282	2.12646	0.0334652	0.206938	0.277455	Not significant
PCNX4	pecanex homolog 4 (Drosophila), transcript variant X2	1750.95	0.0291607	0.130276	0.223837	0.822884	0.935591	0.0193878	Not significant
DHRS7	dehydrogenase/reductase 7	431.86	0.372904	0.284927	1.30877	0.190613	0.505429	0.125458	Not significant
LOC102157689	uncharacterized LOC102157689, transcript variant X1	33.7054	0.350137	0.3513	0.996689	0.318915	0.63197	0.0807512	Not significant
LOC110259569	basic proline-rich protein-like	107.62	-0.0689277	0.253288	-0.272132	0.785521	0.919357	-0.0238915	Not significant
PPM1A	protein phosphatase, Mg2+/Mn2+ dependent 1A, transcript variant X4	3677.16	-0.00213466	0.126605	-0.0168609	0.986548	0.995693	-0.00131889	Not significant
C1H14orf39	chromosome 1 C14orf39 homolog, transcript variant X17	40.3308	0.387355	0.489902	0.790679	0.429132	0.721156	0.0485437	Not significant
SIX4	SIX homeobox 4	64.0369	-0.326101	0.88833	-0.367094	0.713549	0.884064	-0.0137136	Not significant
MNAT1	MNAT1, CDK activating kinase assembly factor, transcript variant X4	4314.2	-0.138606	0.193347	-0.716875	0.473451	0.753998	-0.0666893	Not significant
TRMT5	tRNA methyltransferase 5, transcript variant X1	254.769	-0.134511	0.225457	-0.596618	0.550763	0.799519	-0.055547	Not significant
SLC38A6	solute carrier family 38 member 6	939.978	0.379953	0.180716	2.10248	0.035511	0.214071	0.252871	Not significant
TMEM30B	transmembrane protein 30B	57.8612	0.144034	0.434315	0.331636	0.740164	0.898059	0.0222697	Not significant
PRKCH	protein kinase C eta	2559.31	0.48357	0.50817	0.951591	0.341304	0.653339	0.0546675	Not significant
HIF1A	hypoxia inducible factor 1 alpha subunit	2723.69	-0.163622	0.151429	-1.08052	0.279912	0.599401	-0.101874	Not significant
LOC106507611		19.1195	0.510529	0.386559	1.3207	0.1866	0.500477	0.107265	Not significant
SNAPC1	small nuclear RNA activating complex polypeptide 1, transcript variant X2	721.633	-0.0904991	0.109211	-0.828663	0.407295	0.706825	-0.0680767	Not significant
SYT16	synaptotagmin 16, transcript variant X4	9950.05	-0.156786	0.375233	-0.417836	0.676067	0.865645	-0.0307107	Not significant
LOC110255403	60S ribosomal protein L17 pseudogene	845.107	0.00613401	0.182228	0.0336612	0.973147	0.991152	0.00342133	Not significant
LOC110255404		17.9979	0.183505	0.458883	0.399894	0.689235	0.872945	0.0257782	Not significant
ISG20	interferon stimulated exonuclease gene 20, transcript variant X3	51.0053	1.86582	1.04133	1.79176	0.0731707	0.31358	0.0454162	Not significant
AEN	apoptosis enhancing nuclease	184.952	-0.116652	0.245418	-0.475321	0.634558	0.846732	-0.0430326	Not significant
DET1	de-etiolated homolog 1 (Arabidopsis), transcript variant X2	370.993	0.391542	0.162466	2.40999	0.0159528	0.139138	0.290352	Not significant
MRPS11	mitochondrial ribosomal protein S11, transcript variant X1	705.218	-0.0772539	0.160014	-0.482794	0.629242	0.843917	-0.0445262	Not significant
MRPL46	mitochondrial ribosomal protein L46	304.268	0.116552	0.203532	0.572646	0.566884	0.808802	0.0542129	Not significant
NTRK3	neurotrophic receptor tyrosine kinase 3, transcript variant X1	10482.1	-0.642179	0.192341	-3.33875	0.000841548	0.0219026	-0.520571	Not significant
AGBL1	ATP/GTP binding protein like 1	353.013	0.104677	0.407794	0.256692	0.797417	0.92468	0.0180298	Not significant
LOC100626302		495.895	0.120617	0.163716	0.736746	0.461277	0.743981	0.0693142	Not significant
ESR2	estrogen receptor 2, transcript variant X1	85.9501	0.0691759	0.392668	0.176169	0.860161	0.948004	0.0127177	Not significant
SYNE2	spectrin repeat containing nuclear envelope protein 2, transcript variant X11	2793.86	-0.184994	0.292382	-0.632714	0.526921	0.787328	-0.0545062	Not significant
LOC106509133	uncharacterized LOC106509133	41.6894	-0.279358	0.489251	-0.570992	0.568005	0.809171	-0.0358916	Not significant
SGPP1	sphingosine-1-phosphate phosphatase 1, transcript variant X2	714.2	0.111528	0.144293	0.772926	0.439566	0.728907	0.0707267	Not significant
WDR89	WD repeat domain 89, transcript variant X1	275.938	-0.0234738	0.267769	-0.0876643	0.930143	0.97406	-0.00734973	Not significant
PPP2R5E	protein phosphatase 2 regulatory subunit B'epsilon	4164.28	-0.0233716	0.0788351	-0.296462	0.766878	0.910865	-0.0202843	Not significant
RHOJ	ras homolog family member J	860.109	0.000794636	0.334765	0.00237372	0.998106	0.999381	0.000606723	Not significant
KCNH5	potassium voltage-gated channel subfamily H member 5, transcript variant X1	1308.2	-0.572008	0.528425	-1.08248	0.27904	0.598777	-0.0684486	Not significant
LOC102166359	RNA exonuclease 1 homolog, transcript variant X1	35.3733	0.0871415	0.649062	0.134258	0.893199	0.961356	0.00663173	Not significant
TEK	TEK receptor tyrosine kinase, transcript variant X4	644.516	-0.249628	0.413813	-0.603238	0.54635	0.798224	-0.0418248	Not significant
IFT74	intraflagellar transport 74, transcript variant X3	815.471	-0.0329705	0.212562	-0.15511	0.876735	0.954642	-0.0139024	Not significant
LRRC19	leucine rich repeat containing 19	64.8633	-0.176614	0.228938	-0.77145	0.44044	0.729464	-0.070313	Not significant
PLAA	phospholipase A2 activating protein, transcript variant X4	980.476	0.359907	0.106577	3.37698	0.000732857	0.0201156	0.317232	Not significant
LOC102163685	uncharacterized LOC102163685	305.883	0.226263	0.14928	1.5157	0.129596	0.418961	0.151879	Not significant
CAAP1	caspase activity and apoptosis inhibitor 1, transcript variant X1	537.627	-0.0524403	0.13848	-0.378684	0.704922	0.880389	-0.033773	Not significant
TUSC1	tumor suppressor candidate 1	92.8052	0.104329	0.267739	0.389666	0.696784	0.877426	0.0339871	Not significant
ELAVL2	ELAV like RNA binding protein 2, transcript variant X22	1847.64	-0.673571	0.323803	-2.08019	0.0375084	0.219955	-0.289767	Not significant
LOC110255437		27.0343	-1.44242	0.364041	-3.96224	7.42498e-05	0.00423008	-1.24017	Down-regulated
LOC106506935	uncharacterized LOC106506935, transcript variant X2	249.961	-0.541494	0.307102	-1.76324	0.0778605	0.324662	-0.204072	Not significant
CDKN2B	cyclin dependent kinase inhibitor 2B, transcript variant X2	67.5392	0.84441	0.361021	2.33895	0.0193379	0.154282	0.340398	Not significant
MTAP	methylthioadenosine phosphorylase	626.84	0.150086	0.20474	0.733056	0.463524	0.74558	0.0700254	Not significant
IFNE	interferon epsilon, transcript variant X1	32.2022	-0.00796051	0.405319	-0.0196401	0.98433	0.994637	-0.00141937	Not significant
IFN-DELTA-2	interferon-delta-2	22.6851	-0.123593	0.66817	-0.184972	0.853251	0.946305	-0.00864793	Not significant
LOC110255447		14.3381	0.648231	0.704027	0.920748	0.357182	0.666536	0.0408658	Not significant
KLHL9	kelch like family member 9	848.257	-0.0376765	0.191269	-0.196982	0.843842	0.94269	-0.0176379	Not significant
LOC106509142	uncharacterized LOC106509142	23.3543	-0.896873	0.483529	-1.85485	0.0636179	0.291033	-0.152091	Not significant
LOC110255453	uncharacterized LOC110255453	51.8091	0.41374	0.506392	0.817034	0.413909	0.711373	0.0486537	Not significant
LOC106509149		63.6901	-0.129308	0.447787	-0.288771	0.772757	0.91364	-0.0189018	Not significant
LOC110255451		20.9027	-0.342703	0.492214	-0.696249	0.486273	0.761915	-0.0439483	Not significant
IFN-OMEGA-6	interferon omega 6	21.0905	0.276191	0.587552	0.470071	0.638304	0.848564	0.0246835	Not significant
HACD4	3-hydroxyacyl-CoA dehydratase 4, transcript variant X2	156.709	1.14676	0.328372	3.49224	0.000478983	0.0151895	0.927862	Up-regulated
FOCAD	focadhesin, transcript variant X6	12826.3	0.232787	0.211575	1.10026	0.27122	0.591978	0.10494	Not significant
MLLT3	MLLT3, super elongation complex subunit, transcript variant X1	6798.78	-0.415458	0.146119	-2.84328	0.00446516	0.0655001	-0.336057	Not significant
SLC24A2	solute carrier family 24 member 2, transcript variant X1	22579.3	0.365536	0.437032	0.836406	0.402926	0.703354	0.0558146	Not significant
LOC106509159	uncharacterized LOC106509159	276.471	0.709942	0.490966	1.44601	0.148174	0.447032	0.090929	Not significant
ACER2	alkaline ceramidase 2	661.12	0.593836	0.363652	1.63298	0.102474	0.371697	0.14371	Not significant
RPS6	ribosomal protein S6, transcript variant X1	714.601	0.283767	0.177825	1.59576	0.110542	0.386373	0.171476	Not significant
DENND4C	DENN domain containing 4C, transcript variant X1	4048.12	0.0831383	0.12067	0.688972	0.490841	0.764242	0.0582342	Not significant
PLIN2	perilipin 2, transcript variant X2	1854.55	-0.2812	0.198222	-1.41861	0.156012	0.458881	-0.152293	Not significant
LOC100737553	peptidyl-prolyl cis-trans isomerase A pseudogene	1663.34	-0.354651	0.219369	-1.61669	0.105946	0.377307	-0.184182	Not significant
HAUS6	HAUS augmin like complex subunit 6, transcript variant X2	1175.34	0.0423438	0.108139	0.391568	0.695378	0.876456	0.031729	Not significant
RRAGA	Ras related GTP binding A	1073.84	-0.103389	0.237764	-0.434836	0.663681	0.859842	-0.03968	Not significant
ADAMTSL1	ADAMTS like 1, transcript variant X1	2010.04	-0.661669	0.274343	-2.41183	0.0158727	0.138686	-0.406609	Not significant
SH3GL2	SH3 domain containing GRB2 like 2, endophilin A1, transcript variant X1	8431.04	-0.151998	0.400376	-0.379639	0.704214	0.880095	-0.0261183	Not significant
CNTLN	centlein, transcript variant X4	1487.01	0.569938	0.214621	2.65556	0.00791778	0.0929526	0.407935	Not significant
BNC2	basonuclin 2, transcript variant X3	1384.69	0.226262	0.960811	0.235491	0.813828	0.931607	0.0084664	Not significant
CCDC171	coiled-coil domain containing 171	1185.99	0.286071	0.22238	1.28641	0.198301	0.515023	0.133888	Not significant
PSIP1	PC4 and SFRS1 interacting protein 1, transcript variant X1	4347.26	-0.0413795	0.10641	-0.388869	0.697373	0.877806	-0.0300083	Not significant
SNAPC3	small nuclear RNA activating complex polypeptide 3, transcript variant X1	809.643	-0.101247	0.110005	-0.920385	0.357372	0.666536	-0.075826	Not significant
LOC102162768	uncharacterized LOC102162768	561.985	0.141005	0.243123	0.579974	0.561932	0.805438	0.0528156	Not significant
TTC39B	tetratricopeptide repeat domain 39B	3318.26	-0.211071	0.346416	-0.609299	0.542326	0.795796	-0.0485944	Not significant
LOC106507234	uncharacterized LOC106507234	141.872	-0.616278	0.325791	-1.89163	0.0585397	0.279139	-0.225254	Not significant
FREM1	FRAS1 related extracellular matrix 1, transcript variant X7	1206.11	-0.435351	0.388775	-1.1198	0.262798	0.585196	-0.0894517	Not significant
ZDHHC21	zinc finger DHHC-type containing 21, transcript variant X1	2207.5	0.0256886	0.316763	0.0810972	0.935365	0.976399	0.00697274	Not significant
LOC100514506	uncharacterized LOC100514506	636.41	-0.0772974	0.304731	-0.253657	0.79976	0.925565	-0.0202944	Not significant
NFIB	nuclear factor I B, transcript variant X1	11166.5	-0.218225	0.136262	-1.60151	0.109264	0.384032	-0.155322	Not significant
LOC106509171	uncharacterized LOC106509171	304.133	0.186323	0.404521	0.460602	0.645084	0.852831	0.0319838	Not significant
MPDZ	multiple PDZ domain crumbs cell polarity complex component, transcript variant X4	5354.91	0.0273501	0.174338	0.156879	0.87534	0.953899	0.0162719	Not significant
LOC106509174	uncharacterized LOC106509174	42.4306	0.141664	0.42676	0.331953	0.739925	0.898059	0.0224409	Not significant
LOC102165237	uncharacterized LOC102165237, transcript variant X5	151.059	-0.0958532	0.334617	-0.286456	0.774529	0.914369	-0.0223975	Not significant
LURAP1L	leucine rich adaptor protein 1 like	66.3169	-0.643429	0.355243	-1.81123	0.0701048	0.307188	-0.195084	Not significant
LOC102165580	uncharacterized LOC102165580	1496.06	-0.408318	0.869213	-0.469756	0.63853	0.848601	-0.0174858	Not significant
LOC102164767	uncharacterized LOC102164767, transcript variant X4	25.937	-0.585478	0.518055	-1.13015	0.258414	0.58078	-0.0727798	Not significant
PTPRD	protein tyrosine phosphatase, receptor type D, transcript variant X12	93314.8	-0.180615	0.37227	-0.485173	0.627554	0.843319	-0.0360037	Not significant
TMEM261	transmembrane protein 261	80.7801	-0.178947	0.319281	-0.560468	0.575161	0.814128	-0.046083	Not significant
KDM4C	lysine demethylase 4C, transcript variant X4	5811.66	0.0510067	0.131567	0.387686	0.698248	0.878209	0.0341976	Not significant
GLDC	glycine decarboxylase	904.982	-0.298846	0.194691	-1.53497	0.124791	0.41156	-0.1682	Not significant
UHRF2	ubiquitin like with PHD and ring finger domains 2, transcript variant X1	1671.27	0.0452449	0.143518	0.315256	0.752567	0.90356	0.0259725	Not significant
IL33	interleukin 33, transcript variant X5	1188.27	0.211908	0.244974	0.865023	0.387026	0.689728	0.0808248	Not significant
RANBP6	RAN binding protein 6, transcript variant X4	731.186	-0.0809502	0.291353	-0.277843	0.781133	0.91707	-0.0236639	Not significant
KIAA2026	KIAA2026 ortholog, transcript variant X1	4335.23	0.0531491	0.151314	0.35125	0.725401	0.890848	0.0325372	Not significant
MLANA	melan-A, transcript variant X2	18.6381	0.0666096	0.444159	0.149968	0.88079	0.955799	0.0100687	Not significant
ERMP1	endoplasmic reticulum metallopeptidase 1, transcript variant X1	1943.11	0.83702	0.249587	3.35361	0.000797641	0.0210676	0.676075	Not significant
RIC1	RIC1 homolog, RAB6A GEF complex partner 1, transcript variant X1	2040.32	0.200098	0.117891	1.69732	0.0896362	0.349104	0.153574	Not significant
PDCD1LG2	programmed cell death 1 ligand 2	57.7285	1.1368	0.680639	1.67019	0.0948818	0.358698	0.0739108	Not significant
CD274	CD274 molecule, transcript variant X10	654.035	0.00532871	0.168401	0.031643	0.974757	0.991906	0.00304543	Not significant
PLGRKT	plasminogen receptor with a C-terminal lysine, transcript variant X1	413.279	0.0284495	0.138766	0.205018	0.837558	0.941043	0.0182563	Not significant
INSL6	insulin like 6	37.3467	0.33707	0.335853	1.00363	0.315559	0.629324	0.0839221	Not significant
JAK2	Janus kinase 2, transcript variant X1	3185.63	-0.0726531	0.134077	-0.541878	0.587903	0.820469	-0.0479747	Not significant
LOC110255579		67.5667	0.0308775	0.261991	0.117857	0.906181	0.965903	0.0104258	Not significant
LOC110255580		32.4117	0.596616	0.455004	1.31123	0.18978	0.504625	0.0898844	Not significant
RCL1	RNA terminal phosphate cyclase like 1, transcript variant X1	1001.52	0.650104	0.149745	4.34139	1.41583e-05	0.00124437	0.586292	Not significant
AK3	adenylate kinase 3, transcript variant X3	823.04	-0.174852	0.131286	-1.33184	0.182912	0.495673	-0.123094	Not significant
CDC37L1	cell division cycle 37 like 1	1036.35	0.0796148	0.116107	0.685703	0.492901	0.765513	0.0586691	Not significant
SPATA6L	spermatogenesis associated 6 like, transcript variant X2	561.444	0.634652	0.23286	2.72546	0.00642118	0.0825906	0.451712	Not significant
SLC1A1	solute carrier family 1 member 1	944.06	-0.314473	0.377625	-0.832767	0.404976	0.70482	-0.0645802	Not significant
LOC110256886	uncharacterized LOC110256886	118.014	-0.364543	0.291742	-1.24954	0.211468	0.530023	-0.120747	Not significant
GLIS3	GLIS family zinc finger 3, transcript variant X2	6095.96	-0.0876616	0.357809	-0.244996	0.80646	0.928995	-0.0183387	Not significant
RFX3	regulatory factor X3, transcript variant X4	6738.94	-0.501493	0.149179	-3.36169	0.00077467	0.0207679	-0.425733	Not significant
LOC106509183	histone-arginine methyltransferase CARM1-like, transcript variant X3	77.9389	-0.409786	0.427038	-0.9596	0.337257	0.648695	-0.0699585	Not significant
PUM3	pumilio RNA binding family member 3	957.544	0.21554	0.153981	1.39979	0.161577	0.467135	0.140727	Not significant
VLDLR	very low density lipoprotein receptor, transcript variant X1	1413.05	0.136115	0.281655	0.483268	0.628906	0.843779	0.041504	Not significant
LOC100737021	uncharacterized LOC100737021, transcript variant X4	1626.99	-0.314886	0.247488	-1.27233	0.203256	0.520332	-0.128897	Not significant
LOC110255636	uncharacterized LOC110255636, transcript variant X1	963.164	-0.385752	0.160503	-2.40339	0.016244	0.1408	-0.287601	Not significant
LOC110255639	uncharacterized LOC110255639	20.8199	-0.531804	0.530801	-1.00189	0.316396	0.629879	-0.0620168	Not significant
SMARCA2	SWI/SNF related, matrix associated, actin dependent regulator of chromatin, subfamily a, member 2, transcript variant X1	8713.04	-0.324462	0.151142	-2.14674	0.031814	0.200827	-0.237276	Not significant
LOC100625507		454.581	-0.298139	0.209281	-1.42459	0.154277	0.455899	-0.153528	Not significant
DMRT2	doublesex and mab-3 related transcription factor 2, transcript variant X2	39.2543	-0.0125131	0.634309	-0.0197271	0.984261	0.994637	-0.000613433	Not significant
KANK1	KN motif and ankyrin repeat domains 1, transcript variant X7	2849.75	-0.614957	0.272734	-2.25479	0.0241467	0.17561	-0.348066	Not significant
DOCK8	dedicator of cytokinesis 8	1175.23	1.36241	0.553769	2.46025	0.0138841	0.127687	0.144031	Not significant
LOC100156293	COBW domain-containing protein 2, transcript variant X1	371.448	0.0399308	0.176962	0.225646	0.821477	0.935027	0.0210243	Not significant
PGM5	phosphoglucomutase 5	631.099	0.176624	0.465994	0.379027	0.704668	0.880296	0.0242536	Not significant
PIP5K1B	phosphatidylinositol-4-phosphate 5-kinase type 1 beta, transcript variant X2	4249.19	-0.504569	0.330433	-1.52699	0.126763	0.414328	-0.14388	Not significant
FAM122A	family with sequence similarity 122A	169.462	-0.105485	0.229133	-0.460368	0.645252	0.852863	-0.041641	Not significant
FXN	frataxin	251.468	-0.215919	0.179138	-1.20533	0.228077	0.547643	-0.121937	Not significant
TJP2	tight junction protein 2, transcript variant X7	2340.4	0.764587	0.360292	2.12213	0.0338266	0.208077	0.236723	Not significant
FAM189A2	family with sequence similarity 189 member A2, transcript variant X3	344.52	0.144269	0.245123	0.588558	0.556158	0.80203	0.0535499	Not significant
APBA1	amyloid beta precursor protein binding family A member 1, transcript variant X1	6834.02	-0.232632	0.16977	-1.37027	0.170602	0.479042	-0.142902	Not significant
PTAR1	protein prenyltransferase alpha subunit repeat containing 1	3073.16	-0.229807	0.202669	-1.1339	0.256835	0.579032	-0.115941	Not significant
C1H9orf135	chromosome 1 C9orf135 homolog, transcript variant X4	771.624	-0.255197	0.232233	-1.09889	0.271818	0.592397	-0.109444	Not significant
MAMDC2	MAM domain containing 2	21.2405	-0.157903	0.398072	-0.396669	0.691612	0.87451	-0.0277223	Not significant
SMC5	structural maintenance of chromosomes 5, transcript variant X1	3139.72	0.225152	0.119185	1.88909	0.05888	0.280092	0.174536	Not significant
KLF9	Kruppel like factor 9	2081.51	0.77736	0.189083	4.11121	3.93587e-05	0.00268764	0.686028	Not significant
LOC110255683	uncharacterized LOC110255683	61.9096	-0.0397748	0.401535	-0.099057	0.921093	0.971089	-0.00671273	Not significant
TRPM3	transient receptor potential cation channel subfamily M member 3	16525.5	-0.37891	0.318235	-1.19066	0.233787	0.553959	-0.108989	Not significant
TMEM2	transmembrane protein 2, transcript variant X2	1707.58	-0.3029	0.275069	-1.10117	0.270821	0.591831	-0.105045	Not significant
ABHD17B	abhydrolase domain containing 17B, transcript variant X1	2317.88	0.379674	0.330124	1.1501	0.250104	0.571372	0.098243	Not significant
C1H9orf85	chromosome 1 C9orf85 homolog, transcript variant X3	715.619	0.64432	0.300883	2.14143	0.0322393	0.20252	0.284604	Not significant
GDA	guanine deaminase	2398.9	-0.912873	0.308883	-2.9554	0.00312264	0.0519944	-0.671638	Not significant
ZFAND5	zinc finger AN1-type containing 5	4301.62	0.166692	0.167739	0.99376	0.32034	0.633312	0.096498	Not significant
TMC1	transmembrane channel like 1, transcript variant X5	413.682	1.28113	0.297644	4.30424	1.67562e-05	0.00142777	1.13181	Up-regulated
ALDH1A1	aldehyde dehydrogenase 1 family member A1	1040.41	-0.820034	0.551522	-1.48685	0.137053	0.431135	-0.0971285	Not significant
LOC106509189	uncharacterized LOC106509189	152.622	-0.439413	0.462086	-0.950934	0.341638	0.653467	-0.0653831	Not significant
LOC106506962	uncharacterized LOC106506962	40.9798	0.039577	0.535093	0.0739629	0.94104	0.978911	0.00435962	Not significant
ANXA1	annexin A1	969.423	0.268801	0.464865	0.578235	0.563106	0.806117	0.0366972	Not significant
RORB	RAR related orphan receptor B, transcript variant X1	4453.37	-0.420684	0.320542	-1.31241	0.189381	0.504004	-0.123274	Not significant
TRPM6	transient receptor potential cation channel subfamily M member 6, transcript variant X4	1612.13	-0.49325	0.254771	-1.93606	0.0528609	0.264075	-0.248555	Not significant
C1H9orf40	chromosome 1 C9orf40 homolog	298.681	-0.192857	0.173086	-1.11422	0.265183	0.587172	-0.110702	Not significant
CARNMT1	carnosine N-methyltransferase 1, transcript variant X1	939.785	-0.266593	0.145702	-1.82972	0.0672916	0.300627	-0.189	Not significant
LOC106507622	uncharacterized LOC106507622, transcript variant X2	187.105	0.0452506	0.186261	0.242941	0.808051	0.930008	0.0229693	Not significant
NMRK1	nicotinamide riboside kinase 1, transcript variant X1	158.44	0.33696	0.231379	1.45631	0.145306	0.443266	0.154617	Not significant
LOC110255707		51.1555	-0.196241	0.264487	-0.741968	0.458107	0.741798	-0.0672602	Not significant
OSTF1	osteoclast stimulating factor 1	726.446	0.676802	0.335869	2.01508	0.0438967	0.239693	0.228619	Not significant
PCSK5	proprotein convertase subtilisin/kexin type 5, transcript variant X2	1025.38	-0.315934	0.40388	-0.782246	0.43407	0.724521	-0.0573306	Not significant
LOC102157535		42.7921	0.0732086	0.327165	0.223766	0.822939	0.935591	0.0178169	Not significant
RFK	riboflavin kinase	216.123	-0.592925	0.329727	-1.79823	0.0721409	0.311491	-0.201119	Not significant
GCNT1	glucosaminyl (N-acetyl) transferase 1, core 2, transcript variant X8	699.239	0.139033	0.252406	0.550829	0.581751	0.81758	0.0495849	Not significant
PRUNE2	prune homolog 2	1236.01	0.385053	0.284889	1.35159	0.176507	0.487483	0.130448	Not significant
LOC110255742	uncharacterized LOC110255742	47.5722	1.96291	0.629953	3.11596	0.00183347	0.0372936	1.3688	Up-regulated
VPS13A	vacuolar protein sorting 13 homolog A	6214.04	-0.0327244	0.147231	-0.222266	0.824107	0.935601	-0.019313	Not significant
LOC106506974	uncharacterized LOC106506974	55.5354	0.0152125	0.261056	0.0582728	0.953531	0.983973	0.00547301	Not significant
GNA14	G protein subunit alpha 14, transcript variant X1	2101.18	0.448158	0.315154	1.42203	0.155018	0.457331	0.136286	Not significant
GNAQ	G protein subunit alpha q	9008.74	-0.160728	0.141487	-1.13599	0.255959	0.578301	-0.105815	Not significant
CEP78	centrosomal protein 78, transcript variant X4	526.833	-0.0136709	0.133802	-0.102173	0.91862	0.970782	-0.00789113	Not significant
PSAT1	phosphoserine aminotransferase 1	5113.24	-0.319214	0.269025	-1.18656	0.235402	0.556252	-0.115453	Not significant
TLE4	transducin like enhancer of split 4, transcript variant X2	2768.17	-0.0213495	0.173469	-0.123074	0.902048	0.964278	-0.0114686	Not significant
LOC102167422	uncharacterized LOC102167422, transcript variant X1	223.576	2.05346	0.55609	3.69267	0.000221913	0.00895748	1.68136	Up-regulated
LOC102162974	uncharacterized LOC102162974	96.1033	1.02385	0.614389	1.66645	0.0956243	0.360255	0.0829041	Not significant
LOC102163669	uncharacterized LOC102163669, transcript variant X2	741.159	0.444112	0.466903	0.951187	0.341509	0.653388	0.0612914	Not significant
LOC100524475	transducin-like enhancer protein 1, transcript variant X3	2699.5	-0.12304	0.108143	-1.13776	0.255221	0.577621	-0.0940545	Not significant
SPATA31D1	SPATA31 subfamily D member 1	2270.32	1.45627	0.501593	2.90329	0.00369265	0.0580231	0.91453	Not significant
LOC110255755	uncharacterized LOC110255755	97.7163	-0.369111	0.376807	-0.979575	0.327296	0.639134	-0.0779766	Not significant
LOC110255297	ras and EF-hand domain-containing protein-like, transcript variant X4	652.564	-0.203139	0.359595	-0.564911	0.572134	0.811749	-0.0501506	Not significant
LOC100525024	protein FAM205A-like, transcript variant X2	4430.2	-0.299305	0.3253	-0.920091	0.357525	0.66655	-0.075871	Not significant
FAM205C	family with sequence similarity 205 member C	75.6187	-0.371317	0.290994	-1.27603	0.201944	0.518839	-0.124004	Not significant
PHF24	PHD finger protein 24, transcript variant X2	2354.17	-0.330722	0.393419	-0.840636	0.400552	0.701772	-0.0634037	Not significant
DNAJB5	DnaJ heat shock protein family (Hsp40) member B5, transcript variant X1	579.456	-0.727701	0.25818	-2.81859	0.00482358	0.068632	-0.528083	Not significant
C1H9orf131	chromosome 1 C9orf131 homolog	43.6915	-0.588161	0.371086	-1.58497	0.112972	0.391213	-0.148493	Not significant
VCP	valosin containing protein, transcript variant X1	3897.79	-0.0233173	0.103906	-0.224407	0.822441	0.935369	-0.0175602	Not significant
FANCG	Fanconi anemia complementation group G, transcript variant X3	562.105	0.276188	0.248433	1.11172	0.266259	0.587893	0.107057	Not significant
PIGO	phosphatidylinositol glycan anchor biosynthesis class O, transcript variant X6	674.607	-0.0407313	0.19148	-0.212718	0.831547	0.938887	-0.0188383	Not significant
STOML2	stomatin like 2	551.793	-0.399385	0.220418	-1.81195	0.0699946	0.307019	-0.222313	Not significant
FAM214B	family with sequence similarity 214 member B, transcript variant X3	591.62	0.0634591	0.152905	0.415022	0.678126	0.866696	0.0379704	Not significant
UNC13B	unc-13 homolog B, transcript variant X14	3777.6	-0.296718	0.371192	-0.799366	0.424078	0.718341	-0.0626079	Not significant
LOC100626679		45.5594	0.0740126	0.234104	0.316153	0.751886	0.903517	0.0290559	Not significant
LOC100156421	phospholipid-transporting ATPase FetA-like	28.2946	0.819064	0.674241	1.21479	0.224445	0.544043	0.0552528	Not significant
RUSC2	RUN and SH3 domain containing 2, transcript variant X2	5820.68	-0.0827309	0.120185	-0.688365	0.491223	0.764493	-0.0586183	Not significant
FAM166B	family with sequence similarity 166 member B	106.454	0.15017	0.211837	0.70889	0.478393	0.758539	0.0672232	Not significant
TESK1	testis-specific kinase 1, transcript variant X1	865.164	-0.371643	0.13383	-2.77697	0.00548684	0.07483	-0.304012	Not significant
CD72	CD72 molecule, transcript variant X2	40.7592	0.678883	0.584721	1.16104	0.245627	0.566829	0.0611002	Not significant
LOC106509199	uncharacterized LOC106509199	6395.79	0.783978	0.375764	2.08636	0.0369464	0.218053	0.214689	Not significant
CCDC107	coiled-coil domain containing 107, transcript variant X1	46.4595	-0.24774	0.358225	-0.691576	0.489204	0.763572	-0.0534431	Not significant
ARHGEF39	Rho guanine nucleotide exchange factor 39, transcript variant X1	28.0679	0.469106	0.623066	0.7529	0.45151	0.737063	0.0373801	Not significant
CA9	carbonic anhydrase 9, transcript variant X4	93.8713	0.402776	0.275873	1.46001	0.144288	0.4417	0.147889	Not significant
TPM2	tropomyosin 2 (beta), transcript variant X2	374.726	-0.52403	0.336245	-1.55847	0.119121	0.401315	-0.156096	Not significant
TLN1	talin 1, transcript variant X6	5280.9	0.291348	0.282269	1.03216	0.301995	0.619803	0.0940217	Not significant
CREB3	cAMP responsive element binding protein 3, transcript variant X1	755.03	-0.32217	0.175124	-1.83967	0.0658165	0.297069	-0.208173	Not significant
GBA2	glucosylceramidase beta 2	1309.92	-0.233388	0.152318	-1.53225	0.125462	0.412343	-0.155007	Not significant
RGP1	RGP1 homolog, RAB6A GEF complex partner 1, transcript variant X5	509.184	-0.103792	0.124882	-0.83112	0.405906	0.705476	-0.0729953	Not significant
MSMP	microseminoprotein, prostate associated	40.1075	0.0566496	0.221543	0.255704	0.798179	0.925221	0.0233814	Not significant
NPR2	natriuretic peptide receptor 2, transcript variant X2	806.134	0.00924015	0.16956	0.0544949	0.956541	0.985123	0.00532509	Not significant
SPAG8	sperm associated antigen 8	232.162	0.34661	0.225049	1.54015	0.123523	0.409573	0.167712	Not significant
HINT2	histidine triad nucleotide binding protein 2, transcript variant X2	377.705	0.133607	0.241016	0.554349	0.57934	0.816718	0.0479665	Not significant
FAM221B	family with sequence similarity 221 member B, transcript variant X4	210.399	0.195374	0.284803	0.685996	0.492716	0.765473	0.0597227	Not significant
TMEM8B	transmembrane protein 8B, transcript variant X5	2534.47	0.262306	0.175646	1.49338	0.135337	0.428278	0.157813	Not significant
LOC100152003	olfactory receptor 2S2-like	70.4116	0.139795	0.401571	0.34812	0.72775	0.892072	0.0242091	Not significant
LOC100514147	small regulatory polypeptide of amino acid response, transcript variant X3	154.829	0.0872676	0.33953	0.257025	0.79716	0.924633	0.0200786	Not significant
RECK	reversion inducing cysteine rich protein with kazal motifs, transcript variant X3	2733.37	1.0018	0.419941	2.38556	0.017053	0.143914	0.260989	Not significant
GLIPR2	GLI pathogenesis related 2	496.34	1.1683	0.450484	2.59342	0.00950263	0.103176	0.304871	Not significant
CLTA	clathrin light chain A, transcript variant X5	1621.91	-0.13	0.141889	-0.916208	0.359558	0.668416	-0.0846775	Not significant
LOC110255880	uncharacterized LOC110255880	101.324	0.112607	0.253067	0.444969	0.656342	0.857093	0.0398	Not significant
GNE	glucosamine (UDP-N-acetyl)-2-epimerase/N-acetylmannosamine kinase, transcript variant X4	914.162	-0.0296576	0.113983	-0.260193	0.794715	0.923152	-0.0214503	Not significant
RNF38	ring finger protein 38, transcript variant X3	4852.81	0.0331992	0.0898694	0.369416	0.711818	0.883274	0.0265841	Not significant
MELK	maternal embryonic leucine zipper kinase, transcript variant X1	32.4394	0.874245	0.797778	1.09585	0.273144	0.593731	0.0415671	Not significant
PAX5	paired box 5, transcript variant X1	296.886	2.75213	1.35216	2.03536		1	0.033034	Not significant
ZCCHC7	zinc finger CCHC-type containing 7, transcript variant X1	4477.03	0.289261	0.148392	1.9493	0.0512601	0.259787	0.208258	Not significant
GRHPR	glyoxylate and hydroxypyruvate reductase	727.934	0.161642	0.160332	1.00817	0.313373	0.626844	0.0961143	Not significant
ZBTB5	zinc finger and BTB domain containing 5, transcript variant X4	611.273	0.304602	0.157516	1.93379	0.0531394	0.264541	0.211202	Not significant
POLR1E	RNA polymerase I subunit E	662.788	0.152481	0.190561	0.800172	0.423611	0.71816	0.0755764	Not significant
FBXO10	F-box protein 10, transcript variant X3	814.995	-0.180957	0.221327	-0.817599	0.413586	0.711123	-0.0783651	Not significant
TOMM5	translocase of outer mitochondrial membrane 5	214.381	0.0267489	0.240883	0.111045	0.91158	0.968143	0.0104727	Not significant
FRMPD1	FERM and PDZ domain containing 1, transcript variant X4	327.501	0.0841889	0.353302	0.238292	0.811655	0.930822	0.0184062	Not significant
TRMT10B	tRNA methyltransferase 10B, transcript variant X1	299.948	0.457473	0.164438	2.78204	0.00540176	0.0740824	0.358442	Not significant
EXOSC3	exosome component 3	86.6999	0.245266	0.255896	0.958461	0.33783	0.649313	0.0898173	Not significant
LOC102166243	uncharacterized LOC102166243	63.206	0.0615769	0.354497	0.173702	0.862099	0.949126	0.0133559	Not significant
DCAF10	DDB1 and CUL4 associated factor 10, transcript variant X3	1591.81	-0.138567	0.12669	-1.09374	0.274068	0.594289	-0.0976245	Not significant
SLC25A51	solute carrier family 25 member 51, transcript variant X4	1339.5	-0.0983772	0.119232	-0.825092	0.40932	0.708113	-0.0707932	Not significant
SHB	SH2 domain containing adaptor protein B	1414.8	-0.162152	0.21567	-0.75185	0.452141	0.737561	-0.071555	Not significant
ALDH1B1	aldehyde dehydrogenase 1 family member B1	119.678	-0.27677	0.407631	-0.678972	0.497156	0.768699	-0.0491603	Not significant
IGFBPL1	insulin like growth factor binding protein like 1	62.6482	0.114094	0.332492	0.343148	0.731487	0.894325	0.0272379	Not significant
LOC102168060	stimulated by retinoic acid gene 6 protein-like, transcript variant X2	48.4021	-0.116225	0.339552	-0.342291	0.732132	0.894529	-0.0266871	Not significant
CCDC180	coiled-coil domain containing 180	76.5755	0.821046	0.605877	1.35514	0.175374	0.48569	0.0682716	Not significant
TDRD7	tudor domain containing 7, transcript variant X2	1312.19	0.193203	0.126252	1.5303	0.125942	0.412951	0.142282	Not significant
TMOD1	tropomodulin 1, transcript variant X1	1122.9	-0.416292	0.207143	-2.00968	0.0444647	0.241507	-0.253443	Not significant
TSTD2	thiosulfate sulfurtransferase like domain containing 2, transcript variant X17	845.074	0.224867	0.138867	1.6193	0.105383	0.376549	0.15887	Not significant
NCBP1	nuclear cap binding protein subunit 1, transcript variant X2	1392.47	0.0337474	0.136199	0.247781	0.804304	0.928094	0.022074	Not significant
XPA	XPA, DNA damage recognition and repair factor, transcript variant X2	849.24	-0.0366126	0.110909	-0.330114	0.741314	0.89845	-0.0268968	Not significant
TRMO	tRNA methyltransferase O	161.994	-0.156925	0.232373	-0.675317	0.499474	0.769666	-0.0631246	Not significant
HEMGN	hemogen, transcript variant X2	384.239	0.0792105	0.336424	0.235448	0.813861	0.931607	0.0186697	Not significant
ANP32B	acidic nuclear phosphoprotein 32 family member B	1890.22	0.622976	0.303005	2.05599	0.0397831	0.2272	0.258725	Not significant
NANS	N-acetylneuraminate synthase	361.926	-0.400254	0.231674	-1.72766	0.0840489	0.336849	-0.204147	Not significant
TRIM14	tripartite motif containing 14, transcript variant X1	433.563	0.438893	0.265475	1.65324	0.0982826	0.364248	0.180003	Not significant
CORO2A	coronin 2A	437.526	0.176096	0.217282	0.81045	0.417681	0.713859	0.0793845	Not significant
TBC1D2	TBC1 domain family member 2	305.429	0.0733988	0.304851	0.24077	0.809734	0.93034	0.0208838	Not significant
GABBR2	gamma-aminobutyric acid type B receptor subunit 2	14161.3	-0.313122	0.405337	-0.772499	0.439819	0.728992	-0.0565551	Not significant
LOC106509209	uncharacterized LOC106509209	107.944	-0.581709	0.384367	-1.51342	0.130173	0.419801	-0.135753	Not significant
ANKS6	ankyrin repeat and sterile alpha motif domain containing 6, transcript variant X3	387.603	0.436957	0.239261	1.82627	0.0678091	0.302165	0.217106	Not significant
GALNT12	polypeptide N-acetylgalactosaminyltransferase 12	283.447	1.44888	0.499813	2.89883	0.00374554	0.0586303	0.907984	Not significant
COL15A1	collagen type XV alpha 1 chain	646.636	-0.39544	0.210972	-1.87437	0.060879	0.284349	-0.228269	Not significant
TGFBR1	transforming growth factor beta receptor 1, transcript variant X2	646.835	0.313675	0.289662	1.0829	0.278853	0.598702	0.0978835	Not significant
ALG2	ALG2, alpha-1,3/1,6-mannosyltransferase, transcript variant X1	466.895	-0.272158	0.203852	-1.33507	0.181852	0.494347	-0.140366	Not significant
SEC61B	Sec61 translocon beta subunit	348.682	0.150209	0.217325	0.691172	0.489457	0.763664	0.0651032	Not significant
LOC106509214	uncharacterized LOC106509214	1311.34	0.42428	0.281257	1.50851	0.131424	0.422213	0.153674	Not significant
NR4A3	nuclear receptor subfamily 4 group A member 3, transcript variant X2	438.359	-1.28986	0.426538	-3.02401	0.00249445	0.045307	-0.938587	Down-regulated
STX17	syntaxin 17, transcript variant X1	2903.36	0.191607	0.104234	1.83824	0.0660274	0.29766	0.15402	Not significant
ERP44	endoplasmic reticulum protein 44	2528.3	0.315477	0.166411	1.89578	0.0579893	0.277392	0.213233	Not significant
INVS	inversin, transcript variant X11	1995.98	0.493951	0.196038	2.51967	0.0117466	0.11615	0.349363	Not significant
TEX10	testis expressed 10	1100.29	0.185835	0.196511	0.945673	0.344315	0.655708	0.0919296	Not significant
MSANTD3	Myb/SANT DNA binding domain containing 3, transcript variant X2	548.025	0.183373	0.150262	1.22035	0.222331	0.542147	0.118102	Not significant
TMEFF1	transmembrane protein with EGF like and two follistatin like domains 1, transcript variant X1	4109.89	0.98491	0.440508	2.23585	0.0253615	0.180314	0.194894	Not significant
CAVIN4	caveolae associated protein 4	217.989	0.414717	0.496749	0.834863	0.403795	0.703844	0.0504238	Not significant
LOC106509220	uncharacterized LOC106509220	51.9272	1.75803	0.633802	2.77379	0.00554077	0.0753038	0.145275	Not significant
PLPPR1	phospholipid phosphatase related 1, transcript variant X5	1876.66	-0.278515	0.297228	-0.937044	0.348736	0.65894	-0.0912091	Not significant
MRPL50	mitochondrial ribosomal protein L50	168.931	-0.417696	0.291779	-1.43155	0.152272	0.453187	-0.146022	Not significant
ZNF189	zinc finger protein 189	335.798	0.0596295	0.205273	0.290488	0.771443	0.913486	0.0273087	Not significant
TMEM246	transmembrane protein 246, transcript variant X1	1235.94	-0.118021	0.333427	-0.353962	0.723367	0.889425	-0.0277884	Not significant
LOC102167599	uncharacterized LOC102167599	60.454	0.431042	0.276541	1.55869	0.119069	0.401292	0.163642	Not significant
RNF20	ring finger protein 20	842.272	0.168565	0.170114	0.990897	0.321736	0.634919	0.0965463	Not significant
GRIN3A	glutamate ionotropic receptor NMDA type subunit 3A, transcript variant X1	653.252	-0.522407	0.191123	-2.73335	0.0062694	0.0815854	-0.394831	Not significant
SMC2	structural maintenance of chromosomes 2, transcript variant X2	418.909	0.220973	0.236742	0.93339	0.350619	0.660397	0.0888598	Not significant
LOC106509221	uncharacterized LOC106509221	607.865	0.0383928	0.261569	0.146779	0.883307	0.956684	0.0118307	Not significant
LOC100738976		210.382	-0.133173	0.14848	-0.896907	0.369769	0.676569	-0.0843831	Not significant
LOC100155308	ras-related protein R-Ras2	18.7882	0.190773	0.475277	0.401392	0.688131	0.872511	0.0252011	Not significant
LOC100154081	protein NipSnap homolog 3A, transcript variant X2	161.325	-0.23316	0.204407	-1.14066	0.254009	0.576166	-0.115319	Not significant
LOC106509227	ATP-binding cassette sub-family A member 1-like, transcript variant X4	95.2083	-0.555952	0.29777	-1.86705	0.0618948	0.286941	-0.227546	Not significant
LOC100739365	protein NipSnap homolog 3A-like, transcript variant X1	333.448	1.18688	0.290245	4.08924	4.32787e-05	0.00288495	1.03369	Up-regulated
ABCA1	ATP binding cassette subfamily A member 1	4354.97	0.238974	0.260911	0.915921	0.359708	0.668585	0.0847317	Not significant
SLC44A1	solute carrier family 44 member 1, transcript variant X3	14562.6	0.866967	0.436164	1.98771	0.0468439	0.248564	0.158832	Not significant
FSD1L	fibronectin type III and SPRY domain containing 1 like, transcript variant X3	1752.85	0.206199	0.157639	1.30804	0.190858	0.505602	0.130081	Not significant
FKTN	fukutin	1420.88	0.0875847	0.139696	0.626967	0.530681	0.790379	0.0572455	Not significant
LOC100522117	heterogeneous nuclear ribonucleoprotein A1-like	76.8547	0.222099	0.173257	1.28191	0.199876	0.51698	0.130063	Not significant
TMEM38B	transmembrane protein 38B	1297.53	0.99549	0.254231	3.9157	9.01441e-05	0.00488023	0.861478	Not significant
LOC110256021	uncharacterized LOC110256021, transcript variant X3	277.294	0.847956	0.412814	2.05408	0.0399675	0.227897	0.180778	Not significant
LOC100155741		20.1856	0.774574	0.509295	1.52087	0.128292	0.417097	0.0985312	Not significant
LOC110256022	uncharacterized LOC110256022, transcript variant X2	26.4441	0.868747	0.487344	1.78262	0.0746488	0.316622	0.124305	Not significant
LOC100154893		2036.16	0.0938277	0.220818	0.424909	0.670903	0.863596	0.0390039	Not significant
ZNF462	zinc finger protein 462, transcript variant X10	4955.51	0.566905	0.289829	1.956	0.0504657	0.257492	0.234876	Not significant
RAD23B	RAD23 homolog B, nucleotide excision repair protein	2483.84	-0.0547516	0.0909949	-0.6017	0.547374	0.798544	-0.0440022	Not significant
KLF4	Kruppel like factor 4, transcript variant X1	121.457	-0.342097	0.643046	-0.531995	0.59473	0.824847	-0.026826	Not significant
LOC100155329		26.3791	-0.561545	0.513284	-1.09402	0.273944	0.594289	-0.0704021	Not significant
FAM206A	family with sequence similarity 206 member A	238.08	-0.366999	0.34541	-1.0625	0.288009	0.606521	-0.0907112	Not significant
ELP1	elongator complex protein 1	1788.93	-0.104099	0.207405	-0.501909	0.615731	0.836326	-0.0454685	Not significant
LOC110256035		16.0609	-0.312362	0.374845	-0.833308	0.404671	0.704729	-0.0638099	Not significant
CTNNAL1	catenin alpha like 1, transcript variant X1	1941.31	0.07863	0.226545	0.347083	0.728529	0.892374	0.0322317	Not significant
LOC102166967	uncharacterized LOC102166967	464.913	-0.253445	0.174394	-1.45329	0.146143	0.443822	-0.15252	Not significant
TMEM245	transmembrane protein 245, transcript variant X2	2691.16	-0.0697307	0.145211	-0.480204	0.631082	0.844989	-0.0433483	Not significant
FRRS1L	ferric chelate reductase 1 like, transcript variant X1	3107.01	-0.171161	0.478067	-0.358027	0.720323	0.887975	-0.0220253	Not significant
EPB41L4B	erythrocyte membrane protein band 4.1 like 4B	3673.15	0.116299	0.302499	0.384461	0.700637	0.878988	0.0325086	Not significant
PTPN3	protein tyrosine phosphatase, non-receptor type 3, transcript variant X2	1391.99	-0.134938	0.215205	-0.62702	0.530646	0.790379	-0.0582469	Not significant
LOC110256044	uncharacterized LOC110256044	15.8487	-0.600271	0.42395	-1.4159	0.156805	0.460004	-0.112183	Not significant
PALM2	paralemmin 2	3138.69	0.546209	0.317795	1.71875	0.0856601	0.340867	0.167758	Not significant
AKAP2	A-kinase anchoring protein 2, transcript variant X4	7753.36	0.0482964	0.200247	0.241184	0.809412	0.93034	0.0225671	Not significant
LOC110256047	uncharacterized LOC110256047, transcript variant X22	605.264	0.172068	0.267277	0.643783	0.519716	0.782469	0.0576333	Not significant
TXN	thioredoxin, transcript variant X1	581.454	-0.0803335	0.244223	-0.328936	0.742204	0.89866	-0.029271	Not significant
SVEP1	sushi, von Willebrand factor type A, EGF and pentraxin domain containing 1	586.705	-0.0697783	0.39425	-0.17699	0.859516	0.947935	-0.0123305	Not significant
LOC110256901	uncharacterized LOC110256901, transcript variant X1	284.958	1.16223	0.527419	2.20362	0.0275513	0.188205	0.140536	Not significant
MUSK	muscle associated receptor tyrosine kinase, transcript variant X1	51.0916	1.58943	0.496991	3.19811	0.00138334	0.0309836	1.17573	Up-regulated
LPAR1	lysophosphatidic acid receptor 1, transcript variant X2	3620.97	0.872196	0.424076	2.0567	0.0397154	0.227055	0.175352	Not significant
KIAA0368	KIAA0368 ortholog, transcript variant X3	5431.96	0.122247	0.118248	1.03382	0.30122	0.61925	0.0888797	Not significant
ZNF483	zinc finger protein 483	3348.46	-0.0124273	0.222131	-0.0559457	0.955385	0.984635	-0.00485195	Not significant
PTGR1	prostaglandin reductase 1, transcript variant X1	178.947	0.700732	0.195912	3.57677	0.000347867	0.0121524	0.591675	Not significant
LOC102161121		46.3502	-0.802912	0.402532	-1.99465	0.046081	0.246505	-0.217495	Not significant
LOC100515643	dnaJ homolog subfamily C member 25, transcript variant X2	489.887	0.0885797	0.155027	0.571384	0.56774	0.809115	0.0537846	Not significant
LOC110256067	uncharacterized LOC110256067	253.322	0.217576	0.209706	1.03753	0.29949	0.617517	0.102297	Not significant
GNG10	G protein subunit gamma 10, transcript variant X2	317.948	0.177458	0.250627	0.708055	0.478911	0.758786	0.0647478	Not significant
C1H9orf84	chromosome 1 C9orf84 homolog	49.1405	-1.34184	0.779408	-1.72162	0.0851385	0.339826	-0.0843545	Not significant
UGCG	UDP-glucose ceramide glucosyltransferase, transcript variant X2	1429.55	-0.177449	0.332055	-0.534397	0.593067	0.823829	-0.0424876	Not significant
SUSD1	sushi domain containing 1, transcript variant X2	374.647	0.276912	0.272141	1.01753	0.308901	0.623472	0.0937613	Not significant
PTBP3	polypyrimidine tract binding protein 3, transcript variant X1	1817.01	0.162592	0.27509	0.591052	0.554486	0.801065	0.0514249	Not significant
HSDL2	hydroxysteroid dehydrogenase like 2, transcript variant X1	850.386	-0.123495	0.282346	-0.437388	0.66183	0.859318	-0.037421	Not significant
KIAA1958	KIAA1958 ortholog, transcript variant X2	1521.28	-0.0666398	0.213931	-0.311501	0.75542	0.904936	-0.0282458	Not significant
INIP	INTS3 and NABP interacting protein, transcript variant X2	730.527	0.0792335	0.148537	0.533425	0.59374	0.824029	0.0503091	Not significant
SNX30	sorting nexin family member 30	4306.24	0.987913	0.317046	3.116	0.00183324	0.0372936	0.740864	Not significant
SLC46A2	solute carrier family 46 member 2, transcript variant X2	182.143	0.440785	0.349151	1.26245	0.206787	0.524111	0.105937	Not significant
LOC100516718	Purkinje cell protein 4-like protein 1	161.43	-0.83766	0.263508	-3.17888	0.00147847	0.0324832	-0.657489	Not significant
LOC110256075	uncharacterized LOC110256075	733.201	-0.632799	0.262326	-2.41226	0.0158541	0.138647	-0.394901	Not significant
SAL1	salivary lipocalin	327.275	-0.241805	0.328045	-0.73711	0.461056	0.743868	-0.0611076	Not significant
ZNF883	zinc finger protein 883	1871.81	-0.0231342	0.340832	-0.0678756	0.945885	0.980865	-0.00473551	Not significant
ZFP37	ZFP37 zinc finger protein	852.109	-0.262912	0.231402	-1.13617	0.255884	0.578301	-0.114035	Not significant
SLC31A2	solute carrier family 31 member 2	67.8229	0.162225	0.389883	0.416088	0.677346	0.866207	0.0297912	Not significant
FKBP15	FK506 binding protein 15	1812.22	0.556736	0.189401	2.93946	0.00328787	0.0537412	0.434406	Not significant
SLC31A1	solute carrier family 31 member 1	318.302	-0.070384	0.235516	-0.29885	0.765055	0.909913	-0.0267435	Not significant
CDC26	cell division cycle 26, transcript variant X7	233.326	-0.154614	0.1249	-1.2379	0.215752	0.534494	-0.111137	Not significant
PRPF4	pre-mRNA processing factor 4, transcript variant X1	562.659	-0.0773005	0.150807	-0.512578	0.608247	0.832315	-0.046672	Not significant
RNF183	ring finger protein 183, transcript variant X1	513.065	-0.190322	0.273084	-0.696936	0.485843	0.761724	-0.0622011	Not significant
WDR31	WD repeat domain 31, transcript variant X4	319.246	-0.177484	0.32468	-0.546643	0.584624	0.81859	-0.0444731	Not significant
BSPRY	B-box and SPRY domain containing, transcript variant X1	297.765	1.70965	0.414996	4.11968	3.79398e-05	0.00261812	1.47782	Up-regulated
HDHD3	haloacid dehalogenase like hydrolase domain containing 3, transcript variant X3	145.033	0.384908	0.257127	1.49696	0.134405	0.426776	0.156712	Not significant
ALAD	aminolevulinate dehydratase	483.512	0.313147	0.160702	1.94862	0.0513414	0.259939	0.215376	Not significant
POLE3	DNA polymerase epsilon 3, accessory subunit	579.77	-0.059004	0.141238	-0.417762	0.676121	0.865658	-0.0371346	Not significant
LOC110256105	uncharacterized LOC110256105	16.4558	0.280728	0.528165	0.531515	0.595062	0.825105	0.0306281	Not significant
C1H9orf43	chromosome 1 C9orf43 homolog, transcript variant X1	36.6594	0.212458	0.500089	0.42484	0.670953	0.863596	0.0255149	Not significant
RGS3	regulator of G protein signaling 3	2682.91	0.661832	0.38458	1.72092	0.0852646	0.3401	0.146786	Not significant
ZNF618	zinc finger protein 618	2245.74	-0.268819	0.195077	-1.37802	0.168199	0.475783	-0.145495	Not significant
COL27A1	collagen type XXVII alpha 1 chain, transcript variant X5	1955.14	0.00833906	0.260072	0.0320644	0.974421	0.991882	0.00306439	Not significant
AKNA	AT-hook transcription factor, transcript variant X3	438.46	0.818285	0.517011	1.58272	0.113484	0.392251	0.0952588	Not significant
LOC110256124	uncharacterized LOC110256124	42.3171	0.358497	0.476182	0.752857	0.451536	0.737063	0.0472174	Not significant
WHRN	whirlin, transcript variant X6	473	-0.729055	0.346503	-2.10403	0.0353755	0.213738	-0.282825	Not significant
ATP6V1G1	ATPase H+ transporting V1 subunit G1	519.985	0.0152685	0.174543	0.0874772	0.930292	0.97406	0.00843065	Not significant
TMEM268	transmembrane protein 268, transcript variant X1	583.649	0.0635083	0.188524	0.33687	0.736215	0.895947	0.0314208	Not significant
TNFSF15	TNF superfamily member 15	70.4539	1.8307	0.743081	2.46367	0.0137524	0.126999	0.0946103	Not significant
TNC	tenascin C, transcript variant X18	2313.99	-0.412238	0.586696	-0.702644	0.482278	0.759535	-0.0388075	Not significant
LOC102161373	uncharacterized LOC102161373	697.976	0.104955	0.210697	0.498134	0.61839	0.837485	0.0465236	Not significant
LOC100522418		615.871	-0.00158957	0.184352	-0.00862247	0.99312	0.99806	-0.00116179	Not significant
PAPPA	pappalysin 1	1006.66	2.5823	0.555392	4.64951	3.32729e-06	0.00040502	2.31497	Up-regulated
ASTN2	astrotactin 2, transcript variant X3	11284.8	0.0871285	0.484345	0.179889	0.857239	0.946869	0.0115926	Not significant
TRIM32	tripartite motif containing 32, transcript variant X6	312.356	-0.295951	0.339019	-0.872964	0.382683	0.686585	-0.0722489	Not significant
LOC110256902	uncharacterized LOC110256902	32.668	-0.488869	0.572936	-0.85327	0.39351	0.695715	-0.0489365	Not significant
TLR4	toll like receptor 4, transcript variant 5	74.6939	0.627923	0.451263	1.39148	0.16408	0.470605	0.0953692	Not significant
BRINP1	BMP/retinoic acid inducible neural specific 1, transcript variant X1	11567.4	-0.477826	0.51854	-0.921484	0.356798	0.666534	-0.057028	Not significant
LOC106507017	uncharacterized LOC106507017	37.0536	-0.784677	0.553239	-1.41833	0.156094	0.459053	-0.0913289	Not significant
CDK5RAP2	CDK5 regulatory subunit associated protein 2	3126.24	0.192916	0.208524	0.925153	0.354886	0.66502	0.0862933	Not significant
MEGF9	multiple EGF like domains 9	2240.84	-0.103689	0.19498	-0.531793	0.594869	0.824895	-0.0507774	Not significant
FBXW2	F-box and WD repeat domain containing 2	1130.37	0.120531	0.131867	0.914036	0.360698	0.669535	0.0826048	Not significant
PSMD5	proteasome 26S subunit, non-ATPase 5	692.008	0.0524673	0.152595	0.343833	0.730972	0.894008	0.0314947	Not significant
LOC102164650	protein CutA homolog, transcript variant X5	2565.17	0.260934	0.157912	1.6524	0.0984533	0.364536	0.170909	Not significant
PHF19	PHD finger protein 19, transcript variant X1	818.407	-0.0817388	0.199514	-0.40969	0.682034	0.869109	-0.0378639	Not significant
TRAF1	TNF receptor associated factor 1, transcript variant X4	631.232	0.101962	0.369971	0.275594	0.78286	0.918375	0.020556	Not significant
C5	complement C5, transcript variant X1	172.149	0.38525	0.305172	1.2624	0.206804	0.524111	0.115555	Not significant
CNTRL	centriolin, transcript variant X2	405.872	-0.167911	0.162783	-1.0315	0.302306	0.620246	-0.0999317	Not significant
RAB14	RAB14, member RAS oncogene family, transcript variant X1	3729.43	-0.100939	0.120039	-0.840888	0.400411	0.701681	-0.0717233	Not significant
GSN	gelsolin, transcript variant X6	4514.35	0.458446	0.414351	1.10642	0.268545	0.589868	0.0675519	Not significant
STOM	stomatin	451.382	0.0621165	0.24649	0.252004	0.801038	0.926081	0.0226473	Not significant
LOC110259667		96.7025	0.558475	0.236556	2.36086	0.0182327	0.149462	0.351171	Not significant
GGTA1P	glycoprotein, alpha-galactosyltransferase 1 pseudogene, transcript variant 2	793.561	1.05606	0.436704	2.41825	0.0155952	0.137735	0.235013	Not significant
LOC100154345		26.814	0.261655	0.353711	0.739743	0.459456	0.742572	0.0580453	Not significant
LOC110256217	uncharacterized LOC110256217	107.054	-0.727294	0.416437	-1.74647	0.0807297	0.329763	-0.161317	Not significant
DAB2IP	DAB2 interacting protein	4704.13	-0.19834	0.203449	-0.974887	0.329616	0.6413	-0.101629	Not significant
LOC106507029	uncharacterized LOC106507029	54.4689	-0.365854	0.378744	-0.965968	0.33406	0.645777	-0.0761972	Not significant
TTLL11	tubulin tyrosine ligase like 11	6886.31	-0.169197	0.240264	-0.704211	0.481302	0.759232	-0.0645252	Not significant
LOC110256219	uncharacterized LOC110256219	48.7693	-0.341037	0.452978	-0.752877	0.451524	0.737063	-0.0510595	Not significant
NDUFA8	NADH:ubiquinone oxidoreductase subunit A8	631.266	-0.345915	0.147393	-2.3469	0.0189305	0.15254	-0.262517	Not significant
MORN5	MORN repeat containing 5, transcript variant X1	108.319	0.817996	0.386421	2.11685	0.0342722	0.210027	0.217465	Not significant
LHX6	LIM homeobox 6, transcript variant X2	337.462	-0.333274	0.254275	-1.31068	0.189964	0.504849	-0.135079	Not significant
RBM18	RNA binding motif protein 18, transcript variant X1	981.467	-0.13201	0.248534	-0.531155	0.595311	0.82521	-0.0480066	Not significant
MRRF	mitochondrial ribosome recycling factor	630.24	0.0911166	0.08567	1.06358	0.287521	0.60616	0.0757967	Not significant
PTGS1	prostaglandin-endoperoxide synthase 1	150.168	0.97945	0.41863	2.33966	0.0193015	0.154116	0.248813	Not significant
PDCL	phosducin like	623.549	0.375704	0.183893	2.04306	0.0410466	0.230822	0.245439	Not significant
LOC110259713	uncharacterized LOC110259713	47.7266	-0.0728199	0.335773	-0.216872	0.828308	0.937394	-0.0168068	Not significant
RC3H2	ring finger and CCCH-type domains 2, transcript variant X2	4125.89	-0.115107	0.1168	-0.985502	0.324377	0.63718	-0.0841514	Not significant
ZBTB6	zinc finger and BTB domain containing 6, transcript variant X1	668.879	0.136568	0.109796	1.24384	0.213558	0.532508	0.104783	Not significant
ZBTB26	zinc finger and BTB domain containing 26, transcript variant X1	275.589	0.195422	0.163152	1.19779	0.230999	0.551079	0.118399	Not significant
RABGAP1	RAB GTPase activating protein 1, transcript variant X1	10890.6	-0.170407	0.14514	-1.17409	0.240359	0.562724	-0.11058	Not significant
LOC102162280		23.4581	0.231076	0.40458	0.571151	0.567898	0.809115	0.0404914	Not significant
GPR21	G protein-coupled receptor 21	549.589	-0.310681	0.36878	-0.842457	0.399532	0.701331	-0.0666998	Not significant
STRBP	spermatid perinuclear RNA binding protein, transcript variant X1	11371.9	-0.300183	0.33645	-0.892205	0.372283	0.67893	-0.0745672	Not significant
LOC102165127	uncharacterized LOC102165127, transcript variant X4	346.757	-0.704871	0.262214	-2.68816	0.00718476	0.0879494	-0.489655	Not significant
CRB2	crumbs 2, cell polarity complex component	608.232	-0.6264	0.337646	-1.8552	0.0635681	0.291009	-0.213733	Not significant
DENND1A	DENN domain containing 1A, transcript variant X7	11018.5	-0.04309	0.0980244	-0.439585	0.660238	0.858273	-0.034707	Not significant
LHX2	LIM homeobox 2	1922.41	-0.843643	0.236788	-3.56287	0.000366828	0.0125464	-0.702573	Not significant
NEK6	NIMA related kinase 6, transcript variant X1	2735.07	-0.36741	0.268406	-1.36886	0.171043	0.479695	-0.141319	Not significant
PSMB7	proteasome subunit beta 7	1852.52	0.153894	0.0949481	1.62082	0.105055	0.376113	0.126882	Not significant
NR6A1	nuclear receptor subfamily 6 group A member 1, transcript variant X1	2761.73	0.0515915	0.126269	0.408584	0.682845	0.869463	0.0358095	Not significant
LOC110256222	uncharacterized LOC110256222	410.489	0.447099	0.275398	1.62346	0.104491	0.37556	0.172446	Not significant
OLFML2A	olfactomedin like 2A, transcript variant X1	378.838	-0.230392	0.431732	-0.533647	0.593586	0.82399	-0.0336588	Not significant
WDR38	WD repeat domain 38	113.263	-0.228835	0.291801	-0.784215	0.432914	0.723638	-0.0690365	Not significant
RPL35	ribosomal protein L35	3877.85	0.136227	0.244867	0.55633	0.577985	0.815798	0.052836	Not significant
ARPC5L	actin related protein 2/3 complex subunit 5 like	278.147	-0.374274	0.250922	-1.49159	0.135805	0.429346	-0.162146	Not significant
GOLGA1	golgin A1, transcript variant X1	1064.16	0.0388181	0.147204	0.263703	0.792009	0.922006	0.0239493	Not significant
SCAI	suppressor of cancer cell invasion, transcript variant X2	4244.67	-0.386119	0.259938	-1.48543	0.137431	0.4317	-0.173323	Not significant
PPP6C	protein phosphatase 6 catalytic subunit	1336.52	0.201019	0.13508	1.48815	0.136712	0.430821	0.142238	Not significant
LOC100154433		41.4349	-0.0675999	0.224556	-0.301039	0.763385	0.908644	-0.0273712	Not significant
RABEPK	Rab9 effector protein with kelch motifs, transcript variant X1	347.529	-0.577875	0.21882	-2.64086	0.00826949	0.0955011	-0.413038	Not significant
HSPA5	heat shock protein family A (Hsp70) member 5, transcript variant X2	2894.62	-0.161166	0.188108	-0.856777	0.391568	0.693947	-0.0831803	Not significant
GAPVD1	GTPase activating protein and VPS9 domains 1, transcript variant X4	4204.37	0.0797938	0.116877	0.682713	0.494788	0.767278	0.0577961	Not significant
MAPKAP1	mitogen-activated protein kinase associated protein 1, transcript variant X5	4592.93	0.151046	0.104357	1.4474	0.147786	0.446542	0.119743	Not significant
PBX3	PBX homeobox 3, transcript variant X2	760.044	-0.221764	0.279605	-0.793135	0.427699	0.720293	-0.0709632	Not significant
MVB12B	multivesicular body subunit 12B, transcript variant X1	8437.72	0.408947	0.241177	1.69563	0.089956	0.349776	0.191798	Not significant
LOC106509263	uncharacterized LOC106509263, transcript variant X2	214.914	0.345498	0.276156	1.2511	0.210898	0.529565	0.118759	Not significant
ZBTB43	zinc finger and BTB domain containing 43	436.543	-0.0822427	0.161411	-0.509522	0.610386	0.83402	-0.0471223	Not significant
ZBTB34	zinc finger and BTB domain containing 34, transcript variant X4	445.782	-0.170845	0.125795	-1.35812	0.174425	0.48474	-0.123434	Not significant
RALGPS1	Ral GEF with PH domain and SH3 binding motif 1, transcript variant X21	7405.43	0.146604	0.154274	0.950283	0.341969	0.653908	0.0942338	Not significant
ANGPTL2	angiopoietin like 2, transcript variant X1	744.344	0.315081	0.216328	1.45649	0.145256	0.443266	0.157183	Not significant
LOC102168098	collagen alpha-1(III) chain-like, transcript variant X3	56.2905	0.47349	0.286429	1.65308	0.0983139	0.364295	0.176205	Not significant
LOC110256267	uncharacterized LOC110256267	16.4879	0.57135	0.409242	1.39612	0.162679	0.468645	0.109258	Not significant
GARNL3	GTPase activating Rap/RanGAP domain like 3, transcript variant X1	7460.05	0.381187	0.313516	1.21584	0.224044	0.543773	0.112387	Not significant
SLC2A8	solute carrier family 2 member 8, transcript variant X1	280.402	-0.455967	0.311331	-1.46457	0.143037	0.439931	-0.146996	Not significant
ZNF79	zinc finger protein 79, transcript variant X1	166.745	0.1403	0.233408	0.601096	0.547776	0.79864	0.0554712	Not significant
RPL12	ribosomal protein L12	581.412	0.0345255	0.235957	0.146321	0.883668	0.956828	0.013467	Not significant
LRSAM1	leucine rich repeat and sterile alpha motif containing 1, transcript variant X1	1067.04	-0.150033	0.101555	-1.47735	0.139582	0.434279	-0.119984	Not significant
FAM129B	family with sequence similarity 129 member B, transcript variant X1	1324.24	0.121346	0.38924	0.311751	0.75523	0.904936	0.022607	Not significant
LOC106509264	uncharacterized LOC106509264	331.388	-0.282143	0.281741	-1.00143	0.316621	0.629955	-0.0928325	Not significant
STXBP1	syntaxin binding protein 1, transcript variant X1	14039.9	-0.226279	0.321486	-0.703852	0.481525	0.759235	-0.0587047	Not significant
CFAP157	cilia and flagella associated protein 157	119.707	-0.10002	0.350394	-0.28545	0.775299	0.914561	-0.0218274	Not significant
PTRH1	peptidyl-tRNA hydrolase 1 homolog	79.4473	0.069763	0.386714	0.180399	0.856839	0.946869	0.0131658	Not significant
TTC16	tetratricopeptide repeat domain 16, transcript variant X1	65.8039	0.78881	0.297172	2.65439	0.00794511	0.0929526	0.512085	Not significant
TOR2A	torsin family 2 member A	118.624	-0.546358	0.330323	-1.65401	0.0981251	0.363973	-0.172818	Not significant
SH2D3C	SH2 domain containing 3C	782.096	0.0468647	0.302304	0.155025	0.876802	0.954642	0.013021	Not significant
CDK9	cyclin dependent kinase 9	1447.79	-0.204679	0.177729	-1.15163	0.249472	0.571228	-0.115639	Not significant
FPGS	folylpolyglutamate synthase, transcript variant X5	542.921	-0.0250142	0.130364	-0.191879	0.847837	0.943767	-0.0167469	Not significant
ENG	endoglin, transcript variant X2	983.232	-0.739396	0.482112	-1.53366	0.125113	0.411874	-0.115435	Not significant
AK1	adenylate kinase 1, transcript variant X1	848.198	-0.155687	0.21582	-0.721376	0.470678	0.751903	-0.0682097	Not significant
ST6GALNAC6	ST6 N-acetylgalactosaminide alpha-2,6-sialyltransferase 6	1910.68	-0.361052	0.341643	-1.05681	0.290597	0.609361	-0.0890701	Not significant
ST6GALNAC4	ST6 N-acetylgalactosaminide alpha-2,6-sialyltransferase 4, transcript variant X2	347.241	-0.00788828	0.297594	-0.0265068	0.978853	0.99269	-0.00205325	Not significant
PIP5KL1	phosphatidylinositol-4-phosphate 5-kinase like 1	28.359	-0.512454	0.532174	-0.962944	0.335576	0.647368	-0.0591912	Not significant
DPM2	dolichyl-phosphate mannosyltransferase subunit 2, regulatory	307.672	0.142971	0.164659	0.868287	0.385237	0.688258	0.0828157	Not significant
RSC1A1	regulator of solute carriers 1	936.896	0.504648	0.307715	1.63999	0.101008	0.368906	0.164825	Not significant
LOC110256295	uncharacterized LOC110256295	20.6817	0.773683	0.491581	1.57387	0.115518	0.395779	0.104861	Not significant
NAIF1	nuclear apoptosis inducing factor 1	67.0065	-0.178767	0.202937	-0.880897	0.378373	0.683129	-0.0852357	Not significant
SLC25A25	solute carrier family 25 member 25	1061.5	-0.645923	0.239721	-2.69448	0.00704987	0.0872751	-0.460427	Not significant
PTGES2	prostaglandin E synthase 2	483.055	-0.339044	0.303441	-1.11733	0.263852	0.5862	-0.102534	Not significant
LCN2	lipocalin 2, transcript variant X1	329.875	0.350463	0.516615	0.678383	0.497529	0.76895	0.0395623	Not significant
C1H9orf16	chromosome 1 C9orf16 homolog	1377.24	-0.325045	0.269252	-1.20722	0.227348	0.546942	-0.116549	Not significant
CIZ1	CDKN1A interacting zinc finger protein 1	1972.22	-0.18963	0.126765	-1.49592	0.134675	0.42729	-0.13842	Not significant
LOC102165879	uncharacterized LOC102165879	326.927	-0.346527	0.325831	-1.06352	0.287547	0.60616	-0.0934754	Not significant
DNM1	dynamin 1, transcript variant X5	14276.2	-0.191042	0.342409	-0.557937	0.576887	0.815083	-0.0439753	Not significant
GOLGA2	golgin A2, transcript variant X1	1650.74	0.0755894	0.0985621	0.766921	0.443128	0.731382	0.059613	Not significant
SWI5	SWI5 homologous recombination repair protein	184.251	0.0220614	0.180256	0.12239	0.90259	0.964407	0.0118192	Not significant
TRUB2	TruB pseudouridine synthase family member 2, transcript variant X1	624.193	-0.0540784	0.162182	-0.333443	0.7388	0.897301	-0.0310298	Not significant
COQ4	coenzyme Q4, transcript variant X1	1372.91	0.226317	0.121321	1.86544	0.0621197	0.287196	0.174475	Not significant
SLC27A4	solute carrier family 27 member 4, transcript variant X1	537.46	-0.261225	0.133422	-1.95789	0.0502431	0.257205	-0.195764	Not significant
URM1	ubiquitin related modifier 1	1506.74	1.3214	0.352708	3.74643	0.000179368	0.00785709	1.10696	Up-regulated
CERCAM	cerebral endothelial cell adhesion molecule, transcript variant X3	356.201	1.33903	0.35263	3.79726	0.000146303	0.00695935	1.12396	Up-regulated
ODF2	outer dense fiber of sperm tails 2, transcript variant X31	931.982	0.205696	0.159157	1.29241	0.196217	0.512181	0.128415	Not significant
GLE1	GLE1, RNA export mediator	712.023	-0.0888811	0.222234	-0.399944	0.689198	0.872945	-0.0365055	Not significant
SPTAN1	spectrin alpha, non-erythrocytic 1	38026.9	-0.349679	0.225075	-1.55361	0.120278	0.403454	-0.173241	Not significant
WDR34	WD repeat domain 34	942.977	-0.190618	0.259182	-0.735458	0.462061	0.744446	-0.0668638	Not significant
LOC100626895		16.1113	0.682218	0.521651	1.30781	0.190939	0.505707	0.0795575	Not significant
SET	SET nuclear proto-oncogene, transcript variant X1	1740.33	0.01653	0.108699	0.152071	0.879131	0.955557	0.0136532	Not significant
LOC102158334	uncharacterized LOC102158334, transcript variant X4	30.5021	0.515323	0.302974	1.70088	0.088965	0.347318	0.184108	Not significant
PKN3	protein kinase N3	214.081	-0.237523	0.33664	-0.705569	0.480456	0.758986	-0.0571761	Not significant
ZDHHC12	zinc finger DHHC-type containing 12, transcript variant X1	78.6201	-0.0158456	0.217636	-0.0728081	0.941959	0.979381	-0.00646533	Not significant
ZER1	zyg-11 related cell cycle regulator, transcript variant X3	2968.99	0.0746469	0.141529	0.527431	0.597894	0.826117	0.0498094	Not significant
TBC1D13	TBC1 domain family member 13, transcript variant X1	1013.38	-0.151058	0.155396	-0.972082	0.33101	0.642926	-0.0924429	Not significant
ENDOG	endonuclease G	70.5491	-0.533886	0.237652	-2.24651	0.0246716	0.177678	-0.324722	Not significant
SPOUT1	SPOUT domain containing methyltransferase 1, transcript variant X2	271.282	0.120813	0.193957	0.622886	0.533359	0.791219	0.0594911	Not significant
KYAT1	kynurenine aminotransferase 1, transcript variant X12	1205.1	-0.0826695	0.244655	-0.337903	0.735437	0.895811	-0.0295336	Not significant
LRRC8A	leucine rich repeat containing 8 family member A, transcript variant X1	2465.4	-0.134468	0.160713	-0.836696	0.402764	0.703173	-0.0794057	Not significant
PHYHD1	phytanoyl-CoA dioxygenase domain containing 1, transcript variant X2	632.034	0.304138	0.308258	0.986633	0.323823	0.636766	0.0855863	Not significant
DOLK	dolichol kinase	84.2177	0.236066	0.352749	0.669216	0.503358	0.771242	0.0518823	Not significant
NUP188	nucleoporin 188, transcript variant X1	2718.86	0.0831027	0.108484	0.766034	0.443656	0.731945	0.0616884	Not significant
SH3GLB2	SH3 domain containing GRB2 like, endophilin B2, transcript variant X12	3325.41	0.0391507	0.143811	0.272237	0.78544	0.919338	0.0251199	Not significant
MIGA2	mitoguardin 2	1340.72	-0.287585	0.145161	-1.98114	0.0475752	0.249935	-0.210794	Not significant
DOLPP1	dolichyldiphosphatase 1, transcript variant X2	245.887	0.369406	0.18635	1.98233	0.0474424	0.249672	0.236102	Not significant
CRAT	carnitine O-acetyltransferase, transcript variant X1	1551.05	0.0910572	0.199138	0.457258	0.647486	0.854155	0.0431265	Not significant
PTPA	protein phosphatase 2 phosphatase activator, transcript variant X1	3246.52	-0.17498	0.168266	-1.0399	0.298386	0.616669	-0.103311	Not significant
IER5L	immediate early response 5 like	146.427	0.131912	0.321366	0.410474	0.681458	0.868745	0.0332309	Not significant
LOC110256380	uncharacterized LOC110256380, transcript variant X2	21.0525	0.499536	0.459516	1.08709	0.276996	0.59682	0.0729787	Not significant
LOC102162054	uncharacterized LOC102162054, transcript variant X17	401.594	0.625159	0.312235	2.00221	0.0452625	0.243897	0.237427	Not significant
LOC110256391	uncharacterized LOC110256391	39.9297	-0.0200918	0.324684	-0.0618809	0.950658	0.982952	-0.00469409	Not significant
C1H9orf50	chromosome 1 C9orf50 homolog	114.837	-0.0821715	0.214745	-0.382647	0.701982	0.87923	-0.0351582	Not significant
NTMT1	N-terminal Xaa-Pro-Lys N-methyltransferase 1	277.289	-0.330514	0.165617	-1.99565	0.0459721	0.246396	-0.226306	Not significant
ASB6	ankyrin repeat and SOCS box containing 6, transcript variant X1	396.026	-0.244935	0.146317	-1.674	0.0941312	0.357384	-0.16979	Not significant
PRRX2	paired related homeobox 2	48.2407	1.50745	0.989328	1.52371	0.127581	0.415917	0.0427053	Not significant
PTGES	prostaglandin E synthase	98.4709	-0.476966	0.477656	-0.998555	0.318011	0.631382	-0.0676158	Not significant
LOC100521599		28.1318	0.207691	0.326924	0.635289	0.52524	0.786435	0.0517091	Not significant
TOR1B	torsin family 1 member B	423.294	0.0160211	0.149467	0.107188	0.914639	0.969745	0.00983922	Not significant
TOR1A	torsin family 1 member A	282.65	0.116452	0.132136	0.881304	0.378153	0.683007	0.0799055	Not significant
C1H9orf78	chromosome 1 C9orf78 homolog	443.266	-0.0629367	0.172545	-0.364755	0.715294	0.88522	-0.0336469	Not significant
USP20	ubiquitin specific peptidase 20	1948.31	0.132074	0.142583	0.926294	0.354293	0.664447	0.0867256	Not significant
FNBP1	formin binding protein 1	9792.87	0.40982	0.310887	1.31823	0.187428	0.50112	0.122884	Not significant
LOC110256407	uncharacterized LOC110256407	34.5845	0.259514	0.36665	0.707797	0.479071	0.758786	0.0538607	Not significant
GPR107	G protein-coupled receptor 107, transcript variant X1	3263.42	-0.0602148	0.105434	-0.571111	0.567924	0.809115	-0.0456187	Not significant
LOC102158087	uncharacterized LOC102158087, transcript variant X2	584.805	0.231691	0.110645	2.094	0.03626	0.216258	0.18775	Not significant
NCS1	neuronal calcium sensor 1, transcript variant X3	17939	-0.248219	0.351295	-0.706584	0.479825	0.758786	-0.0560189	Not significant
HMCN2	hemicentin 2	138.206	1.34973	0.618084	2.18374	0.0289815	0.194181	0.10988	Not significant
ASS1	argininosuccinate synthase 1, transcript variant X1	336.304	-0.287755	0.31672	-0.908546	0.36359	0.671654	-0.0786424	Not significant
LOC102163670	uncharacterized LOC102163670, transcript variant X2	293.428	0.656165	0.216106	3.03631	0.00239492	0.044059	0.509307	Not significant
FUBP3	far upstream element binding protein 3, transcript variant X3	2652.41	0.294989	0.132372	2.22849	0.0258477	0.182152	0.228245	Not significant
EXOSC2	exosome component 2, transcript variant X1	264.841	-0.1814	0.220213	-0.823746	0.410084	0.708645	-0.078978	Not significant
ABL1	ABL proto-oncogene 1, non-receptor tyrosine kinase, transcript variant X2	5691.46	0.22279	0.29562	0.753635	0.451068	0.736905	0.0648224	Not significant
QRFP	pyroglutamylated RFamide peptide	227.101	1.03164	0.449368	2.29576	0.0216899	0.164744	0.200793	Not significant
FIBCD1	fibrinogen C domain containing 1, transcript variant X1	183.331	0.0430542	0.327231	0.131571	0.895324	0.962409	0.0128243	Not significant
LAMC3	laminin subunit gamma 3	857.44	-0.771244	0.314077	-2.45559	0.0140654	0.12863	-0.453527	Not significant
LOC106509275	uncharacterized LOC106509275	73.4622	-0.933698	0.37957	-2.45989	0.0138981	0.127756	-0.491412	Not significant
AIF1L	allograft inflammatory factor 1 like	1394.07	0.100507	0.446748	0.224975	0.821999	0.935248	0.0152222	Not significant
NUP214	nucleoporin 214, transcript variant X1	3528.88	0.0835463	0.114035	0.732638	0.463779	0.745796	0.0608234	Not significant
LOC110256424	uncharacterized LOC110256424, transcript variant X1	69.3285	0.459019	0.393913	1.16528	0.243906	0.565354	0.0884599	Not significant
FAM78A	family with sequence similarity 78 member A	172.566	0.189386	0.326299	0.580406	0.561641	0.805428	0.048579	Not significant
LOC102166638	uncharacterized LOC102166638, transcript variant X2	42.3693	-0.364932	0.33994	-1.07352	0.283038	0.602801	-0.0920179	Not significant
PLPP7	phospholipid phosphatase 7 (inactive)	284.584	-0.177142	0.27543	-0.643147	0.520129	0.782613	-0.0570588	Not significant
PRRC2B	proline rich coiled-coil 2B, transcript variant X13	20993.8	-0.153545	0.151883	-1.01095	0.312041	0.625167	-0.0945965	Not significant
LOC100625275		35.3986	0.00984963	0.357779	0.02753	0.978037	0.992594	0.00228505	Not significant
POMT1	protein O-mannosyltransferase 1, transcript variant X5	1103.21	0.0100259	0.208843	0.048007	0.961711	0.986479	0.00458772	Not significant
UCK1	uridine-cytidine kinase 1, transcript variant X2	796.691	-0.34913	0.190922	-1.82865	0.0674528	0.301057	-0.213143	Not significant
RAPGEF1	Rap guanine nucleotide exchange factor 1	6030.37	-0.0515852	0.136975	-0.376603	0.706469	0.881254	-0.0329765	Not significant
MED27	mediator complex subunit 27	3841.91	-0.0169565	0.115215	-0.147173	0.882995	0.956597	-0.0107583	Not significant
LOC106507237	uncharacterized LOC106507237, transcript variant X3	36.0608	-0.0464126	0.354444	-0.130945	0.895819	0.962605	-0.00974854	Not significant
NTNG2	netrin G2	1419.59	-0.148	0.355821	-0.415938	0.677455	0.86629	-0.0339997	Not significant
LOC106507242	uncharacterized LOC106507242, transcript variant X1	95.8831	0.0398945	0.448335	0.0889838	0.929095	0.973659	0.00603826	Not significant
SETX	senataxin, transcript variant X6	3898.96	0.33628	0.201227	1.67115	0.0946927	0.358122	0.191142	Not significant
TTF1	transcription termination factor 1, transcript variant X8	712.598	-0.125472	0.23079	-0.543663	0.586673	0.819678	-0.0501595	Not significant
CFAP77	cilia and flagella associated protein 77	193.4	1.19182	0.537252	2.21836	0.0265301	0.184519	0.138165	Not significant
DDX31	DEAD-box helicase 31	919.441	-0.255677	0.11295	-2.26362	0.0235972	0.173141	-0.206932	Not significant
GTF3C4	general transcription factor IIIC subunit 4	932.435	-0.102478	0.0959118	-1.06846	0.285311	0.605056	-0.0823287	Not significant
AK8	adenylate kinase 8, transcript variant X3	1322.61	0.220915	0.133768	1.65148	0.0986411	0.364817	0.15977	Not significant
SPACA9	sperm acrosome associated 9, transcript variant X3	117.097	0.0256915	0.32478	0.0791044	0.93695	0.977072	0.00649106	Not significant
TSC1	tuberous sclerosis 1	3553.89	-0.130946	0.0928071	-1.41095	0.158259	0.461953	-0.108269	Not significant
LOC110256471	uncharacterized LOC110256471	28.7187	-0.437922	0.382184	-1.14584	0.251861	0.57335	-0.091861	Not significant
GTF3C5	general transcription factor IIIC subunit 5, transcript variant X2	768.021	0.404081	0.157187	2.57071	0.010149	0.106257	0.310457	Not significant
CEL	carboxyl ester lipase	53.9986	-0.161016	0.668613	-0.240822	0.809693	0.93034	-0.0113595	Not significant
RALGDS	ral guanine nucleotide dissociation stimulator, transcript variant X12	3336.37	0.416072	0.379329	1.09687	0.2727	0.593244	0.0823764	Not significant
GBGT1	globoside alpha-1,3-N-acetylgalactosaminyltransferase 1 (FORS blood group), transcript variant X10	324.64	-0.220161	0.122799	-1.79286	0.0729955	0.313298	-0.167574	Not significant
SURF6	surfeit 6	399.832	-0.270393	0.166259	-1.62634	0.103877	0.374831	-0.17245	Not significant
MED22	mediator complex subunit 22, transcript variant X1	276.099	0.200689	0.207866	0.965475	0.334307	0.646002	0.0941455	Not significant
LOC110256518	uncharacterized LOC110256518	25.5601	0.0995404	0.417932	0.238174	0.811746	0.930864	0.0163884	Not significant
RPL7A	ribosomal protein L7a	670.568	0.167248	0.153439	1.09	0.275714	0.595814	0.105712	Not significant
LOC110256505	surfeit locus protein 1, transcript variant X1	537.46	-0.00772643	0.179386	-0.0430714	0.965645	0.988132	-0.00376656	Not significant
SURF2	surfeit 2	249.609	-0.130802	0.175108	-0.74698	0.455076	0.740046	-0.0713025	Not significant
SURF4	surfeit 4	960.798	0.0578517	0.151388	0.382142	0.702356	0.879477	0.0352408	Not significant
STKLD1	serine/threonine kinase like domain containing 1, transcript variant X1	214.666	-0.538231	0.206404	-2.60765	0.00911654	0.100998	-0.388417	Not significant
REXO4	REX4 homolog, 3'-5' exonuclease, transcript variant X1	367.381	-0.429851	0.174486	-2.46354	0.0137574	0.126999	-0.316185	Not significant
ADAMTS13	ADAM metallopeptidase with thrombospondin type 1 motif 13, transcript variant X7	471.843	0.289613	0.16076	1.80152	0.0716204	0.310535	0.194266	Not significant
CACFD1	calcium channel flower domain containing 1, transcript variant X2	247.301	0.196226	0.145691	1.34687	0.178023	0.489669	0.130474	Not significant
SLC2A6	solute carrier family 2 member 6	411.524	0.0736832	0.190801	0.386177	0.699365	0.878583	0.0374683	Not significant
MYMK	myomaker, myoblast fusion factor	15.869	-0.486942	0.484448	-1.00515	0.314826	0.628369	-0.0661879	Not significant
ADAMTSL2	ADAMTS like 2, transcript variant X2	916.311	-0.435482	0.31723	-1.37277	0.169825	0.478194	-0.132965	Not significant
FAM163B	family with sequence similarity 163 member B	1846.59	-0.892226	0.349481	-2.553	0.0106799	0.10935	-0.530279	Not significant
SARDH	sarcosine dehydrogenase, transcript variant X8	172.038	-0.486294	0.389885	-1.24728	0.212296	0.531024	-0.102563	Not significant
VAV2	vav guanine nucleotide exchange factor 2, transcript variant X3	1876.71	-0.221512	0.297008	-0.745812	0.455781	0.740352	-0.0647321	Not significant
LOC100628140	uncharacterized LOC100628140, transcript variant X2	1332.06	-0.140297	0.261168	-0.537189	0.591137	0.822981	-0.0477566	Not significant
MIR9812	microRNA 9812	42.2719	-0.157437	0.296637	-0.530738	0.5956	0.82521	-0.0449161	Not significant
LOC102160100	uncharacterized LOC102160100, transcript variant X2	30.5032	0.066487	0.707109	0.0940266	0.925088	0.972538	0.00450035	Not significant
WDR5	WD repeat domain 5, transcript variant X1	691.869	-0.112721	0.145877	-0.772708	0.439695	0.728907	-0.0704532	Not significant
LOC110256538	uncharacterized LOC110256538	17.2267	-0.0714734	0.398405	-0.179399	0.857624	0.947067	-0.0125021	Not significant
RXRA	retinoid X receptor alpha, transcript variant X27	1709.23	0.13588	0.325911	0.416923	0.676735	0.865878	0.0334996	Not significant
COL5A1	collagen type V alpha 1 chain	1751.44	0.052386	0.401953	0.130329	0.896306	0.962712	0.00952962	Not significant
OLFM1	olfactomedin 1	8093.54	-0.355678	0.28232	-1.25984	0.207726	0.525062	-0.123915	Not significant
LOC110259201	uncharacterized LOC110259201, transcript variant X3	47.8896	1.25955	0.370601	3.39868	0.000677127	0.0191215	0.999434	Up-regulated
SCGB1C1	secretoglobin family 1C member 1	26.4338	0.936708	0.425008	2.20397	0.0275262	0.188205	0.227149	Not significant
ODF3	outer dense fiber of sperm tails 3, transcript variant X1	51.679	1.1422	0.30404	3.75673	0.000172146	0.00768621	0.963076	Up-regulated
BET1L	Bet1 golgi vesicular membrane trafficking protein like, transcript variant X6	414.919	0.0333835	0.137476	0.242832	0.808136	0.930048	0.0221378	Not significant
RIC8A	RIC8 guanine nucleotide exchange factor A, transcript variant X2	572.915	0.162939	0.15672	1.03969	0.298486	0.616735	0.0979775	Not significant
SIRT3	sirtuin 3, transcript variant X4	846.821	-0.00527968	0.118587	-0.0445215	0.964489	0.987534	-0.00337876	Not significant
PSMD13	proteasome 26S subunit, non-ATPase 13, transcript variant X2	1241.57	0.00160003	0.173111	0.00924278	0.992625	0.99801	0.00106523	Not significant
COX8H	COX8H protein	17.8834	-0.0925168	0.63221	-0.146339	0.883654	0.956828	-0.00722704	Not significant
PGGHG	protein-glucosylgalactosylhydroxylysine glucosidase, transcript variant X4	95.7483	0.609382	0.528624	1.15277	0.249004	0.570492	0.0668281	Not significant
IFITM5	interferon induced transmembrane protein 5, transcript variant X1	45.0267	-0.600979	0.538725	-1.11556	0.264612	0.586768	-0.0695498	Not significant
IFITM1	interferon-induced transmembrane protein 1	83.3428	0.436849	0.467668	0.934102	0.350251	0.660085	0.0599741	Not significant
IFITM3	interferon induced transmembrane protein 3	245.47	-0.247763	0.482575	-0.513418	0.607659	0.832208	-0.0324958	Not significant
LOC100626247	interferon-induced transmembrane protein 1-like	57.4119	0.198334	0.683906	0.290002	0.771815	0.913486	0.0133729	Not significant
LOC100519082	interferon-induced transmembrane protein 1	120.583	0.981619	0.533226	1.8409	0.0656355	0.296457	0.110213	Not significant
LOC102166195	uncharacterized LOC102166195, transcript variant X1	625.318	-0.223359	0.256288	-0.871518	0.383471	0.687442	-0.0816011	Not significant
LOC110259204	uncharacterized LOC110259204, transcript variant X1	218.05	-0.0854481	0.255785	-0.334062	0.738333	0.897072	-0.0294621	Not significant
LOC110259205	uncharacterized LOC110259205	61.138	-0.541798	0.322302	-1.68102	0.0927587	0.35533	-0.179743	Not significant
B4GALNT4	beta-1,4-N-acetyl-galactosaminyltransferase 4, transcript variant X1	690.282	-0.286331	0.242319	-1.18163	0.237354	0.559418	-0.118819	Not significant
PKP3	plakophilin 3, transcript variant X1	286.912	-0.181856	0.26762	-0.67953	0.496802	0.768495	-0.0609518	Not significant
SIGIRR	single Ig and TIR domain containing	71.4792	0.19227	0.438038	0.438934	0.660709	0.858602	0.0289937	Not significant
ANO9	anoctamin 9	36.8512	0.595	0.716669	0.83023	0.406409	0.706037	0.0357151	Not significant
PTDSS2	phosphatidylserine synthase 2	942.614	-0.265027	0.105791	-2.50518	0.0122389	0.1188	-0.22229	Not significant
RNH1	ribonuclease/angiogenin inhibitor 1, transcript variant X4	1225.38	0.279423	0.225511	1.23907	0.21532	0.534291	0.125405	Not significant
HRAS	HRas proto-oncogene, GTPase, transcript variant X1	469.172	-0.161083	0.123449	-1.30486	0.19194	0.507302	-0.117249	Not significant
LRRC56	leucine rich repeat containing 56, transcript variant X2	285.002	-0.0712139	0.284629	-0.250199	0.802433	0.926875	-0.0209067	Not significant
RASSF7	Ras association domain family member 7, transcript variant X1	43.7551	-0.62569	0.60875	-1.02783	0.304031	0.621206	-0.0572648	Not significant
PHRF1	PHD and ring finger domains 1, transcript variant X4	2432.15	-0.166951	0.140788	-1.18583	0.235689	0.556778	-0.111585	Not significant
IRF7	interferon regulatory factor 7, transcript variant X1	189.814	0.0851239	0.418488	0.203408	0.838816	0.941368	0.014818	Not significant
CDHR5	cadherin related family member 5, transcript variant X1	30.2034	0.110374	0.557718	0.197903	0.843121	0.942466	0.0109971	Not significant
DEAF1	DEAF1, transcription factor, transcript variant X2	2561.8	-0.516718	0.258456	-1.99925	0.0455814	0.245074	-0.27226	Not significant
TMEM80	transmembrane protein 80	398.957	-0.273596	0.153603	-1.78119	0.0748815	0.317171	-0.187719	Not significant
EPS8L2	EPS8 like 2, transcript variant X7	31.0201	0.202939	0.554395	0.366055	0.714324	0.884521	0.0202221	Not significant
TALDO1	transaldolase 1	1731.39	0.348567	0.155771	2.23768	0.0252417	0.179952	0.25506	Not significant
GATD1	glutamine amidotransferase like class 1 domain containing 1, transcript variant X4	5056.15	-0.304713	0.246484	-1.23624	0.216369	0.535067	-0.125794	Not significant
CEND1	cell cycle exit and neuronal differentiation 1	2062.34	-0.139951	0.293798	-0.47635	0.633825	0.846396	-0.0403847	Not significant
SLC25A22	solute carrier family 25 member 22, transcript variant X2	4019.38	-0.49659	0.225917	-2.19811	0.027941	0.189543	-0.300248	Not significant
PIDD1	p53-induced death domain protein 1, transcript variant X6	611.169	-0.340973	0.314165	-1.08533	0.277775	0.597502	-0.0977904	Not significant
RPLP2	ribosomal protein lateral stalk subunit P2	1715.64	0.137118	0.249493	0.549587	0.582603	0.818113	0.0437477	Not significant
PNPLA2	patatin like phospholipase domain containing 2, transcript variant X2	761.254	0.0980165	0.173287	0.565631	0.571645	0.811445	0.0531638	Not significant
CRACR2B	calcium release activated channel regulator 2B, transcript variant X4	109.664	-0.558225	0.310472	-1.79799	0.0721792	0.311542	-0.207361	Not significant
CD151	CD151 molecule (Raph blood group), transcript variant X6	528.594	-0.369324	0.275531	-1.34041	0.180114	0.491762	-0.135757	Not significant
POLR2L	RNA polymerase II subunit L	296.68	-0.335347	0.242736	-1.38153	0.167116	0.474959	-0.145296	Not significant
TSPAN4	tetraspanin 4, transcript variant X5	495.158	-0.320935	0.176517	-1.81816	0.0690404	0.305117	-0.204767	Not significant
LOC102159969	lysine-specific demethylase 6B-like	75.8925	-0.213296	0.337267	-0.632424	0.52711	0.787491	-0.050873	Not significant
CHID1	chitinase domain containing 1, transcript variant X1	839.89	-0.0405276	0.157373	-0.257525	0.796774	0.924357	-0.0233932	Not significant
AP2A2	adaptor related protein complex 2 alpha 2 subunit, transcript variant X2	5149.2	-0.109152	0.156366	-0.698056	0.485142	0.761411	-0.0653516	Not significant
MUC6	mucin 6, oligomeric mucus/gel-forming	166.439	-0.93834	0.420099	-2.23361	0.0255084	0.18067	-0.303247	Not significant
MUC2	mucin 2, oligomeric mucus/gel-forming	16.4934	0.833384	0.711245	1.17173	0.241307	0.563934	0.0513127	Not significant
MUC5AC	mucin 5AC, oligomeric mucus/gel-forming	129.916	3.13935	0.454151	6.91258	4.75913e-12	3.73077e-09	3.00236	Up-regulated
MUC5B	mucin 5B, oligomeric mucus/gel-forming	339.157	1.92158	0.417566	4.60186	4.18735e-06	0.000500585	1.71921	Up-regulated
TOLLIP	toll interacting protein	2567.07	-0.181691	0.170152	-1.06782	0.285602	0.605237	-0.104148	Not significant
BRSK2	BR serine/threonine kinase 2, transcript variant X8	4858.66	-0.3009	0.272115	-1.10578	0.26882	0.589868	-0.107528	Not significant
MOB2	MOB kinase activator 2, transcript variant X2	766.748	-0.345515	0.292953	-1.17942	0.238231	0.559803	-0.111683	Not significant
DUSP8	dual specificity phosphatase 8	3357.54	-0.232849	0.247942	-0.939127	0.347665	0.658377	-0.0916182	Not significant
IFITM10	interferon induced transmembrane protein 10	173.323	0.0187548	0.525687	0.0356767	0.97154	0.990854	0.00243786	Not significant
CTSD	cathepsin D	2985.11	0.194672	0.216063	0.901	0.367588	0.675034	0.0874739	Not significant
LSP1	lymphocyte-specific protein 1, transcript variant X3	1487.36	1.19548	0.389456	3.06963	0.00214325	0.0409715	0.868134	Up-regulated
LOC110259216	proline-rich protein 33-like	172.079	1.32629	0.403792	3.28459	0.0010213	0.0251135	1.01624	Up-regulated
MRPL23	mitochondrial ribosomal protein L23, transcript variant X2	306.156	0.239891	0.203384	1.1795	0.238201	0.559803	0.118017	Not significant
IGF2	insulin like growth factor 2, transcript variant X11	1550.11	-0.911194	0.983118	-0.926841	0.354009	0.664292	-0.0332968	Not significant
TSPAN32	tetraspanin 32, transcript variant X3	226.886	-0.32421	0.282442	-1.14788	0.251018	0.572516	-0.109867	Not significant
LOC110259220	uncharacterized LOC110259220, transcript variant X4	725.721	0.173821	0.267908	0.648808	0.516462	0.780722	0.0577711	Not significant
CD81	CD81 molecule, transcript variant X1	6155.73	-0.0290494	0.181718	-0.159859	0.872992	0.953195	-0.0183027	Not significant
TSSC4	tumor suppressing subtransferable candidate 4	459.521	-0.419856	0.188468	-2.22773	0.0258986	0.182445	-0.28506	Not significant
TRPM5	transient receptor potential cation channel subfamily M member 5, transcript variant X2	50.9816	0.0290451	0.281337	0.10324	0.917773	0.97061	0.00893104	Not significant
KCNQ1	potassium voltage-gated channel subfamily Q member 1, transcript variant X1	3606.5	0.137519	0.172695	0.79631	0.425852	0.719112	0.0793376	Not significant
LOC110259223	uncharacterized LOC110259223, transcript variant X2	831.771	-0.0397205	0.248416	-0.159895	0.872964	0.953195	-0.012848	Not significant
CDKN1C	cyclin dependent kinase inhibitor 1C	143.788	1.26498	0.565476	2.23701	0.0252856	0.180133	0.129264	Not significant
NAP1L4	nucleosome assembly protein 1 like 4	2933.64	-0.269165	0.0945187	-2.84775	0.00440301	0.0651183	-0.23506	Not significant
CARS	cysteinyl-tRNA synthetase, transcript variant X2	1749.93	-0.402474	0.140971	-2.855	0.00430363	0.0646302	-0.328208	Not significant
LOC100627067	tumor necrosis factor receptor superfamily member 26-like, transcript variant X3	57.1969	-0.847992	0.559795	-1.51483	0.129816	0.419341	-0.0991311	Not significant
OSBPL5	oxysterol binding protein like 5, transcript variant X2	1887.85	-0.188925	0.29417	-0.642231	0.520723	0.783036	-0.0565801	Not significant
LOC106509286	uncharacterized LOC106509286	43.7962	0.488735	0.520964	0.938136	0.348175	0.658702	0.0546757	Not significant
NADSYN1	NAD synthetase 1, transcript variant X1	601.441	0.19811	0.323607	0.612193	0.54041	0.794818	0.0498866	Not significant
DHCR7	7-dehydrocholesterol reductase, transcript variant X1	474.958	0.486124	0.292764	1.66046	0.0968214	0.362247	0.170665	Not significant
SHANK2	SH3 and multiple ankyrin repeat domains 2	13328.8	-0.443897	0.325807	-1.36245	0.173055	0.482849	-0.134341	Not significant
LOC102159641	uncharacterized LOC102159641	57.5617	-0.578523	0.270757	-2.13669	0.0326236	0.20406	-0.303592	Not significant
LOC110259226	uncharacterized LOC110259226	142.257	-0.580723	0.440495	-1.31834	0.187389	0.501084	-0.100741	Not significant
CTTN	cortactin, transcript variant X8	2433.76	-0.0305011	0.152573	-0.199912	0.841549	0.942423	-0.0174213	Not significant
PPFIA1	PTPRF interacting protein alpha 1, transcript variant X1	3109.72	-0.076301	0.127961	-0.596285	0.550985	0.799519	-0.0520282	Not significant
FADD	Fas associated via death domain	182.809	-0.595402	0.176459	-3.37417	0.000740383	0.0202654	-0.497659	Not significant
ANO1	anoctamin 1, transcript variant X8	279.621	-0.670297	0.426195	-1.57275	0.115777	0.396056	-0.133267	Not significant
ORAOV1	oral cancer overexpressed 1, transcript variant X4	624.71	-0.187008	0.144264	-1.29629	0.194874	0.510377	-0.124874	Not significant
CCND1	cyclin D1	480.836	-0.573477	0.34036	-1.68491	0.0920052	0.35388	-0.17637	Not significant
TPCN2	two pore segment channel 2, transcript variant X3	1014.43	-0.100956	0.231641	-0.435829	0.66296	0.859662	-0.0400357	Not significant
LOC110259229	mas-related G-protein coupled receptor member F, transcript variant X1	32.722	-0.72432	0.641307	-1.12944	0.258711	0.581013	-0.0609859	Not significant
IGHMBP2	immunoglobulin mu binding protein 2	1276.23	-0.0736435	0.138016	-0.533586	0.593628	0.82399	-0.044381	Not significant
CPT1A	carnitine palmitoyltransferase 1A	1918.59	-0.58822	0.309709	-1.89927	0.0575296	0.276678	-0.237973	Not significant
TESMIN	testis expressed metallothionein like protein	61.2778	0.232749	0.522277	0.445643	0.655855	0.856802	0.0252214	Not significant
PPP6R3	protein phosphatase 6 regulatory subunit 3, transcript variant X4	6726.86	0.0333538	0.142864	0.233465	0.8154	0.932443	0.0211334	Not significant
LRP5	LDL receptor related protein 5, transcript variant X1	1610.99	-0.502285	0.248645	-2.02009	0.0433741	0.238576	-0.271177	Not significant
LOC100738812	uncharacterized LOC100738812	73.5299	-0.585863	0.280504	-2.08861	0.0367431	0.217419	-0.291257	Not significant
C2H11orf24	chromosome 2 C11orf24 homolog, transcript variant X2	1261.17	1.07514	0.340822	3.15454	0.00160752	0.0340477	0.812364	Up-regulated
LOC102162815	uncharacterized LOC102162815	137.184	0.479872	0.240519	1.99515	0.0460264	0.246505	0.254318	Not significant
KMT5B	lysine methyltransferase 5B, transcript variant X12	3552.72	0.0988609	0.164753	0.600056	0.548469	0.79885	0.0561946	Not significant
CHKA	choline kinase alpha, transcript variant X4	2950.37	0.302954	0.206631	1.46616	0.142605	0.439223	0.157237	Not significant
TCIRG1	T-cell immune regulator 1, ATPase H+ transporting V0 subunit a3, transcript variant X2	436.398	0.421435	0.357258	1.17964	0.238144	0.559803	0.0952412	Not significant
NDUFS8	NADH:ubiquinone oxidoreductase core subunit S8, transcript variant X1	1167.06	-0.104067	0.173762	-0.598904	0.549237	0.799005	-0.0564637	Not significant
ALDH3B1	aldehyde dehydrogenase 3 family member B1, transcript variant X3	177.851	2.49383	0.643417	3.87592	0.000106225	0.00555741	2.08632	Up-regulated
UNC93B1	unc-93 homolog B1 (C. elegans), transcript variant X1	233.931	1.3061	0.489825	2.66646	0.00766542	0.0912679	0.247755	Not significant
LOC110259231	uncharacterized LOC110259231	44.2154	0.973233	0.578272	1.683	0.0923744	0.354498	0.0915333	Not significant
LOC102164445	uncharacterized LOC102164445	31.6812	1.45931	0.669835	2.17861	0.0293608	0.194542	0.101931	Not significant
LOC100522421	aldehyde dehydrogenase family 3 member B2-like, transcript variant X3	46.2629	0.245157	0.45676	0.53673	0.591454	0.823247	0.0345525	Not significant
ACY3	aminoacylase 3	24.2103	0.353128	0.516224	0.684059	0.493938	0.766445	0.040072	Not significant
TBX10	T-box 10	23.5563	-0.851365	0.503599	-1.69056	0.0909205	0.351729	-0.126435	Not significant
NUDT8	nudix hydrolase 8	174.631	-0.219238	0.350343	-0.625781	0.531459	0.790438	-0.0493102	Not significant
LOC100525027	double C2-like domain-containing protein gamma	157.533	-0.547747	0.277781	-1.97187	0.048625	0.252505	-0.259777	Not significant
NDUFV1	NADH:ubiquinone oxidoreductase core subunit V1	1488.58	-0.256432	0.183964	-1.39392	0.163341	0.469514	-0.14576	Not significant
LOC110259233	uncharacterized LOC110259233	12.8056	-0.137963	0.712319	-0.193681	0.846426	0.94336	-0.00859674	Not significant
LOC100739163	glutathione S-transferase P-like, transcript variant X1	5393.03	-0.0428929	0.255232	-0.168055	0.86654	0.950865	-0.0228749	Not significant
LOC100739508	glutathione S-transferase P-like	33.3588	0.30292	0.400876	0.755646	0.449862	0.735926	0.0541246	Not significant
CDK2AP2	cyclin dependent kinase 2 associated protein 2, transcript variant X2	360.377	0.0163021	0.180712	0.0902104	0.92812	0.973159	0.00878418	Not significant
PITPNM1	phosphatidylinositol transfer protein membrane associated 1	5127.49	-0.406042	0.319684	-1.27014	0.204036	0.521412	-0.11677	Not significant
AIP	aryl hydrocarbon receptor interacting protein, transcript variant X1	538.546	0.0145189	0.143359	0.101277	0.919331	0.970826	0.00897167	Not significant
LOC102167294	uncharacterized LOC102167294, transcript variant X1	67.0608	-0.0774198	0.25035	-0.309246	0.757134	0.906101	-0.0273268	Not significant
TMEM134	transmembrane protein 134, transcript variant X5	396.704	0.942779	0.31121	3.02939	0.00245045	0.0446734	0.691642	Not significant
CORO1B	coronin 1B	773.986	0.326829	0.167792	1.94782	0.0514368	0.260211	0.219721	Not significant
RPS6KB2	ribosomal protein S6 kinase B2, transcript variant X4	589.256	0.0333718	0.139972	0.238419	0.811556	0.930763	0.0214725	Not significant
CARNS1	carnosine synthase 1, transcript variant X2	55.2927	0.176326	0.387571	0.454951	0.649145	0.854713	0.0328525	Not significant
PPP1CA	protein phosphatase 1 catalytic subunit alpha	716.018	-0.0541128	0.214322	-0.252484	0.800667	0.925914	-0.0228418	Not significant
RAD9A	RAD9 checkpoint clamp component A, transcript variant X1	295.27	-0.0336208	0.181487	-0.185251	0.853032	0.946161	-0.0169452	Not significant
CLCF1	cardiotrophin like cytokine factor 1, transcript variant X1	113.285	0.594345	0.320411	1.85494	0.0636044	0.291033	0.200579	Not significant
LOC110259234	cleavage stimulation factor subunit 2 tau variant-like, transcript variant X1	867.783	-0.234949	0.19279	-1.21867	0.222968	0.543121	-0.124716	Not significant
POLD4	DNA polymerase delta 4, accessory subunit	122.325	0.357025	0.243857	1.46408	0.143173	0.440142	0.154033	Not significant
SSH3	slingshot protein phosphatase 3, transcript variant X2	228.614	-0.0520565	0.263705	-0.197404	0.843511	0.942609	-0.0169106	Not significant
ANKRD13D	ankyrin repeat domain 13D, transcript variant X2	626.487	-0.262259	0.139027	-1.88639	0.0592418	0.280372	-0.192839	Not significant
GRK2	G protein-coupled receptor kinase 2, transcript variant X3	7888.49	-0.345232	0.329577	-1.0475	0.294868	0.613203	-0.0912126	Not significant
KDM2A	lysine demethylase 2A, transcript variant X3	8848.58	0.0864865	0.175078	0.493989	0.621314	0.839237	0.044754	Not significant
SYT12	synaptotagmin 12, transcript variant X3	1597.33	-0.260501	0.47183	-0.552108	0.580874	0.817084	-0.0351532	Not significant
LOC100514211	uncharacterized LOC100514211, transcript variant X2	245.266	-0.0585396	0.190465	-0.307351	0.758576	0.906483	-0.0283143	Not significant
LOC110259301		323.357	0.0760109	0.225174	0.337565	0.735691	0.895811	0.0312382	Not significant
PC	pyruvate carboxylase	3535.88	-0.473237	0.180659	-2.6195	0.00880585	0.099468	-0.354504	Not significant
LRFN4	leucine rich repeat and fibronectin type III domain containing 4	149.969	-0.266904	0.254094	-1.05042	0.293527	0.612366	-0.100873	Not significant
RCE1	Ras converting CAAX endopeptidase 1, transcript variant X1	421.275	-0.226209	0.172522	-1.31119	0.189794	0.504625	-0.133906	Not significant
C2H11orf80	chromosome 2 C11orf80 homolog, transcript variant X2	1213.18	-0.562053	0.293453	-1.91531	0.0554528	0.27142	-0.239154	Not significant
SPTBN2	spectrin beta, non-erythrocytic 2, transcript variant X3	14534.8	-0.393361	0.365108	-1.07738	0.281308	0.60137	-0.0912087	Not significant
RBM4B	RNA binding motif protein 4B, transcript variant X3	1045.2	0.216366	0.151279	1.43024	0.152648	0.453643	0.142664	Not significant
RBM4	RNA binding motif protein 4, transcript variant X1	950.96	0.273903	0.14493	1.8899	0.0587709	0.279936	0.196297	Not significant
RBM14	RNA binding motif protein 14, transcript variant X1	1055.47	-0.0559717	0.201426	-0.277877	0.781107	0.91707	-0.0254725	Not significant
CCS	copper chaperone for superoxide dismutase	453.856	-0.0783297	0.137218	-0.570842	0.568107	0.80923	-0.0509841	Not significant
CCDC87	coiled-coil domain containing 87	60.8688	-0.135415	0.309979	-0.436851	0.662219	0.859473	-0.0359381	Not significant
CTSF	cathepsin F, transcript variant X2	1866.78	0.0996317	0.175733	0.566949	0.570749	0.810664	0.0535539	Not significant
ACTN3	actinin alpha 3, transcript variant X2	30.8294	-1.19699	0.745979	-1.60458	0.108585	0.382603	-0.0807271	Not significant
ZDHHC24	zinc finger DHHC-type containing 24	1006.78	-0.104108	0.213026	-0.488711	0.625047	0.841901	-0.045178	Not significant
BBS1	Bardet-Biedl syndrome 1, transcript variant X4	982.861	-0.356942	0.157108	-2.27195	0.0230895	0.171016	-0.263989	Not significant
DPP3	dipeptidyl peptidase 3, transcript variant X1	722.611	-0.156224	0.118053	-1.32333	0.185725	0.499703	-0.116453	Not significant
PELI3	pellino E3 ubiquitin protein ligase family member 3, transcript variant X2	395.037	-0.407684	0.278721	-1.4627	0.14355	0.440644	-0.154213	Not significant
MRPL11	mitochondrial ribosomal protein L11, transcript variant X2	248.472	0.020038	0.16923	0.118407	0.905745	0.965862	0.0117174	Not significant
SLC29A2	solute carrier family 29 member 2, transcript variant X4	316.444	-0.467596	0.309215	-1.5122	0.130482	0.420382	-0.154781	Not significant
B4GAT1	beta-1,4-glucuronyltransferase 1	1590.76	-0.395005	0.256384	-1.54068	0.123395	0.409298	-0.169618	Not significant
BRMS1	breast cancer metastasis suppressor 1, transcript variant X1	244.417	-0.214741	0.237076	-0.90579	0.365047	0.672671	-0.0867416	Not significant
RIN1	Ras and Rab interactor 1	380.036	-0.493276	0.324745	-1.51896	0.128771	0.417894	-0.15232	Not significant
CD248	CD248 molecule	108.121	-1.01301	0.518841	-1.95244	0.0508856	0.258491	-0.157996	Not significant
TMEM151A	transmembrane protein 151A	1646.98	0.610806	0.258346	2.36429	0.0180646	0.148752	0.361468	Not significant
YIF1A	Yip1 interacting factor homolog A, membrane trafficking protein, transcript variant X4	296.63	0.25652	0.312336	0.821297	0.411477	0.709641	0.0688492	Not significant
CNIH2	cornichon family AMPA receptor auxiliary protein 2, transcript variant X1	1512.6	-0.475702	0.290827	-1.63569	0.101905	0.370704	-0.185994	Not significant
RAB1B	RAB1B, member RAS oncogene family	948.298	-0.0552357	0.108693	-0.508182	0.611326	0.834371	-0.041176	Not significant
KLC2	kinesin light chain 2, transcript variant X5	2834.27	-0.112456	0.319114	-0.352402	0.724537	0.890305	-0.0281825	Not significant
PACS1	phosphofurin acidic cluster sorting protein 1	4392.74	-0.184108	0.181797	-1.01271	0.311197	0.624741	-0.0996622	Not significant
LOC110259238	uncharacterized LOC110259238	27.3166	0.166003	0.316796	0.524007	0.600274	0.827588	0.042659	Not significant
LOC106509301	uncharacterized LOC106509301	163.517	-0.156244	0.226421	-0.69006	0.490156	0.763834	-0.0647043	Not significant
LOC106509302	uncharacterized LOC106509302	565.684	-0.129769	0.236727	-0.548178	0.58357	0.818304	-0.0506499	Not significant
SF3B2	splicing factor 3b subunit 2, transcript variant X2	3152.65	0.0736145	0.101719	0.723706	0.469246	0.750551	0.0571958	Not significant
GAL3ST3	galactose-3-O-sulfotransferase 3, transcript variant X4	352.494	-0.241738	0.24651	-0.980642	0.326769	0.638646	-0.0948022	Not significant
CATSPER1	cation channel sperm associated 1	103.26	-0.464643	0.454981	-1.02124	0.307143	0.622386	-0.0714833	Not significant
CST6	cystatin E/M	21.8445	0.139254	0.49647	0.280489	0.779102	0.916243	0.0169728	Not significant
LOC106509306	uncharacterized LOC106509306	53.2727	0.352872	0.310038	1.13816	0.255055	0.577401	0.100684	Not significant
BANF1	barrier to autointegration factor 1, transcript variant X1	1284.09	-0.0269103	0.142697	-0.188584	0.850419	0.944951	-0.0170189	Not significant
EIF1AD	eukaryotic translation initiation factor 1A domain containing, transcript variant X1	313.424	-0.0697899	0.149633	-0.466409	0.640923	0.850139	-0.0423829	Not significant
SART1	squamous cell carcinoma antigen recognized by T-cells 1, transcript variant X1	1317.7	0.0759713	0.168329	0.451326	0.651755	0.85599	0.0424427	Not significant
TSGA10IP	testis specific 10 interacting protein	31.6095	-1.30471	0.395912	-3.29544	0.000982661	0.0244084	-1.02048	Down-regulated
DRAP1	DR1 associated protein 1, transcript variant X2	1204.93	-0.0932683	0.195498	-0.47708	0.633305	0.846047	-0.0442013	Not significant
C2H11orf68	chromosome 2 C11orf68 homolog, transcript variant X1	377.012	0.0472042	0.197376	0.239159	0.810982	0.930734	0.0222831	Not significant
CCDC85B	coiled-coil domain containing 85B	1167.69	-0.343561	0.262217	-1.31022	0.190123	0.505018	-0.134217	Not significant
FIBP	FGF1 intracellular binding protein	590.257	0.152531	0.122402	1.24615	0.212708	0.531243	0.111241	Not significant
CTSW	cathepsin W, transcript variant X1	50.7407	0.444674	0.571543	0.778025	0.436554	0.726404	0.0415661	Not significant
EFEMP2	EGF containing fibulin like extracellular matrix protein 2	539.933	-0.0750029	0.254057	-0.29522	0.767826	0.911383	-0.0259	Not significant
MUS81	MUS81 structure-specific endonuclease subunit, transcript variant X4	337.299	-0.220317	0.197597	-1.11498	0.264858	0.586854	-0.112356	Not significant
CFL1	cofilin 1	4645.75	-0.0843049	0.142201	-0.592856	0.553277	0.800716	-0.0535572	Not significant
SNX32	sorting nexin 32, transcript variant X4	1411.63	0.0812447	0.121502	0.668671	0.503705	0.771461	0.0576274	Not significant
LOC100511545	uncharacterized LOC100511545, transcript variant X2	449.3	-0.02582	0.238922	-0.108069	0.913941	0.969284	-0.00945198	Not significant
OVOL1	ovo like transcriptional repressor 1, transcript variant X1	56.416	-0.326531	0.376104	-0.868193	0.385289	0.688258	-0.0672862	Not significant
AP5B1	adaptor related protein complex 5 beta 1 subunit, transcript variant X3	401.901	0.122957	0.1723	0.71362	0.475462	0.755604	0.0697184	Not significant
LOC100516952		275.01	0.259195	0.191396	1.35423	0.175662	0.48604	0.140595	Not significant
KAT5	lysine acetyltransferase 5, transcript variant X3	906.667	-0.0319003	0.104704	-0.304672	0.760616	0.907728	-0.0239606	Not significant
RNASEH2C	ribonuclease H2 subunit C	281.313	-0.0224078	0.196759	-0.113885	0.909329	0.967378	-0.0103017	Not significant
RELA	RELA proto-oncogene, NF-kB subunit	800.008	0.240708	0.293479	0.820188	0.412109	0.710064	0.070784	Not significant
SIPA1	signal-induced proliferation-associated 1, transcript variant X3	883.901	0.592592	0.360866	1.64214	0.100561	0.368372	0.146406	Not significant
PCNX3	pecanex homolog 3 (Drosophila), transcript variant X2	2186.5	0.0699126	0.150097	0.465783	0.641371	0.850618	0.0415419	Not significant
MAP3K11	mitogen-activated protein kinase kinase kinase 11	639.024	0.302232	0.310249	0.97416	0.329977	0.641587	0.0866935	Not significant
KCNK7	potassium two pore domain channel subfamily K member 7	42.4887	0.0634197	0.43789	0.14483	0.884845	0.957329	0.00972462	Not significant
EHBP1L1	EH domain binding protein 1 like 1, transcript variant X13	843.751	0.18449	0.443197	0.416272	0.677211	0.866148	0.0279044	Not significant
SSSCA1	Sjogren syndrome/scleroderma autoantigen 1	1032.36	-0.504368	0.268129	-1.88107	0.0599627	0.282036	-0.235619	Not significant
FAM89B	family with sequence similarity 89 member B	282.495	-0.396348	0.253473	-1.56367	0.117894	0.399531	-0.173256	Not significant
LTBP3	latent transforming growth factor beta binding protein 3, transcript variant X2	2614.59	0.0132554	0.159086	0.0833221	0.933595	0.975455	0.00679821	Not significant
SCYL1	SCY1 like pseudokinase 1, transcript variant X1	714.775	-0.234314	0.170481	-1.37443	0.169308	0.477288	-0.140788	Not significant
LOC102163816	uncharacterized LOC102163816	243546	-0.00985612	0.226287	-0.0435558	0.965258	0.987892	-0.0034157	Not significant
LOC100513133	uncharacterized LOC100513133	28882.1	-1.353	0.275257	-4.91539	8.86045e-07	0.00015367	-1.2354	Down-regulated
FRMD8	FERM domain containing 8, transcript variant X2	283.91	0.029243	0.30873	0.0947204	0.924537	0.972315	0.0080455	Not significant
DPF2	double PHD fingers 2, transcript variant X3	1387.59	-0.0863805	0.154756	-0.558171	0.576728	0.815021	-0.0514626	Not significant
CDC42EP2	CDC42 effector protein 2, transcript variant X1	302.879	0.730866	0.461294	1.58438	0.113106	0.391474	0.108645	Not significant
POLA2	DNA polymerase alpha 2, accessory subunit, transcript variant X4	339.932	0.290082	0.205809	1.40947	0.158697	0.462958	0.148635	Not significant
CAPN1	calpain 1, transcript variant X2	1665.1	-0.0913462	0.219331	-0.416476	0.677061	0.866126	-0.0383715	Not significant
LOC102165049		34.4298	0.215012	0.394074	0.545614	0.585331	0.819088	0.0388765	Not significant
SPDYC	speedy/RINGO cell cycle regulator family member C, transcript variant X3	251.869	-0.706183	0.206094	-3.4265	0.000611413	0.0180731	-0.584994	Not significant
SYVN1	synoviolin 1, transcript variant X3	1465.73	-0.0364538	0.0802398	-0.454311	0.649605	0.854837	-0.030386	Not significant
MRPL49	mitochondrial ribosomal protein L49, transcript variant X1	586.046	0.0590895	0.123062	0.480159	0.631114	0.844989	0.040493	Not significant
FAU	FAU, ubiquitin like and ribosomal protein S30 fusion	208.881	0.404107	0.185347	2.18028	0.029237	0.194489	0.271528	Not significant
ZNHIT2	zinc finger HIT-type containing 2	113.559	-0.118772	0.259917	-0.456962	0.647698	0.854155	-0.0403863	Not significant
TM7SF2	transmembrane 7 superfamily member 2	631.584	0.0973468	0.291268	0.334217	0.738216	0.897072	0.0283733	Not significant
VPS51	VPS51, GARP complex subunit, transcript variant X1	1308.11	-0.0952808	0.137819	-0.691346	0.489348	0.763623	-0.0621913	Not significant
ZFPL1	zinc finger protein like 1, transcript variant X4	332.505	0.0889495	0.213066	0.417474	0.676332	0.865814	0.0387452	Not significant
CDCA5	cell division cycle associated 5	28.024	0.448612	0.771472	0.581501	0.560903	0.804963	0.0235149	Not significant
NAALADL1	N-acetylated alpha-linked acidic dipeptidase like 1	73.9292	0.358572	0.30061	1.19282	0.232941	0.553459	0.108984	Not significant
SAC3D1	SAC3 domain containing 1	151.807	-0.576596	0.192361	-2.99747	0.00272235	0.0478928	-0.455184	Not significant
SNX15	sorting nexin 15	229.406	-0.134809	0.2055	-0.656004	0.511822	0.777211	-0.062023	Not significant
LOC106509313	uncharacterized LOC106509313	173.27	0.0876268	0.148491	0.590115	0.555114	0.801377	0.0541551	Not significant
ARL2	ADP ribosylation factor like GTPase 2, transcript variant X2	881.711	0.0729683	0.170298	0.428473	0.668307	0.862357	0.0386919	Not significant
BATF2	basic leucine zipper ATF-like transcription factor 2, transcript variant X1	65.2198	-0.00210543	0.394174	-0.00534138	0.995738	0.998983	-0.000146448	Not significant
PPP2R5B	protein phosphatase 2 regulatory subunit B'beta	1759.26	-0.156732	0.202066	-0.77565	0.437956	0.727254	-0.077703	Not significant
ATG2A	autophagy related 2A, transcript variant X2	1687.25	-0.029951	0.0833394	-0.359386	0.719307	0.887439	-0.0247638	Not significant
EHD1	EH domain containing 1	1336.91	0.107751	0.202999	0.530797	0.59556	0.82521	0.0492398	Not significant
LOC110259240	uncharacterized LOC110259240	43.3349	0.499376	0.540326	0.924211	0.355376	0.665375	0.0518286	Not significant
CDC42BPG	CDC42 binding protein kinase gamma	93.8825	0.726696	0.413451	1.75763	0.0788096	0.325846	0.142241	Not significant
MEN1	menin 1, transcript variant X1	492.39	-0.274291	0.141329	-1.94081	0.0522819	0.262521	-0.19983	Not significant
MAP4K2	mitogen-activated protein kinase kinase kinase kinase 2, transcript variant X3	1466.25	0.27368	0.206327	1.32644	0.184695	0.498011	0.137573	Not significant
SF1	splicing factor 1	3767.22	0.168973	0.156136	1.08222	0.279157	0.598896	0.105517	Not significant
PYGM	glycogen phosphorylase, muscle associated	3344.6	-0.232048	0.266372	-0.871143	0.383676	0.687476	-0.0806609	Not significant
RASGRP2	RAS guanyl releasing protein 2	366.774	-0.086249	0.339211	-0.254264	0.799292	0.925565	-0.0195907	Not significant
NRXN2	neurexin 2	11610.3	0.163816	0.175147	0.935311	0.349628	0.659608	0.0926431	Not significant
RPS6KA4	ribosomal protein S6 kinase A4, transcript variant X2	805.888	-0.00859348	0.207097	-0.0414949	0.966901	0.988412	-0.00382916	Not significant
CCDC88B	coiled-coil domain containing 88B	129.67	0.507431	0.372007	1.36404	0.172556	0.482074	0.110572	Not significant
PRDX5	peroxiredoxin 5	1004.7	-0.227745	0.197789	-1.15146	0.249545	0.57133	-0.116876	Not significant
TRMT112	tRNA methyltransferase 11-2 homolog (S. cerevisiae)	721.95	-0.229649	0.187444	-1.22516	0.220516	0.54011	-0.125145	Not significant
ESRRA	estrogen related receptor alpha, transcript variant X1	656.53	-0.487262	0.216526	-2.25036	0.0244258	0.176658	-0.312141	Not significant
CATSPERZ	catsper channel auxiliary subunit zeta, transcript variant X1	138.135	-0.619376	0.402166	-1.5401	0.123536	0.409573	-0.134934	Not significant
KCNK4	potassium two pore domain channel subfamily K member 4	338.058	-0.317917	0.321985	-0.987367	0.323463	0.636661	-0.0858873	Not significant
GPR137	G protein-coupled receptor 137, transcript variant X2	1194.61	-0.142302	0.114394	-1.24396	0.213513	0.532506	-0.10678	Not significant
BAD	BCL2 associated agonist of cell death	347.083	-0.408006	0.168965	-2.41474	0.0157462	0.138445	-0.299936	Not significant
LOC106509317	uncharacterized LOC106509317	78.3968	-0.201826	0.218019	-0.925727	0.354588	0.664806	-0.0899481	Not significant
PLCB3	phospholipase C beta 3	779.295	-0.479119	0.245236	-1.95371	0.0507357	0.25813	-0.252145	Not significant
PPP1R14B	protein phosphatase 1 regulatory inhibitor subunit 14B	171.23	-0.142385	0.2447	-0.581877	0.56065	0.804849	-0.0530617	Not significant
FKBP2	FK506 binding protein 2, transcript variant X1	1526.07	-0.084373	0.253757	-0.332496	0.739515	0.897789	-0.0286282	Not significant
VEGFB	vascular endothelial growth factor B, transcript variant X2	913.498	-0.438377	0.211045	-2.07717	0.0377861	0.220856	-0.269228	Not significant
TRPT1	tRNA phosphotransferase 1, transcript variant X2	343.29	-0.155947	0.176779	-0.882157	0.377692	0.682779	-0.0854455	Not significant
DNAJC4	DnaJ heat shock protein family (Hsp40) member C4, transcript variant X1	90.1938	0.184206	0.211	0.873011	0.382657	0.686585	0.082947	Not significant
NUDT22	nudix hydrolase 22, transcript variant X4	101.224	-0.416913	0.216954	-1.92166	0.0546484	0.269637	-0.238397	Not significant
FERMT3	fermitin family member 3	277.959	0.613992	0.524671	1.17024	0.241904	0.564335	0.0682063	Not significant
STIP1	stress induced phosphoprotein 1	2092.89	-0.385778	0.174913	-2.20555	0.0274156	0.187859	-0.269033	Not significant
MACROD1	MACRO domain containing 1	937.281	-0.151402	0.113729	-1.33125	0.183105	0.495923	-0.114813	Not significant
FLRT1	fibronectin leucine rich transmembrane protein 1, transcript variant X1	555.405	-0.131006	0.164895	-0.794483	0.426914	0.719858	-0.075375	Not significant
OTUB1	OTU deubiquitinase, ubiquitin aldehyde binding 1	1125.45	-0.147616	0.205283	-0.719087	0.472087	0.752813	-0.0684453	Not significant
LOC100522725	cytochrome c oxidase subunit 8A, mitochondrial	1889.33	-0.231852	0.207763	-1.11595	0.264445	0.586691	-0.109082	Not significant
NAA40	N(alpha)-acetyltransferase 40, NatD catalytic subunit, transcript variant X1	525.768	-0.138811	0.127747	-1.0866	0.277212	0.59701	-0.0977726	Not significant
RCOR2	REST corepressor 2	282.602	0.067604	0.26434	0.255746	0.798147	0.925221	0.0231506	Not significant
MARK2	microtubule affinity regulating kinase 2, transcript variant X6	5273.2	-0.162645	0.080452	-2.02164	0.0432139	0.237962	-0.142652	Not significant
C2H11orf84	chromosome 2 C11orf84 homolog, transcript variant X1	602.965	-0.439562	0.127949	-3.43544	0.00059159	0.0176469	-0.380731	Not significant
C2H11orf95	chromosome 2 C11orf95 homolog	4993.06	-0.211913	0.280278	-0.756081	0.449601	0.735845	-0.0698734	Not significant
RTN3	reticulon 3	12014.8	-0.105707	0.253534	-0.416933	0.676728	0.865878	-0.0363379	Not significant
ATL3	atlastin GTPase 3, transcript variant X1	1817.06	0.453308	0.227439	1.9931	0.0462501	0.246986	0.25173	Not significant
PLA2G16	phospholipase A2 group XVI, transcript variant X1	1606.06	0.795637	0.355555	2.23773	0.0252385	0.179952	0.281646	Not significant
LOC110259245	uncharacterized LOC110259245, transcript variant X2	34.4227	-0.22515	0.307443	-0.732332	0.463966	0.745984	-0.0624211	Not significant
SLC22A8	solute carrier family 22 member 8, transcript variant X6	50.1045	-0.419297	0.874683	-0.47937	0.631675	0.84508	-0.0182781	Not significant
SLC22A6	solute carrier family 22 member 6	321.255	-0.732155	0.532955	-1.37377	0.169514	0.477639	-0.0909435	Not significant
LOC100622132	solute carrier family 22 member 6-like	24.561	-0.0639547	0.501242	-0.127592	0.898472	0.963253	-0.00746511	Not significant
CHRM1	cholinergic receptor muscarinic 1	2603.79	-0.468737	0.341667	-1.37191	0.170091	0.478393	-0.14233	Not significant
SLC3A2	solute carrier family 3 member 2	3083.11	-0.333551	0.170641	-1.95469	0.0506193	0.257912	-0.223597	Not significant
LOC100627892	uncharacterized LOC100627892, transcript variant X9	169.256	0.494629	0.228605	2.16369	0.0304885	0.197969	0.292559	Not significant
WDR74	WD repeat domain 74	211.728	-0.0827151	0.238662	-0.346578	0.728908	0.892463	-0.0317108	Not significant
STX5	syntaxin 5, transcript variant X3	925.445	0.0956856	0.0942223	1.01553	0.309853	0.624251	0.0773271	Not significant
NXF1	nuclear RNA export factor 1, transcript variant X2	1323.85	-0.19153	0.125496	-1.52619	0.126963	0.414661	-0.140959	Not significant
TMEM223	transmembrane protein 223	105.305	0.212696	0.203651	1.04442	0.296293	0.614536	0.103578	Not significant
TMEM179B	transmembrane protein 179B	57.066	0.183417	0.246508	0.744061	0.456839	0.740786	0.0688577	Not significant
TAF6L	TATA-box binding protein associated factor 6 like	472.225	0.00789963	0.147629	0.0535099	0.957326	0.985239	0.00471165	Not significant
POLR2G	RNA polymerase II subunit G	414.051	0.19323	0.207802	0.929877	0.352435	0.662456	0.0902697	Not significant
ZBTB3	zinc finger and BTB domain containing 3	65.6913	0.151995	0.279294	0.544211	0.586296	0.819629	0.0473004	Not significant
TTC9C	tetratricopeptide repeat domain 9C, transcript variant X4	398.021	-0.0973164	0.280538	-0.346892	0.728673	0.892374	-0.0297128	Not significant
HNRNPUL2	heterogeneous nuclear ribonucleoprotein U like 2	5150.09	-0.0913905	0.160878	-0.568073	0.569986	0.810167	-0.0534873	Not significant
BSCL2	BSCL2, seipin lipid droplet biogenesis associated, transcript variant X3	2629.13	-0.200672	0.187699	-1.06911	0.285019	0.604873	-0.108424	Not significant
GNG3	G protein subunit gamma 3, transcript variant X2	693.333	-0.315082	0.291106	-1.08236	0.279092	0.598823	-0.100523	Not significant
LOC110259246	uncharacterized LOC110259246	283.288	-0.152197	0.2495	-0.610005	0.541858	0.79544	-0.0555012	Not significant
LRRN4CL	LRRN4 C-terminal like	77.6552	0.104409	0.71371	0.146291	0.883692	0.956828	0.0067068	Not significant
UBXN1	UBX domain protein 1, transcript variant X1	697.643	-0.145872	0.187049	-0.779858	0.435475	0.725692	-0.0755766	Not significant
LOC100621476	ubiquinol-cytochrome-c reductase complex assembly factor 3	237.959	0.0189557	0.265819	0.0713105	0.943151	0.979793	0.00662977	Not significant
METTL12	methyltransferase like 12, transcript variant X2	60.3887	0.618989	0.292235	2.11812	0.0341648	0.2095	0.28653	Not significant
C2H11orf98	chromosome 2 C11orf98 homolog	257.58	-0.0814011	0.255158	-0.319022	0.74971	0.901759	-0.0276393	Not significant
INTS5	integrator complex subunit 5	246.158	-0.427358	0.203166	-2.1035	0.0354224	0.213853	-0.269949	Not significant
GANAB	glucosidase II alpha subunit, transcript variant X1	2328.55	0.0709768	0.130882	0.542294	0.587616	0.820293	0.0491037	Not significant
B3GAT3	beta-1,3-glucuronyltransferase 3, transcript variant X2	918.484	0.116657	0.128494	0.907878	0.363943	0.671741	0.0823022	Not significant
ROM1	retinal outer segment membrane protein 1	107.281	0.0655916	0.35556	0.184474	0.853641	0.946341	0.0166975	Not significant
EML3	echinoderm microtubule associated protein like 3, transcript variant X2	631.538	0.291077	0.246665	1.18005	0.237979	0.559692	0.121648	Not significant
MTA2	metastasis associated 1 family member 2, transcript variant X1	799.193	-0.0987579	0.189997	-0.519786	0.603213	0.829306	-0.0484525	Not significant
TUT1	terminal uridylyl transferase 1, U6 snRNA-specific	314.618	-0.206629	0.220194	-0.938395	0.348041	0.658702	-0.091428	Not significant
EEF1G	eukaryotic translation elongation factor 1 gamma	2718.8	0.044181	0.152822	0.289102	0.772503	0.913615	0.0266769	Not significant
AHNAK	AHNAK nucleoprotein	6266.88	0.477873	0.463575	1.03084	0.302614	0.620489	0.0636375	Not significant
ASRGL1	asparaginase like 1, transcript variant X2	1412.53	-0.00160797	0.163147	-0.00985595	0.992136	0.997794	-0.000539539	Not significant
INCENP	inner centromere protein	392.482	-0.0347179	0.204144	-0.170065	0.864959	0.950324	-0.0153229	Not significant
FTH1	ferritin heavy chain 1, transcript variant X1	29647	-0.21355	0.206883	-1.03223	0.301966	0.619803	-0.103068	Not significant
BEST1	bestrophin 1	220.182	0.419869	0.407821	1.02954	0.303225	0.620938	0.0739087	Not significant
RAB3IL1	RAB3A interacting protein like 1, transcript variant X1	421.445	-0.0654094	0.231499	-0.282547	0.777524	0.91576	-0.0249704	Not significant
FADS3	fatty acid desaturase 3, transcript variant X1	437.059	-0.50409	0.259947	-1.93921	0.0524763	0.262901	-0.2529	Not significant
LOC110259247	uncharacterized LOC110259247	170.526	-0.464332	0.312955	-1.4837	0.137889	0.432582	-0.149439	Not significant
FADS2	fatty acid desaturase 2	5231.96	-0.453772	0.224734	-2.01915	0.0434718	0.238835	-0.255728	Not significant
LOC106509334	uncharacterized LOC106509334	511.073	-0.414868	0.220369	-1.8826	0.0597541	0.281776	-0.229027	Not significant
LOC100739565	uncharacterized LOC100739565	365.316	-0.23558	0.197694	-1.19164	0.233402	0.553844	-0.121405	Not significant
FADS1	fatty acid desaturase 1	1361.89	-0.389437	0.268258	-1.45173	0.146578	0.444829	-0.155435	Not significant
FEN1	flap structure-specific endonuclease 1	225.686	0.337117	0.200407	1.68216	0.092537	0.354896	0.189768	Not significant
TMEM258	transmembrane protein 258	284.632	0.362631	0.274999	1.31866	0.187282	0.500995	0.127123	Not significant
MYRF	myelin regulatory factor	5143.9	1.12307	0.480702	2.3363	0.0194755	0.155092	0.180795	Not significant
DAGLA	diacylglycerol lipase alpha	2927.59	-0.20772	0.266931	-0.778181	0.436462	0.726375	-0.0657394	Not significant
SYT7	synaptotagmin 7, transcript variant X4	4526.07	-0.550794	0.29623	-1.85934	0.0629786	0.289672	-0.230238	Not significant
LRRC10B	leucine rich repeat containing 10B	37.1983	-0.553636	0.737421	-0.750773	0.452789	0.738372	-0.034434	Not significant
SDHAF2	succinate dehydrogenase complex assembly factor 2	798.565	-0.0436746	0.11531	-0.378759	0.704867	0.880376	-0.0321982	Not significant
CPSF7	cleavage and polyadenylation specific factor 7, transcript variant X5	1152.08	0.0866532	0.136073	0.636814	0.524246	0.785787	0.0577662	Not significant
TMEM216	transmembrane protein 216, transcript variant X2	343.331	0.0267506	0.148763	0.17982	0.857294	0.946869	0.0163646	Not significant
TMEM138	transmembrane protein 138, transcript variant X1	295.874	0.215527	0.119066	1.81014	0.0702746	0.307188	0.166298	Not significant
LOC100519643	cytochrome b ascorbate-dependent protein 3, transcript variant X15	1095.36	0.224652	0.176141	1.27541	0.202163	0.519124	0.130004	Not significant
TKFC	triokinase and FMN cyclase, transcript variant X1	715.887	-0.0316087	0.137746	-0.229472	0.818502	0.933641	-0.0211341	Not significant
LOC106509335	uncharacterized LOC106509335	39.4237	0.0979525	0.243082	0.402961	0.686977	0.871978	0.0369033	Not significant
DDB1	damage specific DNA binding protein 1	3570.3	0.0994825	0.12027	0.827156	0.408149	0.707804	0.0720803	Not significant
LOC110259248	uncharacterized LOC110259248	19.0258	0.438383	0.411728	1.06474	0.286994	0.606017	0.0783837	Not significant
VWCE	von Willebrand factor C and EGF domains, transcript variant X5	61.064	-0.0653535	0.456525	-0.143154	0.886168	0.958061	-0.00900672	Not significant
VPS37C	VPS37C, ESCRT-I subunit, transcript variant X4	498.738	0.01705	0.231696	0.0735878	0.941338	0.979122	0.00711408	Not significant
CD5	CD5 molecule	54.5746	1.33368	0.779894	1.71008	0.0872518	0.343918	0.0641193	Not significant
LOC110259252	uncharacterized LOC110259252	92.0838	-1.05569	0.529885	-1.9923	0.0463379	0.247256	-0.159767	Not significant
CD6	CD6 molecule, transcript variant X2	73.2136	0.164569	0.739456	0.222555	0.823882	0.935601	0.00974749	Not significant
SLC15A3	solute carrier family 15 member 3	238.383	0.171454	0.364493	0.470389	0.638077	0.848564	0.0352955	Not significant
TMEM132A	transmembrane protein 132A	2233.91	-0.363008	0.387616	-0.936517	0.349007	0.659072	-0.0725802	Not significant
TMEM109	transmembrane protein 109	241.406	-0.000619059	0.282859	-0.00218857	0.998254	0.999419	0.000320652	Not significant
PRPF19	pre-mRNA processing factor 19	1900.68	-0.0197832	0.139369	-0.141948	0.887121	0.958391	-0.0124643	Not significant
PTGDR2	prostaglandin D2 receptor 2, transcript variant X2	98.7308	1.57916	0.490305	3.22077	0.00127845	0.0293385	1.17263	Up-regulated
CCDC86	coiled-coil domain containing 86	146.579	0.776547	0.288713	2.68968	0.00715201	0.0878227	0.513069	Not significant
LOC106509339		16.2334	-0.00879359	0.472238	-0.0186211	0.985143	0.995044	-0.000949885	Not significant
LOC100525630		118.605	0.198028	0.164332	1.20504	0.228186	0.54777	0.119617	Not significant
LOC100620847		24.1166	-0.624096	0.40884	-1.5265	0.126884	0.414585	-0.128956	Not significant
[truncated: 17,630 more rows]
