# Supplementary material for: Pericystic brain transcriptomics reveals molecular signatures of immune activation and neurovascular remodelling in viable and post-treatment porcine neurocysticercosis
Source: bioRxiv. 2026 Jul 1:2026.06.26.734379. Preprint. [Version 1] doi: 10.64898/2026.06.26.734379 (PMC13345202; doi:10.64898/2026.06.26.734379)
Supplement: Supplement 1 — Figure S1. Principal component analysis of samples. PCA plot based on variance-stabilized gene expression data, showing the distribution of samples based on (a) experimental group and (b) location of the sample. Supplementary Table 1. DESeq2 differential expression results for the infection effect. Complete gene-level output from the comparison between infected untreated and uninfected control samples, including log2 fold changes, test statistics, nominal p-values and adjusted p-values. Supplementary Table 2. KEGG pathways significantly enriched for the infection effect. Gene set enrichment analysis results for the infection-effect comparison, including pathways with absolute normalised enrichment score (|NES|) > 1 and false discovery rate (FDR) < 0.05. Supplementary Table 3. DESeq2 differential expression results for the treatment effect. Complete gene-level output from the comparison between treated infected and untreated infected samples, including log2 fold changes, test statistics, nominal p-values and adjusted p-values. Supplementary Table 4. KEGG pathways significantly enriched for the treatment effect. Gene set enrichment analysis results for the treatment-effect comparison, including pathways with absolute normalised enrichment score (|NES|) > 1 and false discovery rate (FDR) < 0.05. [file media-1.zip › Supplementary information/Table S3.xlsx]

## Sheet: Sheet1
gene_id	description	baseMean	log2FoldChange	lfcSE	stat	pvalue	padj	log2FC_sh	regulation
LOC100125545	TATA-box binding protein	159.253	-0.24608	0.242705	-1.0139	0.310628	0.636798	-0.0691992	Not significant
TBP	TATA-box binding protein, transcript variant X3	472.807	-0.116515	0.142734	-0.816311	0.414322	0.714532	-0.0613072	Not significant
PSMB1	proteasome subunit beta 1	1095.98	-0.0255064	0.139892	-0.18233	0.855324	0.945783	-0.0130647	Not significant
LOC100624421		33.5839	-0.61232	0.529604	-1.15618	0.247606	0.583225	-0.0418997	Not significant
FAM120B	family with sequence similarity 120B, transcript variant X5	3768.58	-0.0197809	0.135872	-0.145584	0.88425	0.958621	-0.00431026	Not significant
DLL1	delta like canonical Notch ligand 1, transcript variant X1	361.9	-0.0416008	0.463342	-0.0897843	0.928459	0.973016	-0.00341644	Not significant
LOC110259816	uncharacterized LOC110259816, transcript variant X2	56.1855	-0.0999967	0.355922	-0.280951	0.778748	0.914621	-0.0141163	Not significant
ERMARD	ER membrane associated RNA degradation, transcript variant X5	1538.05	-0.279756	0.168779	-1.65753	0.0974129	0.400596	-0.147654	Not significant
TCTE3	t-complex-associated-testis-expressed 3	83.6533	-0.121164	0.330935	-0.366125	0.714272	0.885102	-0.0192325	Not significant
PHF10	PHD finger protein 10, transcript variant X6	1637.86	0.00347311	0.285996	0.0121439	0.990311	0.997245	0.000835919	Not significant
C1H6orf120	chromosome 1 C6orf120 homolog	340.205	-0.316442	0.118002	-2.68166	0.00732577	0.133387	-0.249353	Not significant
WDR27	WD repeat domain 27, transcript variant X2	2930.16	0.100957	0.165572	0.609749	0.542028	0.792585	0.035072	Not significant
THBS2	thrombospondin 2, transcript variant X2	449.311	-0.223219	0.313321	-0.712428	0.4762	0.753217	-0.0393647	Not significant
SMOC2	SPARC related modular calcium binding 2, transcript variant X2	167.275	0.228543	0.459118	0.497787	0.618634	0.83715	0.0213403	Not significant
DACT2	dishevelled binding antagonist of beta catenin 2	1162.65	0.0854273	0.332941	0.256584	0.7975	0.922885	0.0138673	Not significant
FRMD1	FERM domain containing 1, transcript variant X2	591.816	0.336742	0.443977	0.758467	0.448172	0.737121	0.0339612	Not significant
KIF25	kinesin family member 25, transcript variant X3	119.213	0.476182	0.295703	1.61034	0.107324	0.415978	0.117706	Not significant
AFDN	afadin, adherens junction formation factor, transcript variant X16	6208.22	0.537816	0.199879	2.69071	0.00712993	0.131162	0.366417	Not significant
LOC106506286	uncharacterized LOC106506286, transcript variant X8	85.3397	-0.39931	0.366929	-1.08825	0.276485	0.608614	-0.0554317	Not significant
LOC106506296	uncharacterized LOC106506296	35.8706	-1.65002	0.436783	-3.77768	0.000158297	0.0167391	-1.37318	Down-regulated
FGFR1OP	FGFR1 oncogene partner, transcript variant X2	1391.59	-0.0540606	0.0979012	-0.552195	0.580815	0.814618	-0.0353481	Not significant
LOC102157461	uncharacterized LOC102157461, transcript variant X2	41.0201	-0.47913	0.554235	-0.864488	0.38732	0.692448	-0.0298249	Not significant
RNASET2	ribonuclease T2	534.354	-0.35871	0.576481	-0.622241	0.533783	0.788024	-0.021184	Not significant
RPS6KA2	ribosomal protein S6 kinase A2	7121.83	-0.155248	0.273539	-0.567553	0.570339	0.809013	-0.0341056	Not significant
MPC1	mitochondrial pyruvate carrier 1, transcript variant X2	1471.41	-0.00745011	0.106136	-0.0701938	0.944039	0.979547	-0.00479035	Not significant
SFT2D1	SFT2 domain containing 1	901.929	0.0300427	0.223611	0.134353	0.893124	0.961804	0.0089521	Not significant
PRR18	proline rich 18	1839.61	-0.613484	0.4963	-1.23612	0.216416	0.550078	-0.0469968	Not significant
LOC102157949	uncharacterized LOC102157949, transcript variant X3	1141.02	-0.430753	0.550807	-0.78204	0.434191	0.727319	-0.026756	Not significant
LOC110259852	uncharacterized LOC110259852, transcript variant X2	21.8929	-0.353179	0.518748	-0.68083	0.495979	0.765745	-0.0253068	Not significant
LOC110256592	classical arabinogalactan protein 7-like, transcript variant X1	8358.71	-0.0819955	0.371586	-0.220664	0.825354	0.932442	-0.0105791	Not significant
PDE10A	phosphodiesterase 10A	12004.5	-0.298748	0.335435	-0.890629	0.373128	0.681911	-0.0409544	Not significant
C1H6orf118	chromosome 1 C6orf118 homolog	91.4728	-1.20485	0.444667	-2.70955	0.00673753	0.128066	-0.15062	Not significant
LOC106508791	uncharacterized LOC106508791, transcript variant X1	122.332	-0.199257	0.45539	-0.437553	0.66171	0.858209	-0.0179265	Not significant
LOC102165158	uncharacterized LOC102165158, transcript variant X1	81.2226	0.894103	0.499752	1.78909	0.0735999	0.356892	0.0848736	Not significant
QKI	QKI, KH domain containing RNA binding, transcript variant X3	61299.5	-0.131719	0.372294	-0.353803	0.723487	0.889946	-0.0169609	Not significant
LOC106506356	uncharacterized LOC106506356	203.591	-0.283212	0.422735	-0.669952	0.502889	0.768889	-0.0289385	Not significant
LOC110259875	uncharacterized LOC110259875	63.3054	-0.339549	0.515525	-0.658647	0.510122	0.773292	-0.0242459	Not significant
PACRG	parkin coregulated	4477.48	-0.321191	0.276171	-1.16301	0.244824	0.580335	-0.0799814	Not significant
LOC106508449	uncharacterized LOC106508449	62.1475	-0.316413	0.296451	-1.06734	0.28582	0.616938	-0.064715	Not significant
PRKN	parkin RBR E3 ubiquitin protein ligase	9267.57	-0.29093	0.189394	-1.53611	0.124511	0.442054	-0.122339	Not significant
LOC110256593	uncharacterized LOC110256593	23.0555	-0.652401	0.369488	-1.76569	0.0774481	0.364962	-0.105119	Not significant
LOC110256594		21.8266	-1.01931	0.663811	-1.53554	0.124652	0.442127	-0.0438537	Not significant
AGPAT4	1-acylglycerol-3-phosphate O-acyltransferase 4, transcript variant X4	5415.64	-0.586893	0.355826	-1.64938	0.0990694	0.403905	-0.0907851	Not significant
MAP3K4	mitogen-activated protein kinase kinase kinase 4, transcript variant X2	5160.67	-0.129278	0.164564	-0.785579	0.432114	0.725763	-0.0582898	Not significant
SLC22A3	solute carrier family 22 member 3, transcript variant X2	298.227	-0.174742	0.590319	-0.296013	0.76722	0.909934	-0.00962136	Not significant
IGF2R	insulin like growth factor 2 receptor	3463.69	-0.00409567	0.17972	-0.0227892	0.981818	0.994735	-0.00218877	Not significant
LOC102166961	uncharacterized LOC102166961, transcript variant X2	44.2518	0.132593	0.438041	0.302694	0.762123	0.907164	0.0132855	Not significant
MAS1	MAS1 proto-oncogene, G protein-coupled receptor, transcript variant X2	110.455	-0.594158	0.63199	-0.940138	0.347147	0.663474	-0.0280941	Not significant
PNLDC1	PARN like, ribonuclease domain containing 1, transcript variant X2	53.8051	0.0807053	0.672911	0.119935	0.904535	0.964739	0.00368326	Not significant
MRPL18	mitochondrial ribosomal protein L18, transcript variant X1	447.247	-0.233507	0.160751	-1.4526	0.146335	0.467413	-0.121561	Not significant
TCP1	t-complex 1	1382.64	-0.432296	0.17971	-2.40552	0.0161495	0.187519	-0.274303	Not significant
ACAT2	acetyl-CoA acetyltransferase 2	857.622	-0.508958	0.244082	-2.0852	0.0370516	0.270833	-0.206821	Not significant
WTAP	WT1 associated protein, transcript variant X2	1553.69	0.35455	0.142615	2.48606	0.0129165	0.171555	0.259088	Not significant
LOC102157641	translation initiation factor IF-2	453.001	0.174627	0.201836	0.865194	0.386932	0.691974	0.0635428	Not significant
SOD2	superoxide dismutase 2	1558.32	0.550797	0.291659	1.8885	0.0589595	0.326553	0.158135	Not significant
FNDC1	fibronectin type III domain containing 1	372.517	0.866667	0.583282	1.48585	0.13732	0.458059	0.057684	Not significant
TAGAP	T-cell activation RhoGTPase activating protein	185.229	-0.241803	0.559962	-0.431821	0.665872	0.860412	-0.0148658	Not significant
LOC102158869		13.0333	-0.225969	0.484201	-0.466685	0.640725	1	-0.0184523	Not significant
RSPH3	radial spoke 3 homolog	260.009	-0.0119173	0.142541	-0.0836062	0.93337	0.975184	-0.00595754	Not significant
LOC100521937	uncharacterized LOC100521937, transcript variant X4	98.5223	0.0341802	0.323993	0.105497	0.915982	0.968795	0.00572439	Not significant
EZR	ezrin	2800.11	0.732449	0.297232	2.46424	0.0137305	0.17483	0.400319	Not significant
SYTL3	synaptotagmin like 3, transcript variant X4	149.322	-0.116871	1.17551	-0.0994216	0.920804	0.970384	-0.00158812	Not significant
DYNLT1	dynein light chain Tctex-type 1	208.118	0.376666	0.28318	1.33013	0.183476	0.511973	0.0917785	Not significant
TMEM181	transmembrane protein 181	2650.82	-0.260728	0.189999	-1.37226	0.169983	0.495557	-0.110664	Not significant
TULP4	tubby like protein 4	9392.6	0.179622	0.186107	0.965154	0.334468	0.654061	0.0577459	Not significant
GTF2H5	general transcription factor IIH subunit 5, transcript variant X1	332.5	-0.268549	0.166425	-1.61364	0.106606	0.414789	-0.141703	Not significant
SERAC1	serine active site containing 1, transcript variant X6	1359.63	-0.386368	0.189666	-2.03709	0.0416408	0.283177	-0.204322	Not significant
LOC110259904	uncharacterized LOC110259904	44.7294	-0.812695	0.393719	-2.06415	0.0390036	0.275058	-0.11756	Not significant
LOC110259908	uncharacterized LOC110259908	133.941	-0.419812	0.353515	-1.18754	0.235016	0.569246	-0.0630815	Not significant
SYNJ2	synaptojanin 2	7031.83	-0.566693	0.301251	-1.88113	0.0599536	0.329582	-0.134801	Not significant
SNX9	sorting nexin 9, transcript variant X2	3272.78	0.0284702	0.244835	0.116283	0.907428	0.965936	0.00665374	Not significant
LOC102162833		172.835	-0.0408477	0.278439	-0.146703	0.883367	0.958042	-0.00859144	Not significant
ZDHHC14	zinc finger DHHC-type containing 14, transcript variant X9	12984.5	-0.563094	0.397779	-1.4156	0.156894	0.480962	-0.0647894	Not significant
TMEM242	transmembrane protein 242, transcript variant X1	479.227	-0.159542	0.121246	-1.31586	0.188221	0.517014	-0.102079	Not significant
LOC110259915	uncharacterized LOC110259915	177.414	0.266741	0.192593	1.38499	0.166054	0.491902	0.114516	Not significant
LOC110259919	uncharacterized LOC110259919, transcript variant X2	92.8958	-0.805786	0.430378	-1.87227	0.0611686	0.332526	-0.0880894	Not significant
ARID1B	AT-rich interaction domain 1B, transcript variant X7	17863.3	-0.231357	0.15819	-1.46252	0.143598	0.465127	-0.119622	Not significant
LOC110259923	oleosin-B6-like, transcript variant X1	47.059	-0.45631	0.343949	-1.32668	0.184615	0.51305	-0.0740814	Not significant
LOC102161179	uncharacterized LOC102161179	65.4996	-0.503373	0.36503	-1.37899	0.167897	0.494186	-0.0731274	Not significant
TFB1M	transcription factor B1, mitochondrial, transcript variant X1	1431.92	-0.0752015	0.106928	-0.703294	0.481873	0.756548	-0.049503	Not significant
LOC106508808	uncharacterized LOC106508808	88.1718	-0.218106	0.272626	-0.80002	0.423699	0.720105	-0.0495923	Not significant
TIAM2	T-cell lymphoma invasion and metastasis 2, transcript variant X4	3913.79	0.111571	0.173701	0.642317	0.520667	0.780258	0.0470935	Not significant
SCAF8	SR-related CTD associated factor 8, transcript variant X2	5796.71	-0.177325	0.104996	-1.68888	0.0912426	0.388399	-0.125899	Not significant
LOC110256595	uncharacterized LOC110256595, transcript variant X2	20.1209	-0.245798	0.49491	-0.496653	0.619434	0.83752	-0.0190812	Not significant
CNKSR3	CNKSR family member 3, transcript variant X1	3619.15	0.0480008	0.288271	0.166513	0.867754	0.952022	0.00921679	Not significant
LOC110259934	uncharacterized LOC110259934	85.3238	-0.87238	0.647587	-1.34712	0.177941	0.504992	-0.038531	Not significant
IPCEF1	interaction protein for cytohesin exchange factors 1	1086.76	-0.625836	0.431674	-1.44979	0.147118	0.468415	-0.064292	Not significant
OPRM1	opioid receptor mu 1	131.068	0.441847	0.434627	1.01661	0.309337	0.635712	0.0478561	Not significant
RGS17	regulator of G protein signaling 17, transcript variant X3	1322.07	-0.0917747	0.2779	-0.330244	0.741216	0.898573	-0.0193572	Not significant
MTRF1L	mitochondrial translational release factor 1 like, transcript variant X1	547.152	-0.279185	0.155875	-1.79107	0.0732813	0.356156	-0.162237	Not significant
FBXO5	F-box protein 5, transcript variant X1	32.7907	0.0347261	0.513458	0.0676319	0.946079	0.980594	0.00285607	Not significant
VIP	vasoactive intestinal peptide	167.809	-1.06246	0.420072	-2.52923	0.0114314	0.16345	-0.146753	Not significant
MYCT1	MYC target 1	83.4129	0.891441	0.442226	2.0158	0.0438205	0.290479	0.116467	Not significant
SYNE1	spectrin repeat containing nuclear envelope protein 1	26106.5	0.0600737	0.158611	0.378748	0.704875	0.881472	0.0277128	Not significant
LOC102163894	uncharacterized LOC102163894	37.6955	0.325993	0.413549	0.788282	0.430532	0.724985	0.0373783	Not significant
ESR1	estrogen receptor 1, transcript variant X11	1080.16	-0.104831	0.132874	-0.788952	0.43014	0.724833	-0.0579366	Not significant
CCDC170	coiled-coil domain containing 170, transcript variant X2	2846.13	0.0100909	0.157579	0.0640375	0.94894	0.981494	0.00451209	Not significant
ARMT1	acidic residue methyltransferase 1	504.388	-0.36589	0.342555	-1.06812	0.285466	0.616811	-0.0572913	Not significant
RMND1	required for meiotic nuclear division 1 homolog, transcript variant X4	565.263	-0.199111	0.191866	-1.03776	0.29938	0.628214	-0.0779007	Not significant
ZBTB2	zinc finger and BTB domain containing 2, transcript variant X4	742.308	-0.0331954	0.140508	-0.236253	0.813236	0.928579	-0.0170781	Not significant
AKAP12	A-kinase anchoring protein 12	2763.73	0.397554	0.220326	1.80439	0.0711701	0.351833	0.169659	Not significant
LOC106508814	uncharacterized LOC106508814, transcript variant X1	31.44	-0.600406	0.408814	-1.46865	0.141927	0.463663	-0.0717272	Not significant
MTHFD1L	methylenetetrahydrofolate dehydrogenase (NADP+ dependent) 1-like	1914	-0.186714	0.174057	-1.07272	0.283398	0.614531	-0.0818156	Not significant
PLEKHG1	pleckstrin homology and RhoGEF domain containing G1	2594.51	0.59445	0.29572	2.01018	0.0444122	0.292222	0.186537	Not significant
LOC110256936		104.485	-0.140694	0.218255	-0.64463	0.519167	0.779622	-0.0439868	Not significant
LOC106508816	uncharacterized LOC106508816	22.5254	-0.122165	0.562838	-0.217052	0.828168	0.934021	-0.00762764	Not significant
PPP1R14C	protein phosphatase 1 regulatory inhibitor subunit 14C	659.152	-0.459726	0.320617	-1.43388	0.151607	0.473974	-0.0861395	Not significant
LOC102166801	NKG2D ligand 1-like	79.3851	0.131683	0.290168	0.453815	0.649962	0.853864	0.0282528	Not significant
LRP11	LDL receptor related protein 11	2708.82	-0.13123	0.213785	-0.613841	0.53932	0.790932	-0.0425373	Not significant
PCMT1	protein-L-isoaspartate (D-aspartate) O-methyltransferase, transcript variant X4	3763.72	-1.17972	0.525681	-2.24417	0.0248212	0.226813	-0.0824687	Not significant
NUP43	nucleoporin 43, transcript variant X1	1187.79	-2.53172	1.2433	-2.03628		1	-0.0224354	Not significant
LATS1	large tumor suppressor kinase 1	2054.15	-0.173458	0.0999358	-1.73569	0.0826179	0.373587	-0.129088	Not significant
KATNA1	katanin catalytic subunit A1, transcript variant X1	576.022	-0.0275179	0.181665	-0.151476	0.8796	0.956852	-0.0105144	Not significant
GINM1	glycoprotein integral membrane 1	506.878	-0.0017275	0.227043	-0.00760868	0.993929	0.997957	4.06013e-05	Not significant
PPIL4	peptidylprolyl isomerase like 4	1858.17	-0.0665551	0.173249	-0.384159	0.70086	0.87932	-0.0270304	Not significant
ZC3H12D	zinc finger CCCH-type containing 12D, transcript variant X1	72.1644	-0.0258498	0.833612	-0.0310093	0.975262	0.991821	-0.000616455	Not significant
TAB2	TGF-beta activated kinase 1/MAP3K7 binding protein 2, transcript variant X1	3332.42	-0.134011	0.0971438	-1.37951	0.167737	0.494082	-0.0935723	Not significant
LOC106508820	uncharacterized LOC106508820	57.6953	0.861745	0.40746	2.11492	0.0344369	0.263423	0.14111	Not significant
LOC102159681	uncharacterized LOC102159681, transcript variant X1	282.426	-0.501525	0.407954	-1.22937	0.218934	0.552496	-0.0568636	Not significant
UST	uronyl 2-sulfotransferase, transcript variant X2	3668.99	-0.424562	0.301818	-1.40668	0.159521	0.483597	-0.0871292	Not significant
LOC110259965	uncharacterized LOC110259965	46.7519	-0.653714	0.333662	-1.95921	0.0500879	0.307914	-0.134698	Not significant
SASH1	SAM and SH3 domain containing 1, transcript variant X3	11940.2	0.0403441	0.227007	0.177721	0.858942	0.947718	0.0115448	Not significant
SAMD5	sterile alpha motif domain containing 5, transcript variant X1	3537.3	-0.253544	0.264678	-0.957934	0.338096	0.657035	-0.0585268	Not significant
LOC110256596	uncharacterized LOC110256596	664.971	-0.226062	0.277979	-0.813235	0.416083	0.715738	-0.0503947	Not significant
STXBP5	syntaxin binding protein 5, transcript variant X1	6102.13	-0.536964	0.29836	-1.79972	0.0719056	0.352644	-0.137602	Not significant
LOC102160169	uncharacterized LOC102160169, transcript variant X2	9127.36	-0.505373	0.389013	-1.29912	0.193904	0.52335	-0.0630417	Not significant
ADGB	androglobin, transcript variant X2	2444.79	-0.384438	0.221626	-1.73463	0.0828072	0.373916	-0.143999	Not significant
LOC102160909		24.9925	-0.474596	0.561722	-0.844895	0.398169	0.70089	-0.0290227	Not significant
RAB32	RAB32, member RAS oncogene family	150.929	-0.249378	0.295191	-0.844802	0.398221	0.700918	-0.0496189	Not significant
GRM1	glutamate metabotropic receptor 1, transcript variant X3	2751.6	-0.12702	0.300434	-0.422789	0.672449	0.863763	-0.0228729	Not significant
SHPRH	SNF2 histone linker PHD RING helicase, transcript variant X4	1782.1	-0.33421	0.119942	-2.78642	0.00532934	0.116512	-0.260577	Not significant
FBXO30	F-box protein 30, transcript variant X1	1458.44	0.121509	0.148276	0.819478	0.412514	0.7135	0.0628553	Not significant
EPM2A	EPM2A, laforin glucan phosphatase, transcript variant X3	959.248	-0.455726	0.17743	-2.56848	0.0102145	0.15462	-0.312184	Not significant
UTRN	utrophin, transcript variant X6	11688.2	0.611294	0.198311	3.0825	0.00205271	0.0743712	0.469872	Not significant
LOC110256572		898.53	-0.422798	0.379262	-1.11479	0.264939	0.597855	-0.0546249	Not significant
LOC106506455	uncharacterized LOC106506455, transcript variant X1	20.5283	0.234358	0.629922	0.372043	0.709861	0.883356	0.0120497	Not significant
STX11	syntaxin 11, transcript variant X2	137.559	1.66895	0.522138	3.19638	0.00139163	0.0620487	1.2678	Not significant
LOC110259972	uncharacterized LOC110259972	40.1753	1.72297	0.633397	2.72021	0.00652402	0.126895	1.00049	Not significant
SF3B5	splicing factor 3b subunit 5	271.012	0.135065	0.147285	0.917031	0.359126	0.672244	0.0703085	Not significant
PLAGL1	PLAG1 like zinc finger 1, transcript variant X2	654.004	0.659267	0.283859	2.32252	0.0202051	0.205955	0.309106	Not significant
ZC2HC1B	zinc finger C2HC-type containing 1B	129.953	-0.187723	0.249631	-0.752004	0.452049	0.739384	-0.0486602	Not significant
LTV1	LTV1 ribosome biogenesis factor	450.027	-0.319317	0.160214	-1.99306	0.0462551	0.297484	-0.191986	Not significant
PHACTR2	phosphatase and actin regulator 2, transcript variant X2	3248.16	0.428822	0.223647	1.9174	0.0551868	0.318446	0.191533	Not significant
FUCA2	fucosidase, alpha-L- 2, plasma, transcript variant X1	470.095	0.6248	0.213947	2.92035	0.00349638	0.0962383	0.462695	Not significant
PEX3	peroxisomal biogenesis factor 3, transcript variant X1	947.623	0.166271	0.148453	1.12002	0.262704	0.596093	0.0884634	Not significant
ADAT2	adenosine deaminase, tRNA specific 2	241.219	-0.607963	0.221446	-2.74542	0.00604332	0.122634	-0.413736	Not significant
LOC110256604	uncharacterized LOC110256604, transcript variant X1	211.533	-0.396645	0.26837	-1.47798	0.139414	0.461165	-0.103454	Not significant
AIG1	androgen induced 1, transcript variant X6	2130.04	-0.103491	0.204824	-0.505271	0.613368	0.834286	-0.0347738	Not significant
HIVEP2	human immunodeficiency virus type I enhancer binding protein 2, transcript variant X7	10069.2	-0.0402528	0.202953	-0.198336	0.842783	0.940629	-0.0140058	Not significant
ADGRG6	adhesion G protein-coupled receptor G6, transcript variant X4	647.726	0.806456	0.393566	2.0491	0.0404525	0.27923	0.140914	Not significant
VTA1	vesicle trafficking 1, transcript variant X1	1988.55	-0.0300639	0.0901447	-0.333507	0.738751	0.897027	-0.0216277	Not significant
NMBR	neuromedin B receptor, transcript variant X1	44.2535	0.57072	0.604959	0.943403	0.345475	0.66193	0.0330565	Not significant
LOC106508831	uncharacterized LOC106508831, transcript variant X2	27.1438	-0.0282818	0.538223	-0.0525466	0.958093	0.984845	-0.00184636	Not significant
LOC110259987	uncharacterized LOC110259987	81.7053	0.254282	0.33953	0.748923	0.453904	0.740653	0.0410646	Not significant
LOC102163845	uncharacterized LOC102163845	16.3172	-0.109735	0.527538	-0.208013	0.835219	1	-0.00758896	Not significant
CITED2	Cbp/p300 interacting transactivator with Glu/Asp rich carboxy-terminal domain 2	382.706	-0.380339	0.319305	-1.19115	0.233596	0.567964	-0.0670624	Not significant
TXLNB	taxilin beta, transcript variant X2	228.174	0.337148	0.291371	1.15711	0.247228	0.583013	0.0751596	Not significant
HECA	hdc homolog, cell cycle regulator	1798.16	0.259707	0.158711	1.63635	0.101766	0.40815	0.145064	Not significant
ABRACL	ABRA C-terminal like	164.642	0.00105082	0.239298	0.00439126	0.996496	0.998797	0.000203577	Not significant
LOC110259990	uncharacterized LOC110259990	21.6498	-0.239471	0.415475	-0.576378	0.564359	0.806162	-0.0260023	Not significant
REPS1	RALBP1 associated Eps domain containing 1, transcript variant X1	2867.89	0.26858	0.134973	1.98988	0.0466038	0.297701	0.181159	Not significant
ECT2L	epithelial cell transforming 2 like, transcript variant X2	215.382	-0.211034	0.476594	-0.442795	0.657914	0.856813	-0.0173915	Not significant
CCDC28A	coiled-coil domain containing 28A	292.464	-0.304542	0.151759	-2.00675	0.0447762	0.293468	-0.191005	Not significant
NHSL1	NHS like 1, transcript variant X8	5755.02	0.766071	0.299364	2.55899	0.0104976	0.156207	0.438829	Not significant
HEBP2	heme binding protein 2, transcript variant X1	124.824	0.936475	0.26597	3.52098	0.000429953	0.0316326	0.767488	Not significant
LOC100154647	ubiquitin-conjugating enzyme E2 N-like	118.327	1.40916	0.29915	4.71055	2.47044e-06	0.000949487	1.27436	Up-regulated
ARFGEF3	ARFGEF family member 3, transcript variant X2	7734.02	-0.35519	0.288427	-1.23147	0.218147	0.55145	-0.0726323	Not significant
PERP	PERP, TP53 apoptosis effector	40.4501	-1.09224	0.641194	-1.70345	0.0884842	0.383115	-0.0502158	Not significant
TNFAIP3	TNF alpha induced protein 3, transcript variant X1	415.173	2.31506	0.489019	4.73408	2.20051e-06	0.00089973	2.09152	Up-regulated
LOC100621792	uncharacterized LOC100621792, transcript variant X2	574.605	-1.80896	0.711258	-2.54332	0.0109805	0.160726	-0.0594616	Not significant
IFNGR1	interferon gamma receptor 1, transcript variant X1	820.511	0.0822434	0.279237	0.294529	0.768354	0.910324	0.0178229	Not significant
PEX7	peroxisomal biogenesis factor 7, transcript variant X1	578.605	-0.567567	0.277411	-2.04595	0.0407617	0.280614	-0.179742	Not significant
LOC106508844	uncharacterized LOC106508844	132.082	-0.738869	0.385645	-1.91593	0.0553736	0.318446	-0.10433	Not significant
MAP3K5	mitogen-activated protein kinase kinase kinase 5, transcript variant X1	3104.23	-0.445331	0.290096	-1.53511	0.124756	0.44227	-0.107159	Not significant
MAP7	microtubule associated protein 7, transcript variant X11	6315.17	-0.536173	0.346225	-1.54862	0.121472	0.439444	-0.0913482	Not significant
LOC110256640	uncharacterized LOC110256640	92.0111	-0.47256	0.51142	-0.924017	0.355478	0.66991	-0.034203	Not significant
LOC106506526	uncharacterized LOC106506526, transcript variant X2	344.973	-0.351031	0.305658	-1.14844	0.250786	0.58537	-0.0677779	Not significant
BCLAF1	BCL2 associated transcription factor 1, transcript variant X5	3078.79	-0.310665	0.188733	-1.64606	0.0997519	0.404598	-0.148869	Not significant
MTFR2	mitochondrial fission regulator 2, transcript variant X2	663.241	0.534087	0.244468	2.18469	0.0289115	0.243467	0.258002	Not significant
PDE7B	phosphodiesterase 7B, transcript variant X5	4729.21	0.57374	0.234538	2.44625	0.0144351	0.178277	0.34081	Not significant
LOC106504354	uncharacterized LOC106504354, transcript variant X2	30.1863	0.38459	0.302313	1.27216	0.203318	0.533327	0.0809446	Not significant
AHI1	Abelson helper integration site 1	6682.95	-0.417433	0.270624	-1.54248	0.122957	0.440312	-0.10792	Not significant
LOC110260025	uncharacterized LOC110260025	143.589	-0.0201263	0.286574	-0.0702306	0.94401	0.979547	-0.00398041	Not significant
HBS1L	HBS1 like translational GTPase, transcript variant X2	2233.91	-0.302727	0.130122	-2.32649	0.0199923	0.204794	-0.231347	Not significant
LOC110260030		66.3315	0.0687455	0.287572	0.239055	0.811063	0.92784	0.0140412	Not significant
SGK1	serum/glucocorticoid regulated kinase 1, transcript variant X1	3205.23	-0.291775	0.198213	-1.47203	0.141014	0.463224	-0.12183	Not significant
SLC2A12	solute carrier family 2 member 12, transcript variant X3	360.297	0.134533	0.237863	0.565593	0.571671	0.809784	0.037529	Not significant
TBPL1	TATA-box binding protein like 1	1109.44	-0.338853	0.145602	-2.32726	0.0199516	0.204552	-0.23238	Not significant
EYA4	EYA transcriptional coactivator and phosphatase 4, transcript variant X15	1814.04	0.700062	0.284779	2.45826	0.0139611	0.175382	0.379137	Not significant
RPS12	ribosomal protein S12	1144.45	0.174883	0.261891	0.667768	0.504282	0.769736	0.0428016	Not significant
SLC18B1	solute carrier family 18 member B1, transcript variant X6	608.058	-0.037914	0.186508	-0.203283	0.838914	0.939203	-0.0141523	Not significant
STX7	syntaxin 7	1945.41	-0.271519	0.127624	-2.12749	0.0333794	0.259382	-0.187099	Not significant
LOC110260060	uncharacterized LOC110260060	73.1255	-0.141714	0.315196	-0.449606	0.652994	0.855042	-0.0245194	Not significant
MOXD1	monooxygenase DBH like 1	782.047	0.346515	0.31724	1.09228	0.27471	0.607839	0.0661814	Not significant
CTGF	connective tissue growth factor	404.763	0.125689	0.439892	0.285726	0.775088	0.912564	0.0125418	Not significant
ENPP1	ectonucleotide pyrophosphatase/phosphodiesterase 1, transcript variant X1	397.524	-1.19926	0.747461	-1.60444	0.108617	0.417291	-0.0375515	Not significant
ENPP3	ectonucleotide pyrophosphatase/phosphodiesterase 3, transcript variant X2	87.7791	-0.0378469	0.507548	-0.074568	0.940558	0.978228	-0.00277231	Not significant
MED23	mediator complex subunit 23, transcript variant X2	1630.49	-0.469644	0.162575	-2.88878	0.00386742	0.0994917	-0.352179	Not significant
ARG1	arginase 1, transcript variant X4	68.9083	0.595374	1.34408	0.442962		1	0.00737375	Not significant
AKAP7	A-kinase anchoring protein 7, transcript variant X4	2441.33	-0.181907	0.179901	-1.01115	0.311944	0.637523	-0.0767682	Not significant
LOC106508847	uncharacterized LOC106508847	55.1096	-0.445877	0.32101	-1.38898	0.164838	0.490508	-0.0833873	Not significant
EPB41L2	erythrocyte membrane protein band 4.1 like 2, transcript variant X36	9995.39	-0.115896	0.170499	-0.679742	0.496668	0.766136	-0.049776	Not significant
TMEM200A	transmembrane protein 200A, transcript variant X1	669.731	-0.291932	0.442645	-0.659518	0.509563	0.773149	-0.0280916	Not significant
SAMD3	sterile alpha motif domain containing 3, transcript variant X4	25.8252	-0.681073	0.595207	-1.14426	0.252515	0.586265	-0.0366967	Not significant
L3MBTL3	l(3)mbt-like 3 (Drosophila), transcript variant X1	749.368	0.276076	0.124378	2.21965	0.0264424	0.234102	0.194517	Not significant
ARHGAP18	Rho GTPase activating protein 18, transcript variant X4	2047.48	-1.18572	0.375884	-3.15449	0.0016078	0.0668461	-0.845796	Not significant
LOC106508849	uncharacterized LOC106508849	100.019	-1.54392	0.521953	-2.95798	0.00309667	0.0903016	-0.121704	Not significant
LAMA2	laminin subunit alpha 2	3307.42	0.435499	0.26424	1.64812	0.0993279	0.404053	0.133355	Not significant
PTPRK	protein tyrosine phosphatase, receptor type K, transcript variant X15	17265.1	-0.618287	0.336493	-1.83744	0.0661445	0.341907	-0.114048	Not significant
THEMIS	thymocyte selection associated	85.7047	-0.273739	0.478849	-0.571661	0.567552	0.807601	-0.0226242	Not significant
SOGA3	SOGA family member 3, transcript variant X1	6467.21	-0.108062	0.138372	-0.780956	0.434828	0.727325	-0.0591007	Not significant
KIAA0408	KIAA0408 ortholog, transcript variant X1	5447.13	-0.147195	0.141479	-1.0404	0.298152	0.627399	-0.0837725	Not significant
ECHDC1	ethylmalonyl-CoA decarboxylase 1, transcript variant X2	1029.83	-0.0278345	0.100045	-0.27822	0.780843	0.91565	-0.0188414	Not significant
RNF146	ring finger protein 146, transcript variant X11	1844.59	0.0136996	0.105691	0.129619	0.896868	0.963033	0.00982852	Not significant
RSPO3	R-spondin 3	93.4758	0.250987	0.390561	0.642631	0.520463	0.780106	0.0311702	Not significant
LOC110260187	uncharacterized LOC110260187	18.3194	0.534578	0.493423	1.08341	0.278627	1	0.0450306	Not significant
CENPW	centromere protein W, transcript variant X3	673.934	0.016284	0.374994	0.0434246	0.965363	0.987669	0.00273421	Not significant
LOC106508854	uncharacterized LOC106508854, transcript variant X7	111.474	-0.683833	0.347159	-1.9698	0.0488616	0.304472	-0.125436	Not significant
TRMT11	tRNA methyltransferase 11 homolog, transcript variant X2	1318.97	-0.105277	0.0962039	-1.09431	0.273818	0.607199	-0.075669	Not significant
HINT3	histidine triad nucleotide binding protein 3	611.487	-0.0873833	0.20701	-0.422121	0.672937	0.863828	-0.0288159	Not significant
NCOA7	nuclear receptor coactivator 7, transcript variant X10	5395.57	-0.48533	0.252819	-1.91967	0.0548992	0.318084	-0.166582	Not significant
LOC110260188	uncharacterized LOC110260188	46.1666	0.144631	0.384516	0.376137	0.706815	0.882409	0.0182873	Not significant
HEY2	hes related family bHLH transcription factor with YRPW motif 2, transcript variant X1	264.811	0.818768	0.315289	2.59688	0.00940743	0.150649	0.479352	Not significant
LOC110260189	uncharacterized LOC110260189, transcript variant X1	271.054	0.918781	0.380605	2.414	0.0157786	0.185794	0.2855	Not significant
HDDC2	HD domain containing 2, transcript variant X1	199.371	-0.0571101	0.143681	-0.39748	0.691014	0.873977	-0.0289356	Not significant
TPD52L1	tumor protein D52 like 1, transcript variant X2	400.382	-0.337781	0.33192	-1.01766	0.308842	0.635521	-0.055505	Not significant
RNF217	ring finger protein 217	1506.16	0.0111742	0.231142	0.0483436	0.961442	0.986494	0.00220674	Not significant
LOC110256655	translation initiation factor IF-2-like	169.831	0.124417	0.198458	0.626918	0.530713	0.786223	0.0447419	Not significant
NKAIN2	sodium/potassium transporting ATPase interacting 2, transcript variant X3	58060	-0.468506	0.418423	-1.11969	0.262844	0.596093	-0.0499799	Not significant
LOC102165447	uncharacterized LOC102165447, transcript variant X3	1280.27	-0.389668	0.409115	-0.952466	0.340861	0.659061	-0.0415499	Not significant
LOC106508857	uncharacterized LOC106508857	977.763	-0.562328	0.437445	-1.28548	0.198623	0.528586	-0.0554901	Not significant
TRDN	triadin, transcript variant X2	246.42	-1.35544	0.631602	-2.14603	0.0318706	0.254982	-0.0609658	Not significant
CLVS2	clavesin 2, transcript variant X5	2178.08	-0.414488	0.426206	-0.972506	0.330799	0.651379	-0.0428426	Not significant
SMPDL3A	sphingomyelin phosphodiesterase acid like 3A, transcript variant X1	289.761	0.151749	0.313994	0.483287	0.628892	0.842953	0.0269053	Not significant
FABP7	fatty acid binding protein 7	3668.85	1.06039	0.35266	3.00684	0.00263976	0.0852576	0.777955	Not significant
LOC100738404		19.5001	-0.0594454	0.400426	-0.148456	0.881983	1	-0.00682976	Not significant
PKIB	cAMP-dependent protein kinase inhibitor beta, transcript variant X3	356.138	0.62073	0.490987	1.26425	0.206141	0.537504	0.0557635	Not significant
LOC102157594	uncharacterized LOC102157594, transcript variant X1	63.855	-0.459101	0.637595	-0.72005	0.471494	0.749128	-0.0215273	Not significant
SERINC1	serine incorporator 1	9223.91	-0.175321	0.122111	-1.43575	0.151072	0.473405	-0.120342	Not significant
HSF2	heat shock transcription factor 2, transcript variant X1	1152.2	-0.288338	0.175247	-1.64532	0.0999029	0.404772	-0.144307	Not significant
LOC110260218	uncharacterized LOC110260218	23.9314	-1.73234	0.769206	-2.25212	0.0243148	0.224841	-0.0521308	Not significant
LOC102158650	uncharacterized LOC102158650	73.6279	0.691883	0.341295	2.02723	0.0426389	0.286701	0.161005	Not significant
GJA1	gap junction protein alpha 1	5450.55	0.754239	0.243685	3.09514	0.00196717	0.0735052	0.574404	Not significant
TBC1D32	TBC1 domain family member 32, transcript variant X3	3813.83	-0.408263	0.202432	-2.01679	0.0437172	0.290253	-0.203113	Not significant
LOC110256578		18.2957	-0.753778	0.435504	-1.73082	0.0834844	1	-0.0858202	Not significant
LOC106507559	uncharacterized LOC106507559, transcript variant X12	412.562	0.142448	0.634424	0.224531	0.822344	0.931332	0.00744976	Not significant
LOC106506546	uncharacterized LOC106506546	29.6336	1.48072	0.818393	1.8093	0.070404	0.350291	0.0517596	Not significant
MAN1A1	mannosidase alpha class 1A member 1, transcript variant X1	1098.38	-0.309114	0.333822	-0.925986	0.354453	0.668998	-0.0499894	Not significant
FAM184A	family with sequence similarity 184 member A, transcript variant X4	1518.22	0.0708142	0.183374	0.386173	0.699369	0.878531	0.0264801	Not significant
MCM9	minichromosome maintenance 9 homologous recombination repair factor	913.28	-0.0387149	0.153991	-0.25141	0.801497	0.924629	-0.0178977	Not significant
ASF1A	anti-silencing function 1A histone chaperone	254.355	0.246245	0.158534	1.55326	0.12036	0.4382	0.134428	Not significant
LOC110260244	uncharacterized LOC110260244	175.872	0.201559	0.308503	0.653346	0.513533	0.775583	0.0378371	Not significant
LOC110260246	uncharacterized LOC110260246	491.71	-0.0931737	0.268126	-0.3475	0.728216	0.891714	-0.0209286	Not significant
CEP85L	centrosomal protein 85 like	4345.34	-0.0479623	0.0932694	-0.514234	0.607088	0.830491	-0.0339709	Not significant
PLN	phospholamban	127.726	0.154606	0.173462	0.891298	0.372769	0.681699	0.0674613	Not significant
SLC35F1	solute carrier family 35 member F1, transcript variant X1	7455.58	0.214104	0.164098	1.30473	0.191984	0.521684	0.106531	Not significant
LOC110260250	uncharacterized LOC110260250	41.2815	0.173245	0.348339	0.497346	0.618945	0.83715	0.0261053	Not significant
NUS1	NUS1 dehydrodolichyl diphosphate synthase subunit	955.71	-0.297656	0.149466	-1.99146	0.0464299	0.297701	-0.187083	Not significant
GOPC	golgi associated PDZ and coiled-coil motif containing, transcript variant X1	1525.01	-0.293294	0.175564	-1.67059	0.0948035	0.395279	-0.146723	Not significant
DCBLD1	discoidin, CUB and LCCL domain containing 1	342.194	0.414624	0.332887	1.24554	0.212934	0.545884	0.0749485	Not significant
RFX6	regulatory factor X6, transcript variant X3	47.4052	0.302651	0.418781	0.722696	0.469867	0.748642	0.0338333	Not significant
LOC110260274	uncharacterized LOC110260274, transcript variant X1	29.0343	0.985645	0.471349	2.09111	0.0365179	0.26973	0.113949	Not significant
LOC100523874	60S acidic ribosomal protein P1 pseudogene	13.1885	0.720742	0.459665	1.56797	0.116888	1	0.0740859	Not significant
KPNA5	karyopherin subunit alpha 5, transcript variant X2	559.62	-0.115276	0.142872	-0.806848	0.419754	0.718014	-0.0604844	Not significant
ZUFSP	zinc finger with UFM1 specific peptidase domain, transcript variant X3	442.974	-0.393998	0.23793	-1.65594	0.0977341	0.401316	-0.130687	Not significant
RSPH4A	radial spoke head 4 homolog A	71.837	-0.682722	0.385412	-1.77141	0.0764926	0.363551	-0.0948139	Not significant
PTP4A1	protein tyrosine phosphatase type IVA, member 1, transcript variant X2	1225.83	0.311557	0.158179	1.96965	0.0488784	0.304472	0.190942	Not significant
PHF3	PHD finger protein 3, transcript variant X4	3229.19	-0.177042	0.129025	-1.37215	0.170017	0.495557	-0.109033	Not significant
EYS	eyes shut homolog (Drosophila)	322.121	0.27699	0.408373	0.678278	0.497595	0.766332	0.0322606	Not significant
LOC100627398		185.764	0.665482	0.289572	2.29816	0.0215527	0.213055	0.293161	Not significant
LOC110259411	uncharacterized LOC110259411	336.227	0.208826	0.285925	0.730353	0.465175	0.745907	0.0447311	Not significant
ADGRB3	adhesion G protein-coupled receptor B3, transcript variant X5	45472	0.0234293	0.231651	0.10114	0.919439	0.969538	0.00674426	Not significant
LMBRD1	LMBR1 domain containing 1	2709.25	-0.517667	0.172081	-3.00828	0.00262732	0.0851419	-0.399199	Not significant
LOC110260294	uncharacterized LOC110260294, transcript variant X2	240.378	-0.298333	0.581965	-0.51263	0.60821	0.83147	-0.0167486	Not significant
COL19A1	collagen type XIX alpha 1 chain	1250.15	-0.343235	0.318336	-1.07821	0.280938	0.61287	-0.061082	Not significant
LOC100525845		273.25	0.496524	0.253991	1.95488	0.0505967	0.308636	0.191479	Not significant
COL9A1	collagen type IX alpha 1 chain, transcript variant X1	595.444	0.861332	0.608666	1.41511	0.157035	0.481145	0.0520626	Not significant
FAM135A	family with sequence similarity 135 member A, transcript variant X7	3575.83	-0.221993	0.121067	-1.83364	0.0667077	0.343495	-0.151269	Not significant
SMAP1	small ArfGAP 1, transcript variant X1	4788.41	-0.15022	0.0848047	-1.77136	0.0765009	0.363551	-0.119019	Not significant
B3GAT2	beta-1,3-glucuronyltransferase 2, transcript variant X1	488.904	0.0137118	0.311773	0.04398	0.96492	0.987536	0.00230151	Not significant
OGFRL1	opioid growth factor receptor like 1, transcript variant X2	1654.11	-0.00387288	0.23042	-0.0168079	0.98659	0.996197	-0.00104063	Not significant
LOC106508872	uncharacterized LOC106508872	38.6696	-0.06797	0.407113	-0.166956	0.867405	0.951857	-0.0075305	Not significant
LOC102157778	collagen alpha-1(I) chain-like	2269.97	0.0823529	0.215662	0.381861	0.702564	0.880187	0.026722	Not significant
RIMS1	regulating synaptic membrane exocytosis 1, transcript variant X38	18877	-0.118723	0.195917	-0.605984	0.544525	0.794303	-0.0446808	Not significant
LOC106508874	uncharacterized LOC106508874, transcript variant X2	1204.86	0.317534	0.271012	1.17166	0.241333	0.57635	0.0822406	Not significant
KCNQ5	potassium voltage-gated channel subfamily Q member 5, transcript variant X1	12087.7	-0.30983	0.318606	-0.972454	0.330825	0.651379	-0.0544018	Not significant
LOC100511846	KH homology domain-containing protein 1	33.1451	-0.45952	0.549643	-0.836033	0.403136	0.705305	-0.0290726	Not significant
LOC100622980	cytochrome b5 reductase 4, transcript variant X4	1583.24	-0.303004	0.137563	-2.20266	0.027619	0.239294	-0.209323	Not significant
MRAP2	melanocortin 2 receptor accessory protein 2, transcript variant X1	95.5619	0.225352	0.342085	0.658759	0.510051	0.773292	0.0355975	Not significant
CEP162	centrosomal protein 162, transcript variant X7	1407.2	0.0214253	0.138931	0.154216	0.877439	0.956347	0.0108614	Not significant
TBX18	T-box 18	335.258	0.584338	0.398156	1.46761	0.14221	0.463893	0.081515	Not significant
LOC102157437	uncharacterized LOC102157437, transcript variant X8	6180.72	-0.00405391	0.280047	-0.0144758	0.98845	0.996787	-0.000799207	Not significant
NT5E	5'-nucleotidase ecto	601.736	0.413618	0.264828	1.56184	0.118327	0.434113	0.121949	Not significant
SNX14	sorting nexin 14	4880.17	-0.142811	0.171248	-0.83394	0.404315	0.70653	-0.0636664	Not significant
SYNCRIP	synaptotagmin binding cytoplasmic RNA interacting protein, transcript variant X3	2134.94	-0.0144197	0.099015	-0.145631	0.884212	0.958621	-0.00986543	Not significant
LOC102160378	uncharacterized LOC102160378	111.386	-0.519396	0.452249	-1.14847	0.250774	0.58537	-0.0482173	Not significant
HTR1E	5-hydroxytryptamine receptor 1E	705.972	-0.137083	0.300799	-0.45573	0.648584	0.853454	-0.0257356	Not significant
LOC100151959	transcription elongation factor A protein-like 8	20.4175	-0.0768633	0.388147	-0.198026	0.843024	0.94079	-0.00930944	Not significant
ZNF292	zinc finger protein 292, transcript variant X1	4108.81	-0.224095	0.10724	-2.08965	0.0366496	0.270096	-0.16774	Not significant
GJB7	gap junction protein beta 7	21.0485	-0.919602	0.474876	-1.93651	0.0528054	0.313392	-0.0872932	Not significant
SMIM8	small integral membrane protein 8, transcript variant X1	144.394	0.036753	0.226168	0.162503	0.87091	0.953797	0.0107913	Not significant
C1H6orf163	chromosome 1 C6orf163 homolog	237.61	-0.0967952	0.252585	-0.383218	0.701558	0.879597	-0.0238033	Not significant
LOC110260320	uncharacterized LOC110260320	33.1755	-0.259572	0.403236	-0.643722	0.519756	0.780102	-0.0296777	Not significant
CFAP206	cilia and flagella associated protein 206, transcript variant X1	130.097	-0.08544	0.227597	-0.3754	0.707363	0.882798	-0.0247023	Not significant
SLC35A1	solute carrier family 35 member A1, transcript variant X1	854.796	-0.311841	0.160863	-1.93855	0.0525562	0.312992	-0.184049	Not significant
RARS2	arginyl-tRNA synthetase 2, mitochondrial, transcript variant X3	1168.88	-0.187793	0.171221	-1.09679	0.272733	0.605673	-0.085978	Not significant
ORC3	origin recognition complex subunit 3, transcript variant X2	1327.93	-0.0284401	0.132734	-0.214263	0.830342	0.935165	-0.0154221	Not significant
AKIRIN2	akirin 2, transcript variant X2	1228.45	-0.00742332	0.136373	-0.0544339	0.956589	0.984547	-0.00387183	Not significant
CNR1	cannabinoid receptor 1, transcript variant X5	1252.16	0.0268793	0.262373	0.102447	0.918402	0.969268	0.00686712	Not significant
LOC100739087	60S ribosomal protein L14-like	1422.91	0.23505	0.182559	1.28753	0.197908	0.527932	0.104709	Not significant
RNGTT	RNA guanylyltransferase and 5'-phosphatase, transcript variant X1	2268.61	-0.220079	0.176675	-1.24567	0.212885	0.545884	-0.0992236	Not significant
LOC110260328		29.9145	-0.0787025	0.314608	-0.25016	0.802463	0.924812	-0.0136759	Not significant
LOC100520705		44.4059	0.123261	0.252084	0.488968	0.624864	0.841136	0.03115	Not significant
PNRC1	proline rich nuclear receptor coactivator 1	1119.73	0.792921	0.146838	5.39999	6.66461e-08	6.74073e-05	0.738265	Not significant
SRSF12	serine and arginine rich splicing factor 12, transcript variant X1	780.589	-0.1426	0.164669	-0.865982	0.3865	0.691819	-0.0659061	Not significant
PM20D2	peptidase M20 domain containing 2	671.484	0.0494147	0.124567	0.396691	0.691595	0.874216	0.028673	Not significant
GABRR1	gamma-aminobutyric acid type A receptor rho1 subunit	58.9058	-0.644302	0.854702	-0.753832	0.45095	0.738508	-0.0166047	Not significant
UBE2J1	ubiquitin conjugating enzyme E2 J1	601.371	-0.000124986	0.182186	-0.000686038	0.999453	0.999826	0.00039652	Not significant
RRAGD	Ras related GTP binding D, transcript variant X1	2147.89	0.491579	0.240762	2.04176	0.0411751	0.281867	0.214533	Not significant
ANKRD6	ankyrin repeat domain 6, transcript variant X1	1350.97	0.562692	0.37391	1.50489	0.132353	0.452385	0.0877004	Not significant
LYRM2	LYR motif containing 2	146.282	0.0605603	0.240839	0.251456	0.801462	0.924629	0.0162282	Not significant
MDN1	midasin AAA ATPase 1	5393.41	-0.48117	0.110742	-4.34497	1.39292e-05	0.00290953	-0.434723	Not significant
LOC100523413		76.4675	0.132048	0.206158	0.640517	0.521836	0.780763	0.0451374	Not significant
CASP8AP2	caspase 8 associated protein 2, transcript variant X4	659.824	-0.182018	0.105435	-1.72635	0.0842848	0.375888	-0.13213	Not significant
BACH2	BTB domain and CNC homolog 2, transcript variant X2	6231.59	-0.0730349	0.249244	-0.293025	0.769503	0.91073	-0.0180398	Not significant
LOC110260363	uncharacterized LOC110260363	39.041	-0.533503	0.332508	-1.60448	0.108608	0.417291	-0.0990747	Not significant
MAP3K7	mitogen-activated protein kinase kinase kinase 7, transcript variant X1	1794.35	-0.295914	0.148809	-1.98854	0.0467516	0.298069	-0.186688	Not significant
LOC106508895	uncharacterized LOC106508895	442.19	0.390402	0.409061	0.954385	0.339889	0.65793	0.0469437	Not significant
EPHA7	EPH receptor A7, transcript variant X4	2319.99	-0.464295	0.485821	-0.955691	0.339229	0.657385	-0.0368886	Not significant
LOC106508897	uncharacterized LOC106508897, transcript variant X4	207.843	0.0574703	0.58551	0.0981542	0.92181	0.970635	0.00333826	Not significant
MANEA	mannosidase endo-alpha	935.763	-0.240122	0.191664	-1.25282	0.21027	0.54257	-0.0978464	Not significant
LOC102159560	uncharacterized LOC102159560	295.285	-0.159952	0.179482	-0.891187	0.372829	0.681699	-0.0664843	Not significant
LOC106508899	uncharacterized LOC106508899	3374.91	-0.526185	0.290782	-1.80955	0.0703655	0.350291	-0.130834	Not significant
LOC110260380	uncharacterized LOC110260380	14.8082	-0.108498	0.449351	-0.241454	0.809203	1	-0.0101232	Not significant
UFL1	UFM1 specific ligase 1	1756.54	-0.178685	0.130659	-1.36757	0.171448	0.497316	-0.108834	Not significant
FHL5	four and a half LIM domains 5, transcript variant X1	366.148	0.770213	0.306904	2.50962	0.012086	0.167211	0.420472	Not significant
GPR63	G protein-coupled receptor 63, transcript variant X2	774.843	-0.440613	0.305461	-1.44245	0.149175	0.470652	-0.0897309	Not significant
NDUFAF4	NADH:ubiquinone oxidoreductase complex assembly factor 4	114.877	-0.767204	0.350101	-2.19138	0.0284244	0.241227	-0.153512	Not significant
KLHL32	kelch like family member 32, transcript variant X23	5743.44	-0.385049	0.316194	-1.21776	0.223314	0.557691	-0.0711484	Not significant
MMS22L	MMS22 like, DNA repair protein, transcript variant X7	355.159	-0.204015	0.249404	-0.818011	0.413351	0.714102	-0.0531488	Not significant
LOC102160801	uncharacterized LOC102160801, transcript variant X1	4283.32	-0.0304012	0.200741	-0.151445	0.879625	0.956852	-0.0102654	Not significant
LOC106508906	uncharacterized LOC106508906, transcript variant X3	1414.94	0.142449	0.261781	0.544154	0.586336	0.817501	0.0337584	Not significant
POU3F2	POU class 3 homeobox 2	1144.29	0.00478661	0.290306	0.0164881	0.986845	0.996216	0.00105883	Not significant
FBXL4	F-box and leucine rich repeat protein 4, transcript variant X3	881.372	0.0990616	0.149626	0.662061	0.507932	0.771963	0.04877	Not significant
FAXC	failed axon connections homolog, transcript variant X1	3815.74	-0.123731	0.328251	-0.376939	0.706219	0.882349	-0.0198661	Not significant
COQ3	coenzyme Q3, methyltransferase, transcript variant X1	709.293	0.147103	0.136666	1.07637	0.281763	0.613514	0.0787985	Not significant
PNISR	PNN interacting serine and arginine rich protein, transcript variant X1	3627.06	-0.392448	0.155292	-2.52716	0.0114988	0.163684	-0.27821	Not significant
USP45	ubiquitin specific peptidase 45, transcript variant X8	1068.29	-0.427321	0.166372	-2.56846	0.0102151	0.15462	-0.300682	Not significant
TSTD3	thiosulfate sulfurtransferase (rhodanese)-like domain containing 3	848.145	0.0488129	0.230338	0.211918	0.832171	0.93629	0.0143255	Not significant
CCNC	cyclin C, transcript variant X1	705.896	-0.19494	0.122462	-1.59184	0.111421	0.421725	-0.128011	Not significant
LOC100514932		62.9558	0.0605897	0.33536	0.18067	0.856626	0.946461	0.0095439	Not significant
LOC100155246		49.3997	0.257393	0.419561	0.613481	0.539558	0.790983	0.0283658	Not significant
ASCC3	activating signal cointegrator 1 complex subunit 3, transcript variant X1	3118.46	-0.0919335	0.0937597	-0.980523	0.326828	0.647417	-0.0663163	Not significant
GRIK2	glutamate ionotropic receptor kainate type subunit 2, transcript variant X1	11232.9	-0.23781	0.192756	-1.23374	0.217301	0.550609	-0.0904563	Not significant
LOC110260405	uncharacterized LOC110260405	247.313	-0.0870906	0.54291	-0.160414	0.872555	0.95451	-0.00562166	Not significant
HACE1	HECT domain and ankyrin repeat containing E3 ubiquitin protein ligase 1, transcript variant X1	2853.57	-0.300496	0.145259	-2.06869	0.0385754	0.273683	-0.198346	Not significant
BVES	blood vessel epicardial substance, transcript variant X1	30.0806	-0.604117	0.533248	-1.1329	0.257256	0.590664	-0.0407437	Not significant
LOC106508909	uncharacterized LOC106508909	39.0296	-0.615066	0.36327	-1.69314	0.0904296	0.386554	-0.0977247	Not significant
PREP	prolyl endopeptidase, transcript variant X1	1562.14	-0.273364	0.239818	-1.13988	0.254336	0.588298	-0.0772611	Not significant
PRDM1	PR/SET domain 1, transcript variant X6	131.091	0.940386	0.611476	1.53789	0.124075	0.441495	0.0574544	Not significant
ATG5	autophagy related 5, transcript variant X1	1412.72	-0.238735	0.139436	-1.71215	0.086869	0.38006	-0.144575	Not significant
LOC110259431	uncharacterized LOC110259431	19.0864	0.143544	0.383542	0.374259	0.708211	1	0.0181197	Not significant
CRYBG1	crystallin beta-gamma domain containing 1, transcript variant X1	186.499	-0.0826961	0.622424	-0.132861	0.894303	0.962306	-0.00409515	Not significant
RTN4IP1	reticulon 4 interacting protein 1, transcript variant X4	578.716	-0.100103	0.211275	-0.473804	0.63564	0.8468	-0.0319002	Not significant
QRSL1	glutaminyl-tRNA synthase (glutamine-hydrolyzing)-like 1, transcript variant X2	555.497	-0.104871	0.133385	-0.786226	0.431735	0.725731	-0.0582861	Not significant
LOC110260421	uncharacterized LOC110260421	26.1805	-0.0627716	0.413568	-0.151781	0.87936	0.956837	-0.0067859	Not significant
LOC100519934	uncharacterized LOC100519934	179.418	0.280146	0.28599	0.979568	0.3273	0.647823	0.0619493	Not significant
LOC100521350	transmembrane protein 256-like	96.7242	0.0878605	0.23452	0.37464	0.707928	0.882988	0.0246427	Not significant
C1H6orf203	chromosome 1 C6orf203 homolog, transcript variant X2	221.464	-0.0511391	0.1826	-0.280062	0.77943	0.915153	-0.0197899	Not significant
BEND3	BEN domain containing 3, transcript variant X2	280.32	-0.130591	0.167325	-0.780461	0.43512	0.727325	-0.057985	Not significant
PDSS2	decaprenyl diphosphate synthase subunit 2, transcript variant X1	2855.45	-0.219511	0.177902	-1.23389	0.217244	0.550609	-0.100163	Not significant
LOC102159561	uncharacterized LOC102159561, transcript variant X1	96.5456	-0.145861	0.300078	-0.486076	0.626914	0.84197	-0.0276287	Not significant
LOC110260430	WAS/WASL-interacting protein family member 3-like, transcript variant X2	281.255	-0.139765	0.202414	-0.69049	0.489886	0.762306	-0.048772	Not significant
SOBP	sine oculis binding protein homolog, transcript variant X1	5682.25	-0.24769	0.122386	-2.02385	0.0429855	0.288019	-0.174303	Not significant
LOC102159995	uncharacterized LOC102159995, transcript variant X3	83.0203	-0.748191	0.292731	-2.5559	0.0105914	0.157038	-0.39962	Not significant
SCML4	sex comb on midleg like 4 (Drosophila), transcript variant X2	426.532	-0.082574	0.481781	-0.171393	0.863915	0.95044	-0.00630585	Not significant
SEC63	SEC63 homolog, protein translocation regulator, transcript variant X1	3672.51	-0.239333	0.107858	-2.21897	0.0264888	0.234249	-0.18166	Not significant
OSTM1	osteopetrosis associated transmembrane protein 1	548.041	-0.0904702	0.206878	-0.437313	0.661884	0.858288	-0.0297208	Not significant
NR2E1	nuclear receptor subfamily 2 group E member 1	1105.38	0.6951	0.354676	1.95982	0.0500169	0.307773	0.14482	Not significant
SNX3	sorting nexin 3, transcript variant X2	3726.58	0.190995	0.126811	1.50614	0.132032	0.452385	0.122126	Not significant
AFG1L	AFG1 like ATPase, transcript variant X4	2859.71	-0.119692	0.146396	-0.817593	0.41359	0.714102	-0.0610605	Not significant
LOC102162093		37.2281	0.00460703	0.321564	0.0143269	0.988569	0.996787	0.000830197	Not significant
FOXO3	forkhead box O3, transcript variant X3	6999.58	0.00659773	0.122739	0.0537543	0.957131	0.98477	0.00213296	Not significant
LOC106508914	uncharacterized LOC106508914	28.6741	0.0519776	0.408068	0.127375	0.898644	0.96321	0.00585303	Not significant
LOC106508915	uncharacterized LOC106508915, transcript variant X2	93.9903	0.554637	0.211807	2.6186	0.00882911	0.146646	0.371699	Not significant
ARMC2	armadillo repeat containing 2, transcript variant X4	2684.81	-0.216618	0.147775	-1.46587	0.142685	0.464191	-0.128034	Not significant
LOC110260564	uncharacterized LOC110260564	18.0443	-0.0478129	0.3704	-0.129084	0.897291	1	-0.00630034	Not significant
SESN1	sestrin 1, transcript variant X1	2962.31	-0.0108562	0.105968	-0.102448	0.918401	0.969268	-0.00965616	Not significant
LOC106508918	uncharacterized LOC106508918	295.766	-0.0111572	0.177689	-0.0627905	0.949933	0.982184	-0.0043845	Not significant
CEP57L1	centrosomal protein 57 like 1, transcript variant X4	278.155	-0.348258	0.196534	-1.772	0.0763948	0.363551	-0.161213	Not significant
C1H6orf183	chromosome 1 C6orf183 homolog, transcript variant X13	765.95	-0.385375	0.373168	-1.03271	0.301739	0.63068	-0.050518	Not significant
LOC110260563	uncharacterized LOC110260563, transcript variant X3	37.5467	-0.32278	0.486344	-0.663686	0.506891	0.771681	-0.0258496	Not significant
CD164	CD164 molecule, transcript variant X1	1044.61	-0.0109377	0.164042	-0.0666764	0.946839	0.981096	-0.00488557	Not significant
LOC102164525	uncharacterized LOC102164525, transcript variant X2	143.652	-0.565059	0.364166	-1.55165	0.120745	0.438632	-0.0841374	Not significant
PPIL6	peptidylprolyl isomerase like 6, transcript variant X2	325.873	-0.629972	0.358185	-1.75879	0.0786134	0.367098	-0.100327	Not significant
SMPD2	sphingomyelin phosphodiesterase 2	132.048	0.237448	0.273553	0.868014	0.385386	0.690759	0.0550399	Not significant
MICAL1	microtubule associated monooxygenase, calponin and LIM domain containing 1, transcript variant X4	283.587	-0.148455	0.482049	-0.307967	0.758108	0.905437	-0.012062	Not significant
ZBTB24	zinc finger and BTB domain containing 24, transcript variant X7	215.46	-0.71803	0.232162	-3.09279	0.00198283	0.0735052	-0.543157	Not significant
AK9	adenylate kinase 9, transcript variant X3	73.7874	-2.01819	0.781552	-2.58229	0.00981483	0.152846	-0.0536628	Not significant
FIG4	FIG4 phosphoinositide 5-phosphatase, transcript variant X1	2591.21	-0.390084	0.161516	-2.41514	0.0157291	0.185554	-0.256555	Not significant
LOC102157516	uncharacterized LOC102157516	206.652	-0.604639	0.188097	-3.2145	0.00130673	0.0600276	-0.478544	Not significant
WASF1	WAS protein family member 1, transcript variant X9	1426.38	-0.491335	0.235788	-2.0838	0.0371783	0.271141	-0.209784	Not significant
CDC40	cell division cycle 40, transcript variant X2	1146.27	-0.148107	0.119825	-1.23603	0.216449	0.550078	-0.094198	Not significant
METTL24	methyltransferase like 24	476.199	0.0944091	0.194035	0.486556	0.626573	0.841843	0.0336844	Not significant
DDO	D-aspartate oxidase	303.854	0.517976	0.346988	1.49278	0.135496	0.456091	0.092836	Not significant
SLC22A16	solute carrier family 22 member 16, transcript variant X2	25.2005	0.394587	0.434817	0.907478	0.364154	0.674956	0.0417156	Not significant
LOC110260565	uncharacterized LOC110260565	524.055	-0.635092	0.338291	-1.87735	0.0604695	0.330947	-0.117582	Not significant
CDK19	cyclin dependent kinase 19, transcript variant X6	6447.92	-0.551775	0.351919	-1.5679	0.116903	0.431362	-0.0966968	Not significant
LOC102158581		87.0579	0.266154	0.235601	1.12968	0.258609	0.592124	0.0815866	Not significant
LOC100156194		85.0581	-0.36129	0.323815	-1.11573	0.264538	0.597378	-0.0633663	Not significant
AMD1	adenosylmethionine decarboxylase 1	2099.45	-0.584684	0.249233	-2.34593	0.0189795	0.200396	-0.286641	Not significant
GTF3C6	general transcription factor IIIC subunit 6, transcript variant X1	657.81	0.144606	0.297194	0.48657	0.626563	0.841843	0.0282787	Not significant
RPF2	ribosome production factor 2 homolog, transcript variant X4	766.543	-0.224009	0.137013	-1.63494	0.102061	0.408229	-0.138502	Not significant
SLC16A10	solute carrier family 16 member 10, transcript variant X1	1339.54	-0.0679607	0.207834	-0.326995	0.743672	0.899763	-0.0214132	Not significant
LOC110260579	uncharacterized LOC110260579	25.8043	-0.00571279	0.343761	-0.0166185	0.986741	0.996216	-0.000816705	Not significant
MFSD4B	major facilitator superfamily domain containing 4B	730.54	-0.288346	0.222346	-1.29684	0.194688	0.524231	-0.0969953	Not significant
REV3L	REV3 like, DNA directed polymerase zeta catalytic subunit, transcript variant X5	5391.91	-0.0734814	0.0915845	-0.802335	0.422359	0.719524	-0.0526238	Not significant
LOC102167874	translation initiation factor IF-2-like	2879.7	-0.0330836	0.114347	-0.289326	0.772332	0.911564	-0.0200801	Not significant
LOC110260596	uncharacterized LOC110260596, transcript variant X2	397.311	-0.191913	0.166693	-1.1513	0.24961	0.584425	-0.0902701	Not significant
LOC106508920	uncharacterized LOC106508920	280.635	-0.0630553	0.194325	-0.324484	0.745572	0.900318	-0.0225733	Not significant
TRAF3IP2	TRAF3 interacting protein 2, transcript variant X2	636.513	0.786278	0.331856	2.36934	0.01782	0.195908	0.322087	Not significant
FYN	FYN proto-oncogene, Src family tyrosine kinase, transcript variant X4	9416.16	-0.00921244	0.166661	-0.0552765	0.955918	0.984269	-0.00362151	Not significant
LOC106508922	uncharacterized LOC106508922	23.7714	-0.0440933	0.401412	-0.109845	0.912532	0.968262	-0.00496835	Not significant
LOC102158093	uncharacterized LOC102158093	18.6566	-0.0899109	0.460507	-0.195243	0.845202	1	-0.00801649	Not significant
WISP3	WNT1 inducible signaling pathway protein 3, transcript variant X2	28.9356	-0.0812925	0.33473	-0.24286	0.808114	0.926514	-0.012652	Not significant
TUBE1	tubulin epsilon 1, transcript variant X3	284.356	0.0509842	0.257357	0.198107	0.842962	0.940774	0.0121893	Not significant
FAM229B	family with sequence similarity 229 member B, transcript variant X3	28.6399	0.756438	0.643628	1.17527	0.239886	0.575099	0.0398008	Not significant
LAMA4	laminin subunit alpha 4	1734.22	0.339019	0.431658	0.785388	0.432226	0.725763	0.036033	Not significant
MARCKS	myristoylated alanine rich protein kinase C substrate	4850.69	0.609114	0.221411	2.75105	0.00594042	0.121573	0.415521	Not significant
HDAC2	histone deacetylase 2	1333.63	-0.354591	0.145511	-2.43688	0.0148148	0.180989	-0.251686	Not significant
HS3ST5	heparan sulfate-glucosamine 3-sulfotransferase 5, transcript variant X1	1703.43	-0.885192	0.46407	-1.90745	0.056462	0.320613	-0.0806088	Not significant
LOC102160609		48.5083	-1.21491	0.561965	-2.1619	0.030626	0.250017	-0.0746626	Not significant
LOC110259440	uncharacterized protein DKFZp434B061-like	294.192	-1.09423	0.549154	-1.99258	0.0463075	0.297682	-0.0684546	Not significant
FRK	fyn related Src family tyrosine kinase	38.3142	0.696455	0.607096	1.14719	0.251303	0.585734	0.0408866	Not significant
NT5DC1	5'-nucleotidase domain containing 1	2053.1	-0.794788	0.283341	-2.80506	0.00503072	0.112977	-0.516514	Not significant
COL10A1	collagen type X alpha 1 chain	52.9249	-0.695833	0.415041	-1.67654	0.0936326	0.392269	-0.0817677	Not significant
TSPYL4	TSPY like 4	8557.78	-0.562266	0.391645	-1.43565	0.151101	0.473405	-0.0701421	Not significant
TSPYL1	TSPY like 1	1796.12	-0.431309	0.254832	-1.69253	0.0905459	0.386757	-0.130676	Not significant
DSE	dermatan sulfate epimerase, transcript variant X1	306.255	0.11262	0.345004	0.326432	0.744097	0.899838	0.0171245	Not significant
TRAPPC3L	trafficking protein particle complex 3 like	31.5728	0.550986	0.617824	0.891818	0.372491	0.681635	0.0304988	Not significant
FAM26E	family with sequence similarity 26 member E	19.7382	0.428887	0.600499	0.714219	0.475092	1	0.0245696	Not significant
FAM26D	family with sequence similarity 26 member D, transcript variant X2	34.1528	0.416413	0.606502	0.686581	0.492347	0.764018	0.0234673	Not significant
RWDD1	RWD domain containing 1, transcript variant X1	309.963	-0.346426	0.157174	-2.20409	0.0275181	0.238635	-0.225076	Not significant
LOC100152150	amine sulfotransferase-like, transcript variant X4	82.2082	-0.119467	0.31381	-0.380699	0.703427	0.880692	-0.0209104	Not significant
LGSN	lengsin, lens protein with glutamine synthetase domain	127.831	-0.202709	0.362806	-0.558726	0.576349	0.811388	-0.0279781	Not significant
RIPPLY2	ripply transcriptional repressor 2	136.769	-0.240907	0.371259	-0.648892	0.516409	0.777251	-0.03172	Not significant
SNAP91	synaptosome associated protein 91, transcript variant X3	11102.1	-0.380697	0.320661	-1.18723	0.235138	0.569246	-0.064076	Not significant
PRSS35	protease, serine 35	235.393	-0.25993	0.384485	-0.676047	0.499011	0.766943	-0.0323777	Not significant
ME1	malic enzyme 1	3221.8	0.248809	0.246879	1.00782	0.313543	0.63882	0.0700618	Not significant
RWDD2A	RWD domain containing 2A, transcript variant X1	368.228	-0.460394	0.262148	-1.75624	0.0790476	0.368206	-0.137421	Not significant
PGM3	phosphoglucomutase 3	546.998	-0.092607	0.138856	-0.666931	0.504816	0.769991	-0.0493576	Not significant
DOPEY1	dopey family member 1, transcript variant X10	2474.78	-0.571667	0.175576	-3.25595	0.00113013	0.0568526	-0.457816	Not significant
UBE3D	ubiquitin protein ligase E3D, transcript variant X1	661.439	0.0886895	0.206887	0.428686	0.668152	0.861678	0.0298594	Not significant
LOC100524058		208.531	0.254308	0.186662	1.36239	0.173074	0.498533	0.11164	Not significant
LOC110260701	uncharacterized LOC110260701, transcript variant X1	148.559	0.153495	0.582878	0.26334	0.792288	0.92052	0.00938252	Not significant
TPBG	trophoblast glycoprotein, transcript variant X4	69.1247	0.444974	0.723525	0.615008	0.53855	0.790565	0.0183518	Not significant
IBTK	inhibitor of Bruton tyrosine kinase, transcript variant X1	3381.11	-0.277002	0.156425	-1.77084	0.0765877	0.363558	-0.158678	Not significant
FAM46A	family with sequence similarity 46 member A, transcript variant X2	130.338	-0.336205	0.622906	-0.539737	0.589379	0.818728	-0.0165383	Not significant
BCKDHB	branched chain keto acid dehydrogenase E1 subunit beta, transcript variant X1	2940.32	-0.299862	0.18703	-1.60328	0.108872	0.417718	-0.137659	Not significant
TTK	TTK protein kinase, transcript variant X4	79.7549	0.32142	0.502841	0.639208	0.522688	0.781551	0.0256887	Not significant
ELOVL4	ELOVL fatty acid elongase 4, transcript variant X2	1457.64	-0.41993	0.326418	-1.28648	0.198276	0.528187	-0.0744018	Not significant
SH3BGRL2	SH3 domain binding glutamate rich protein like 2, transcript variant X3	1494.2	-0.246484	0.443253	-0.556079	0.578157	0.812582	-0.0221246	Not significant
LCA5	LCA5, lebercilin, transcript variant X2	1592.65	-0.0596211	0.232068	-0.256912	0.797247	0.922769	-0.0159302	Not significant
LOC110260718	uncharacterized LOC110260718	1944.51	0.313975	0.228294	1.37531	0.169036	0.495315	0.105585	Not significant
LOC110260719	uncharacterized LOC110260719, transcript variant X3	118.158	0.0962619	0.177668	0.541808	0.587951	0.817972	0.0393218	Not significant
HMGN3	high mobility group nucleosomal binding domain 3, transcript variant X5	858.229	0.123121	0.10665	1.15444	0.248319	0.583725	0.0842744	Not significant
PHIP	pleckstrin homology domain interacting protein, transcript variant X2	4710.33	-0.160854	0.161156	-0.998126	0.318218	0.642208	-0.0770649	Not significant
IRAK1BP1	interleukin 1 receptor associated kinase 1 binding protein 1, transcript variant X1	767.127	-0.264444	0.175137	-1.50993	0.131061	0.450958	-0.127655	Not significant
LOC106508944	uncharacterized LOC106508944, transcript variant X2	1031.93	-0.115293	0.231247	-0.49857	0.618083	0.836841	-0.0327052	Not significant
LOC110260728	uncharacterized LOC110260728	42.7574	-0.812446	0.312091	-2.60324	0.00923485	0.149508	-0.453274	Not significant
MEI4	meiotic double-stranded break formation protein 4, transcript variant X1	249.907	0.0310553	0.431472	0.0719754	0.942621	0.979011	0.00326918	Not significant
IMPG1	interphotoreceptor matrix proteoglycan 1	30.1317	-0.341425	0.36063	-0.946746	0.343768	0.661148	-0.0491197	Not significant
MYO6	myosin VI, transcript variant X11	7987.76	-0.0204797	0.231823	-0.088342	0.929605	0.973485	-0.00559341	Not significant
SENP6	SUMO1/sentrin specific peptidase 6, transcript variant X1	6964.27	-0.0838797	0.0997692	-0.840737	0.400495	0.703052	-0.0605185	Not significant
FILIP1	filamin A interacting protein 1, transcript variant X2	1099.43	0.681519	0.23403	2.9121	0.00359011	0.0968836	0.496124	Not significant
TMEM30A	transmembrane protein 30A, transcript variant X1	5255.37	-0.390822	0.21594	-1.80986	0.0703169	0.350291	-0.153099	Not significant
COX7A2	COX7A2 protein	1629.36	0.167075	0.245124	0.681592	0.495497	0.765369	0.0449011	Not significant
COL12A1	collagen type XII alpha 1 chain, transcript variant X6	600.398	-0.0876227	0.488859	-0.179239	0.85775	0.947152	-0.00671229	Not significant
CD109	CD109 molecule, transcript variant X1	905.056	-0.263811	0.278182	-0.94834	0.342956	0.660313	-0.0576623	Not significant
LOC106506626	uncharacterized LOC106506626	141.063	-0.173055	0.180996	-0.956125	0.339009	0.657214	-0.0718313	Not significant
SLC17A5	solute carrier family 17 member 5, transcript variant X3	764.446	-0.294277	0.186769	-1.57562	0.115113	0.428791	-0.134227	Not significant
EEF1A1	eukaryotic translation elongation factor 1 alpha 1, transcript variant X1	27329	0.157865	0.200597	0.786979	0.431294	0.725393	0.0572635	Not significant
MTO1	mitochondrial tRNA translation optimization 1, transcript variant X2	690.354	-0.239713	0.122938	-1.94987	0.0511919	0.31008	-0.166245	Not significant
MB21D1	Mab-21 domain containing 1	214.718	0.177498	0.225209	0.788145	0.430612	0.725056	0.0548993	Not significant
LOC100515766		146.931	0.354511	0.196417	1.80489	0.0710922	0.351833	0.171342	Not significant
LOC110259450		28.8609	-0.450985	0.609004	-0.740528	0.45898	0.742936	-0.0233979	Not significant
SETBP1	SET binding protein 1, transcript variant X1	9076.48	0.130609	0.0966718	1.35106	0.176678	0.504364	0.100529	Not significant
LOC110260756	uncharacterized LOC110260756	230.894	0.0102412	0.147906	0.0692412	0.944798	0.980063	0.0047169	Not significant
SLC14A2	solute carrier family 14 member 2	239.525	0.0581655	0.25174	0.231054	0.817273	0.92992	0.0146545	Not significant
SLC14A1	solute carrier family 14 member 1 (Kidd blood group), transcript variant X6	1874.63	0.582009	0.37278	1.56127	0.118461	0.434274	0.0933187	Not significant
SIGLEC15	sialic acid binding Ig like lectin 15	27.9483	0.336269	0.457744	0.734622	0.46257	0.744774	0.0318142	Not significant
EPG5	ectopic P-granules autophagy protein 5 homolog	3754.37	-0.245655	0.12737	-1.92867	0.0537713	0.315134	-0.16655	Not significant
PSTPIP2	proline-serine-threonine phosphatase interacting protein 2	455.638	-0.0722292	0.325053	-0.222208	0.824152	0.931741	-0.0125778	Not significant
ATP5A1	ATP synthase, H+ transporting, mitochondrial F1 complex, alpha subunit 1, cardiac muscle	8185.89	0.138347	0.203428	0.680079	0.496454	0.766109	0.0473721	Not significant
HAUS1	HAUS augmin like complex subunit 1	310.831	0.240371	0.143166	1.67897	0.0931575	0.391217	0.145354	Not significant
C1H18orf25	chromosome 1 C18orf25 homolog, transcript variant X5	3052.57	-0.109153	0.1622	-0.672956	0.500975	0.768145	-0.0494953	Not significant
RNF165	ring finger protein 165	2902.05	0.0740117	0.322702	0.22935	0.818597	0.930377	0.0128129	Not significant
LOXHD1	lipoxygenase homology domains 1, transcript variant X1	106.644	-0.540685	0.535851	-1.00902	0.312964	0.638194	-0.0355782	Not significant
ST8SIA5	ST8 alpha-N-acetyl-neuraminide alpha-2,8-sialyltransferase 5, transcript variant X4	6340.33	-0.925825	0.334721	-2.76596	0.00567563	0.119922	-0.543067	Not significant
PIAS2	protein inhibitor of activated STAT 2, transcript variant X8	6918.56	-0.212609	0.129863	-1.63718	0.101592	0.407926	-0.135777	Not significant
LOC110256585		42.8857	-0.611455	0.307275	-1.98993	0.0465991	0.297701	-0.156903	Not significant
KATNAL2	katanin catalytic subunit A1 like 2, transcript variant X1	258.783	-0.218635	0.317535	-0.688539	0.491113	0.763138	-0.037277	Not significant
HDHD2	haloacid dehalogenase like hydrolase domain containing 2, transcript variant X1	1112.09	-0.182711	0.12534	-1.45772	0.144918	0.466417	-0.116122	Not significant
IER3IP1	immediate early response 3 interacting protein 1	711.917	-0.0555476	0.128093	-0.43365	0.664542	0.859542	-0.0313751	Not significant
SMAD2	SMAD family member 2, transcript variant X2	2606.5	-0.0192768	0.115154	-0.1674	0.867055	0.951742	-0.0117953	Not significant
ZBTB7C	zinc finger and BTB domain containing 7C, transcript variant X2	3672.79	0.0814024	0.218515	0.372525	0.709502	0.883356	0.0252856	Not significant
CTIF	cap binding complex dependent translation initiation factor, transcript variant X7	8762.31	-0.131617	0.156887	-0.838931	0.401508	0.7039	-0.063061	Not significant
SMAD7	SMAD family member 7, transcript variant X2	910.042	0.267457	0.261282	1.02363	0.306008	0.63409	0.069456	Not significant
DYM	dymeclin, transcript variant X4	4876.95	-0.246206	0.120526	-2.04275	0.0410769	0.281819	-0.183039	Not significant
C1H18orf32	chromosome 1 C18orf32 homolog, transcript variant X2	970.93	0.00158663	0.1441	0.0110106	0.991215	0.997734	0.00084753	Not significant
RPL17	ribosomal protein L17, transcript variant X1	1177	0.270509	0.18697	1.4468	0.147953	0.469343	0.123398	Not significant
ACAA2	acetyl-CoA acyltransferase 2	196.902	-0.145524	0.222006	-0.655498	0.512147	0.775077	-0.0443992	Not significant
LOC102158467	uncharacterized LOC102158467, transcript variant X3	68.2092	-0.632895	0.392783	-1.61131	0.107112	0.41575	-0.0818408	Not significant
MYO5B	myosin VB, transcript variant X4	719.134	-0.470788	0.345307	-1.36339	0.17276	0.498399	-0.0749832	Not significant
CFAP53	cilia and flagella associated protein 53	260.854	-0.520909	0.205309	-2.53719	0.0111745	0.16256	-0.334001	Not significant
MBD1	methyl-CpG binding domain protein 1, transcript variant X4	1953.96	-0.0277884	0.113305	-0.245252	0.806261	0.926005	-0.0172644	Not significant
CXXC1	CXXC finger protein 1, transcript variant X1	422.995	0.1254	0.172858	0.725451	0.468176	0.747937	0.0541512	Not significant
MAPK4	mitogen-activated protein kinase 4, transcript variant X2	6126.16	0.113838	0.222116	0.512515	0.608291	0.831521	0.0352025	Not significant
LOC110260876	uncharacterized LOC110260876	74.019	0.00485962	0.34622	0.0140362	0.988801	0.996787	0.000879209	Not significant
MRO	maestro, transcript variant X2	182.277	0.0791612	0.340612	0.232409	0.81622	0.929521	0.0122758	Not significant
ME2	malic enzyme 2, transcript variant X1	1985.4	0.155391	0.160867	0.965961	0.334063	0.653949	0.0750193	Not significant
ELAC1	elaC ribonuclease Z 1	297.3	-0.199037	0.160098	-1.24322	0.213788	0.54698	-0.0994828	Not significant
SMAD4	SMAD family member 4, transcript variant X4	4918.83	0.0496387	0.136587	0.363422	0.71629	0.885946	0.0265222	Not significant
LOC102159046	uncharacterized LOC102159046	268.077	-0.123925	0.183549	-0.675163	0.499572	0.767265	-0.0490309	Not significant
LOC106506676	uncharacterized LOC106506676, transcript variant X1	198.41	0.180437	0.181961	0.991622	0.321382	0.644743	0.0753445	Not significant
MEX3C	mex-3 RNA binding family member C	532.169	0.244273	0.219484	1.11294	0.265733	0.598452	0.0825635	Not significant
DCC	DCC netrin 1 receptor, transcript variant X1	7223.96	0.231874	0.251743	0.921074	0.357012	0.671323	0.0620175	Not significant
MBD2	methyl-CpG binding domain protein 2	2212.97	-0.345177	0.172206	-2.00444	0.0450231	0.293989	-0.198127	Not significant
POLI	DNA polymerase iota, transcript variant X4	375.935	-0.3746	0.198455	-1.88758	0.0590825	0.326824	-0.179537	Not significant
STARD6	StAR related lipid transfer domain containing 6, transcript variant X3	91.6255	-0.257793	0.282193	-0.913533	0.360962	0.672678	-0.0560629	Not significant
C1H18orf54	chromosome 1 C18orf54 homolog, transcript variant X7	302.209	-0.527838	0.300624	-1.7558	0.0791219	0.368245	-0.121047	Not significant
RAB27B	RAB27B, member RAS oncogene family, transcript variant X2	1423.51	-0.123531	0.237496	-0.52014	0.602966	0.828421	-0.036467	Not significant
CCDC68	coiled-coil domain containing 68	66.5584	0.15301	0.497495	0.307561	0.758417	0.905521	0.011935	Not significant
TCF4	transcription factor 4, transcript variant X14	17585.9	0.00895893	0.196468	0.0456	0.963629	0.987083	0.00328372	Not significant
TXNL1	thioredoxin like 1, transcript variant X2	2516.49	-0.178271	0.121909	-1.46233	0.14365	0.465203	-0.115077	Not significant
WDR7	WD repeat domain 7, transcript variant X1	9707.23	-0.345985	0.199146	-1.73735	0.0823263	0.373457	-0.150132	Not significant
LOC102164252	uncharacterized LOC102164252, transcript variant X2	2213.79	-0.824907	0.519991	-1.58639	0.112651	0.424075	-0.0577427	Not significant
ST8SIA3	ST8 alpha-N-acetyl-neuraminide alpha-2,8-sialyltransferase 3, transcript variant X1	1840.77	-0.924909	0.516498	-1.79073	0.0733365	0.356156	-0.0660796	Not significant
ONECUT2	one cut homeobox 2	693.836	-0.247343	0.587543	-0.420979	0.67377	0.864458	-0.0138216	Not significant
FECH	ferrochelatase, transcript variant X1	1422.37	0.0411465	0.0793041	0.518844	0.603869	0.828897	0.0319133	Not significant
LOC110260892	uncharacterized LOC110260892	69.5816	0.127851	0.290177	0.440596	0.659505	0.857924	0.0260159	Not significant
NARS	asparaginyl-tRNA synthetase, transcript variant X2	2841.56	-0.23975	0.151273	-1.58489	0.112992	0.424801	-0.133882	Not significant
MTFMT	mitochondrial methionyl-tRNA formyltransferase, transcript variant X2	902.535	-0.240364	0.169996	-1.41394	0.15738	0.481818	-0.11648	Not significant
SPG21	SPG21, maspardin, transcript variant X1	756.183	-0.0943475	0.145413	-0.648825	0.516452	0.777251	-0.0490724	Not significant
ANKDD1A	ankyrin repeat and death domain containing 1A, transcript variant X2	661.328	-0.153595	0.367691	-0.417728	0.676146	0.865483	-0.0205778	Not significant
LOC100737265	small ubiquitin-related modifier 1-like	80.4544	-0.469162	0.234251	-2.00282	0.0451965	0.294421	-0.197906	Not significant
PLEKHO2	pleckstrin homology domain containing O2	705.698	0.65501	0.279362	2.34466	0.0190443	0.200424	0.321448	Not significant
RBPMS2	RNA binding protein with multiple splicing 2, transcript variant X4	270.914	0.748486	0.342601	2.18472	0.0289096	0.243467	0.205817	Not significant
OAZ2	ornithine decarboxylase antizyme 2, transcript variant 1	1425.52	0.0915214	0.0807304	1.13367	0.256934	0.590355	0.0713333	Not significant
ZNF609	zinc finger protein 609, transcript variant X1	12971.1	0.0320048	0.134195	0.238495	0.811497	0.92784	0.0173669	Not significant
TRIP4	thyroid hormone receptor interactor 4, transcript variant X3	943.128	-0.10937	0.172803	-0.632915	0.526789	0.783443	-0.0462186	Not significant
CSNK1G1	casein kinase 1 gamma 1, transcript variant X3	2562.32	-0.0438318	0.0960266	-0.456455	0.648063	0.853222	-0.034258	Not significant
PPIB	peptidylprolyl isomerase B	802.015	-0.0619143	0.251621	-0.246062	0.805634	0.925594	-0.0152501	Not significant
SNX22	sorting nexin 22, transcript variant X2	1042.66	-0.00874736	0.407505	-0.0214656	0.982874	0.995141	-0.000828688	Not significant
SNX1	sorting nexin 1	2417.91	-0.21155	0.300299	-0.704464	0.481144	0.756393	-0.0391394	Not significant
FAM96A	family with sequence similarity 96 member A, transcript variant X1	461.907	-0.292571	0.290592	-1.00681	0.314027	0.639456	-0.0606838	Not significant
DAPK2	death associated protein kinase 2, transcript variant X1	896.965	-0.875134	0.596619	-1.46682	0.142424	0.463893	-0.0454402	Not significant
HERC1	HECT and RLD domain containing E3 ubiquitin protein ligase family member 1, transcript variant X17	10061.5	-0.480118	0.21448	-2.23852	0.0251869	0.227924	-0.250752	Not significant
FBXL22	F-box and leucine rich repeat protein 22	53.8462	0.245111	0.326303	0.751179	0.452545	0.739881	0.0421486	Not significant
USP3	ubiquitin specific peptidase 3, transcript variant X1	2363.4	-0.147234	0.15078	-0.976485	0.328824	0.649405	-0.0742619	Not significant
APH1B	aph-1 homolog B, gamma-secretase subunit, transcript variant X1	2187.09	-0.255529	0.160561	-1.59148	0.111502	0.421733	-0.137079	Not significant
CA12	carbonic anhydrase 12, transcript variant X1	395.264	-0.394494	0.253031	-1.55907	0.118979	0.435176	-0.116402	Not significant
RAB8B	RAB8B, member RAS oncogene family	1971.7	0.195427	0.189935	1.02892	0.303519	0.632137	0.0787767	Not significant
RPS27L	ribosomal protein S27 like	138.554	0.215779	0.243664	0.885561	0.375854	0.683632	0.0603812	Not significant
LACTB	lactamase beta, transcript variant X2	321.468	0.0606999	0.164675	0.368604	0.712423	0.884522	0.0268406	Not significant
TPM1	tropomyosin 1 (alpha), transcript variant X7	3655.6	-0.036106	0.315201	-0.114549	0.908802	0.96681	-0.00612555	Not significant
TLN2	talin 2, transcript variant X5	11695.5	-0.0496772	0.127252	-0.390386	0.696251	0.877195	-0.0293816	Not significant
C2CD4B	C2 calcium dependent domain containing 4B	42.752	0.24602	0.385677	0.63789	0.523545	0.781981	0.0314584	Not significant
LOC100152206	C2 calcium-dependent domain-containing protein 4A	55.8374	-0.0519523	0.408063	-0.127315	0.898691	0.96321	-0.00570917	Not significant
VPS13C	vacuolar protein sorting 13 homolog C, transcript variant X2	7191.08	-0.399172	0.136024	-2.93457	0.0033401	0.0943967	-0.32311	Not significant
LOC100520817	60S ribosomal protein L23a pseudogene	831.431	0.313978	0.211015	1.48794	0.136767	0.457254	0.12737	Not significant
RORA	RAR related orphan receptor A, transcript variant X1	54479	0.17	0.264991	0.64153	0.521178	0.780447	0.0408277	Not significant
LOC100151775		39.6004	-0.149721	0.319987	-0.467896	0.639859	0.848623	-0.0255319	Not significant
ICE2	interactor of little elongation complex ELL subunit 2, transcript variant X8	1569.58	-0.167808	0.152463	-1.10065	0.271051	0.603909	-0.0856783	Not significant
LOC106508978	uncharacterized LOC106508978	69.7162	-0.649249	0.334674	-1.93994	0.0523866	0.312861	-0.129958	Not significant
ANXA2	annexin A2, transcript variant X1	1448.91	-0.226221	0.547533	-0.413163	0.679487	0.86693	-0.0143098	Not significant
LOC100152221		31.3907	-0.512065	0.38827	-1.31884	0.187224	0.516121	-0.0667206	Not significant
BNIP2	BCL2 interacting protein 2	1024.14	0.0134461	0.118909	0.113079	0.909968	0.967456	0.00806009	Not significant
GTF2A2	general transcription factor IIA subunit 2, transcript variant X1	800.362	-0.337141	0.124304	-2.71222	0.00668333	0.128066	-0.263771	Not significant
GCNT3	glucosaminyl (N-acetyl) transferase 3, mucin type, transcript variant X7	482.881	-0.603965	0.391919	-1.54105	0.123305	0.440439	-0.0767301	Not significant
FAM81A	family with sequence similarity 81 member A, transcript variant X2	2412.18	0.303753	0.326193	0.931208	0.351746	0.66701	0.0535759	Not significant
MYO1E	myosin IE, transcript variant X1	6359.59	-0.0526173	0.414634	-0.1269	0.899019	0.96321	-0.0040806	Not significant
CCNB2	cyclin B2, transcript variant X1	81.0672	0.221773	0.484354	0.457874	0.647043	0.852757	0.0187388	Not significant
RNF111	ring finger protein 111, transcript variant X5	2714.1	-0.0875109	0.0847248	-1.03288	0.301658	0.63068	-0.0666962	Not significant
LOC100153413		34.3314	0.329594	0.368007	0.895621	0.370455	0.680107	0.0469047	Not significant
SLTM	SAFB like transcription modulator, transcript variant X12	2456.67	-0.133099	0.0863549	-1.54131	0.123242	0.440439	-0.103374	Not significant
LOC100157447		45.8265	0.592291	0.326302	1.81516	0.0694992	0.349509	0.131351	Not significant
MINDY2	MINDY lysine 48 deubiquitinase 2, transcript variant X1	2824.09	0.177953	0.159869	1.11312	0.265658	0.598452	0.0882158	Not significant
ADAM10	ADAM metallopeptidase domain 10	5581.3	0.200424	0.170644	1.17451	0.24019	0.575099	0.0931114	Not significant
LOC106508984		25.0495	0.292271	0.320006	0.913329	0.36107	0.672678	0.0526944	Not significant
LOC100523526	40S ribosomal protein S23 pseudogene	696.641	0.454721	0.243071	1.87073	0.0613821	0.332889	0.184329	Not significant
LOC102158936	uncharacterized LOC102158936, transcript variant X3	709.172	1.37722	0.464548	2.96465	0.00303024	0.0894502	0.976061	Not significant
LIPC	lipase C, hepatic type, transcript variant X1	355.692	1.28356	0.417242	3.07629	0.00209594	0.0745948	0.945926	Not significant
AQP9	aquaporin 9	47.9338	-0.69675	0.917865	-0.759099	0.447793	0.737072	-0.0154776	Not significant
ALDH1A2	aldehyde dehydrogenase 1 family member A2, transcript variant X2	469.858	-0.302696	1.04883	-0.288604	0.772884	0.911701	-0.00542801	Not significant
LOC102160341	uncharacterized LOC102160341, transcript variant X2	113.654	-0.963499	0.966763	-0.996623	0.318947	0.643149	-0.0185967	Not significant
POLR2M	RNA polymerase II subunit M, transcript variant X1	672.6	-0.12769	0.154937	-0.824147	0.409856	0.710977	-0.0618241	Not significant
LOC102160652	uncharacterized LOC102160652	153.109	-0.152022	0.192004	-0.791763	0.428499	0.724222	-0.0573832	Not significant
MYZAP	myocardial zonula adherens protein, transcript variant X1	374.6	-0.192968	0.14817	-1.30234	0.192801	0.522406	-0.10506	Not significant
CGNL1	cingulin like 1, transcript variant X2	2388.53	1.16084	0.344035	3.3742	0.000740295	0.0443255	0.92255	Up-regulated
TCF12	transcription factor 12, transcript variant X1	14476.9	-0.319576	0.331	-0.965486	0.334302	0.654003	-0.0568586	Not significant
ZNF280D	zinc finger protein 280D, transcript variant X6	4685.73	-0.295656	0.160891	-1.83761	0.0661196	0.341907	-0.170184	Not significant
LOC110261024	uncharacterized LOC110261024	66.6936	-0.50355	0.330439	-1.52388	0.127539	0.444486	-0.0914251	Not significant
MNS1	meiosis specific nuclear structural 1	409.232	0.0338073	0.20531	0.164665	0.869208	0.952693	0.0114219	Not significant
TEX9	testis expressed 9	1459.56	0.172945	0.167935	1.02983	0.303088	0.631623	0.0802259	Not significant
LOC110259499		49.7254	-0.141569	0.294132	-0.481312	0.630295	0.843951	-0.0278664	Not significant
RFX7	regulatory factor X7, transcript variant X3	4193.53	-0.151602	0.0984976	-1.53915	0.123769	0.441274	-0.111261	Not significant
NEDD4	neural precursor cell expressed, developmentally down-regulated 4, E3 ubiquitin protein ligase, transcript variant X3	1132.18	-0.180178	0.327404	-0.550324	0.582097	0.815496	-0.0293747	Not significant
PRTG	protogenin, transcript variant X1	748.865	0.471458	0.307491	1.53324	0.125217	0.442453	0.107577	Not significant
PYGO1	pygopus family PHD finger 1	787.38	0.0344778	0.227348	0.151652	0.879462	0.956837	0.0100491	Not significant
DNAAF4	dynein axonemal assembly factor 4, transcript variant X3	776.164	0.0919657	0.198066	0.464319	0.642419	0.850121	0.0326919	Not significant
LOC102160403		24.6897	0.0853104	0.610927	0.139641	0.888944	0.960303	0.00466125	Not significant
C1H15orf65	chromosome 1 C15orf65 homolog, transcript variant X2	82.2578	0.020583	0.372591	0.055243	0.955945	0.984269	0.00272226	Not significant
CCPG1	cell cycle progression 1, transcript variant X8	3513.19	-0.289279	0.12087	-2.3933	0.0166975	0.190997	-0.220883	Not significant
PIGB	phosphatidylinositol glycan anchor biosynthesis class B, transcript variant X1	745.752	-0.0780909	0.165415	-0.472092	0.636861	0.847487	-0.0344875	Not significant
PIGBOS1	PIGB opposite strand 1, transcript variant X1	54.4626	0.302185	0.31454	0.960723	0.336691	0.655608	0.056947	Not significant
RAB27A	RAB27A, member RAS oncogene family, transcript variant X8	214.684	0.73899	0.58196	1.26983	0.204145	0.534398	0.0478566	Not significant
RSL24D1	ribosomal L24 domain containing 1	1057.2	-0.342088	0.256902	-1.33159	0.182995	0.511741	-0.0921672	Not significant
UNC13C	unc-13 homolog C, transcript variant X2	7197.8	0.511215	0.539009	0.948434	0.342909	0.660302	0.0362228	Not significant
FAM214A	family with sequence similarity 214 member A, transcript variant X15	4281.24	0.00323823	0.109222	0.0296481	0.976348	0.992253	0.00196357	Not significant
ARPP19	cAMP regulated phosphoprotein 19, transcript variant X2	3902.44	0.00223942	0.20407	0.0109738	0.991244	0.997734	0.00131536	Not significant
MYO5A	myosin VA, transcript variant X8	13348.2	-0.193381	0.25667	-0.753422	0.451197	0.738556	-0.0477075	Not significant
LOC106508991		90.8765	-0.0173281	0.26262	-0.0659816	0.947392	0.981272	-0.00395534	Not significant
GNB5	G protein subunit beta 5	3285.97	-0.12578	0.265173	-0.474333	0.635262	0.846678	-0.0267472	Not significant
MAPK6	mitogen-activated protein kinase 6, transcript variant X1	1907.14	-0.153366	0.144241	-1.06326	0.287662	0.618353	-0.0789977	Not significant
LEO1	LEO1 homolog, Paf1/RNA polymerase II complex component, transcript variant X1	649.672	-0.381031	0.121363	-3.1396	0.00169178	0.0680143	-0.31859	Not significant
LOC102158569	RNA polymerase-associated protein LEO1-like, transcript variant X3	480.752	0.267667	0.175724	1.52322	0.127703	0.444737	0.132129	Not significant
TMOD3	tropomodulin 3	1727.53	0.324459	0.200545	1.61789	0.105687	0.413768	0.14293	Not significant
TMOD2	tropomodulin 2, transcript variant X1	13107.6	-0.174484	0.29194	-0.59767	0.55006	0.798135	-0.0377346	Not significant
LYSMD2	LysM domain containing 2, transcript variant X3	466.16	-0.0978834	0.391245	-0.250184	0.802445	0.924812	-0.0124968	Not significant
SCG3	secretogranin III	4428.87	0.0934325	0.199559	0.468195	0.639645	0.84861	0.0350351	Not significant
LOC100153465		19.8531	-1.01386	0.602204	-1.68358	0.0922623	1	-0.0544885	Not significant
DMXL2	Dmx like 2, transcript variant X1	6903.52	-0.336444	0.242933	-1.38493	0.166075	0.491902	-0.0927966	Not significant
GLDN	gliomedin	486.32	0.179458	0.60543	0.296415	0.766913	0.909843	0.00961388	Not significant
CYP19A3	cytochrome P450 19A3, transcript variant X1	111.057	-1.1029	0.418786	-2.63356	0.00844955	0.143949	-0.166897	Not significant
TNFAIP8L3	TNF alpha induced protein 8 like 3, transcript variant X1	137.418	-0.280358	0.299205	-0.93701	0.348754	0.664683	-0.0553207	Not significant
AP4E1	adaptor related protein complex 4 epsilon 1 subunit, transcript variant X1	1132.94	-0.15152	0.130899	-1.15753	0.247054	0.582819	-0.0893955	Not significant
SPPL2A	signal peptide peptidase like 2A, transcript variant X1	1645.89	0.228729	0.113249	2.01969	0.0434153	0.28919	0.168209	Not significant
TRPM7	transient receptor potential cation channel subfamily M member 7, transcript variant X4	5462.53	-0.100577	0.0772268	-1.30236	0.192795	0.522406	-0.0787034	Not significant
LOC102160822		50.1859	-0.205418	0.28909	-0.710567	0.477352	0.753779	-0.0421525	Not significant
USP50	ubiquitin specific peptidase 50	172.284	-0.385397	0.237298	-1.62411	0.104353	0.411693	-0.130088	Not significant
USP8	ubiquitin specific peptidase 8, transcript variant X2	2763.59	-0.0562189	0.0796615	-0.705722	0.480361	0.756051	-0.0464598	Not significant
GABPB1	GA binding protein transcription factor beta subunit 1, transcript variant X8	1542.24	0.0152977	0.0917301	0.166769	0.867552	0.951964	0.0110391	Not significant
ATP8B4	ATPase phospholipid transporting 8B4 (putative), transcript variant X9	635.625	-1.3157	0.401232	-3.27916	0.00104116	0.0540755	-0.988335	Not significant
DTWD1	DTW domain containing 1, transcript variant X4	304.603	-0.0407	0.246819	-0.164898	0.869024	0.952676	-0.0102701	Not significant
FAM227B	family with sequence similarity 227 member B, transcript variant X6	911.551	-0.0187069	0.152789	-0.122437	0.902553	0.964044	-0.00879493	Not significant
FGF7	fibroblast growth factor 7, transcript variant X2	133.466	0.118193	0.281849	0.419347	0.674962	0.865193	0.0248754	Not significant
GALK2	galactokinase 2, transcript variant X3	1923.54	-0.0870688	0.107051	-0.813341	0.416023	0.715731	-0.0575787	Not significant
COPS2	COP9 signalosome subunit 2, transcript variant X1	2303.88	-0.240831	0.181182	-1.32922	0.183776	0.51234	-0.106887	Not significant
SECISBP2L	SECIS binding protein 2 like	8195.56	-0.304984	0.346692	-0.879698	0.379023	0.686001	-0.0460572	Not significant
SHC4	SHC adaptor protein 4, transcript variant X2	1830.17	0.440387	0.212322	2.07415	0.0380658	0.273121	0.221998	Not significant
EID1	EP300 interacting inhibitor of differentiation 1	741.263	0.0882372	0.143751	0.613821	0.539333	0.790932	0.0455036	Not significant
CEP152	centrosomal protein 152, transcript variant X1	166.61	0.0594426	0.370294	0.160528	0.872465	0.954467	0.00763432	Not significant
FBN1	fibrillin 1	2260.91	-0.265204	0.367888	-0.720883	0.470981	0.748871	-0.0338458	Not significant
DUT	deoxyuridine triphosphatase, transcript variant X2	294.425	-0.387546	0.257518	-1.50493	0.132343	0.452385	-0.109672	Not significant
LOC102161909	uncharacterized LOC102161909, transcript variant X10	526.005	-0.459755	0.226653	-2.02845	0.042514	0.286062	-0.203011	Not significant
SLC12A1	solute carrier family 12 member 1, transcript variant X2	246.269	-0.867743	0.311874	-2.78235	0.0053967	0.117583	-0.541008	Not significant
CTXN2	cortexin 2	66.537	-0.0179844	0.389764	-0.0461418	0.963197	0.987083	-0.00204654	Not significant
MYEF2	myelin expression factor 2, transcript variant X3	3446.91	-0.195782	0.156498	-1.25101	0.210929	0.543418	-0.097705	Not significant
SLC24A5	solute carrier family 24 member 5	926.938	-0.221442	0.215733	-1.02647	0.304672	0.633038	-0.0734218	Not significant
LOC102162952	uncharacterized LOC102162952	112.046	-0.620097	0.336225	-1.84429	0.0651409	0.340259	-0.117208	Not significant
SEMA6D	semaphorin 6D, transcript variant X4	6419.41	-0.138747	0.18922	-0.733255	0.463403	0.744971	-0.0523833	Not significant
LOC110259502		21.9479	0.0287668	0.503305	0.0571557	0.954421	0.983754	0.00223715	Not significant
LOC100157010		67.124	0.357048	0.296178	1.20552	0.228003	0.561519	0.0779148	Not significant
LOC100152976		64.3264	0.370734	0.314941	1.17715	0.239134	0.573999	0.0724513	Not significant
LOC110261192	uncharacterized LOC110261192	39.7786	0.569345	0.534715	1.06476	0.286983	0.617634	0.0420035	Not significant
SQOR	sulfide quinone oxidoreductase	1338.72	0.155701	0.276266	0.563592	0.573032	0.810358	0.0347999	Not significant
BLOC1S6	biogenesis of lysosomal organelles complex 1 subunit 6	497.912	-0.193267	0.10943	-1.76612	0.0773762	0.364714	-0.138526	Not significant
SLC30A4	solute carrier family 30 member 4, transcript variant X1	625.176	-0.291882	0.177697	-1.64259	0.100468	0.405524	-0.144083	Not significant
SPATA5L1	spermatogenesis associated 5 like 1	413.903	0.0851671	0.12374	0.688275	0.49128	0.763211	0.0506429	Not significant
GATM	glycine amidinotransferase	1718.84	0.239605	0.253636	0.944681	0.344822	0.661658	0.0631444	Not significant
LOC100624411		50.6094	-0.0274954	0.378841	-0.0725777	0.942142	0.979011	-0.00342592	Not significant
SLC28A2	solute carrier family 28 member 2, transcript variant X4	30.4316	0.446967	0.456505	0.979107	0.327527	0.648179	0.0438651	Not significant
SHF	Src homology 2 domain containing F, transcript variant X1	319.801	-0.34244	0.347781	-0.984642	0.3248	0.646605	-0.0513475	Not significant
DUOX1	dual oxidase 1	102.702	-0.15688	0.212103	-0.739643	0.459516	0.743268	-0.0516462	Not significant
DUOXA1	dual oxidase maturation factor 1	17.6661	0.459742	0.50749	0.905914	0.364982	1	0.0364615	Not significant
DUOX2	dual oxidase 2, transcript variant X1	30.5344	-0.574117	0.679973	-0.844324	0.398488	0.701147	-0.0236474	Not significant
SORD	sorbitol dehydrogenase	626.852	-0.611285	0.358491	-1.70516	0.0881641	0.382881	-0.095532	Not significant
B2M	beta-2-microglobulin, transcript variant X2	381.112	0.0353485	0.437203	0.0808514	0.93556	0.975696	0.00235567	Not significant
LOC110261204	uncharacterized LOC110261204	23.8747	1.48119	0.765922	1.93386	0.0531298	0.313422	0.0597446	Not significant
B2M_1	beta-2-microglobulin	115.718	0.551892	0.393466	1.40264	0.160723	0.484934	0.0765387	Not significant
SPG11	SPG11, spatacsin vesicle trafficking associated, transcript variant X11	3668.39	-0.0762352	0.0798799	-0.954373	0.339895	0.65793	-0.0594478	Not significant
EIF3J	eukaryotic translation initiation factor 3 subunit J	1310.72	0.0196594	0.0827407	0.237603	0.812189	0.928165	0.0148741	Not significant
CTDSPL2	CTD small phosphatase like 2, transcript variant X4	2535.62	-0.0679626	0.0880536	-0.771833	0.440213	0.731007	-0.0497371	Not significant
CASC4	cancer susceptibility 4, transcript variant X2	4221.69	-0.0370498	0.116053	-0.319248	0.749539	0.902253	-0.0239279	Not significant
FRMD5	FERM domain containing 5, transcript variant X1	16527.8	-0.719324	0.384758	-1.86955	0.0615462	0.333032	-0.099399	Not significant
LOC100739345		3062.38	-0.690871	0.381754	-1.80973	0.0703377	0.350291	-0.0881234	Not significant
WDR76	WD repeat domain 76, transcript variant X6	521.166	-0.172536	0.234788	-0.73486	0.462425	0.744774	-0.048242	Not significant
MFAP1	microfibrillar associated protein 1	662.548	-0.322334	0.101026	-3.1906	0.0014198	0.063012	-0.271658	Not significant
SERINC4	serine incorporator 4	218.844	0.010125	0.179594	0.0563773	0.955041	0.98408	0.00405339	Not significant
SERF2	small EDRK-rich factor 2	1273.36	0.154588	0.146869	1.05255	0.292546	0.622163	0.082243	Not significant
PDIA3	protein disulfide isomerase family A member 3	1947.54	-0.10736	0.220555	-0.48677	0.626421	0.841843	-0.0312488	Not significant
CATSPER2	cation channel sperm associated 2, transcript variant X6	393.565	-0.214738	0.17564	-1.2226	0.221479	0.555564	-0.0965697	Not significant
STRC	stereocilin	85.5977	0.0971973	0.290082	0.335069	0.737573	0.896725	0.019659	Not significant
CKMT1A	creatine kinase, mitochondrial 1A, transcript variant X2	1487.68	-0.673207	0.447736	-1.50358	0.13269	0.452554	-0.0641351	Not significant
PPIP5K1	diphosphoinositol pentakisphosphate kinase 1, transcript variant X3	1874	-0.44728	0.229073	-1.95257	0.0508709	0.309383	-0.184562	Not significant
MAP1A	microtubule associated protein 1A, transcript variant X1	38558.7	0.0128769	0.260651	0.0494028	0.960598	0.986047	0.00320889	Not significant
LOC100736659	uncharacterized LOC100736659	50.1685	-0.378128	0.300474	-1.25844	0.208233	0.539957	-0.0781671	Not significant
TP53BP1	tumor protein p53 binding protein 1, transcript variant X1	3740.73	-0.104011	0.10151	-1.02463	0.305537	0.633593	-0.0728822	Not significant
TUBGCP4	tubulin gamma complex associated protein 4, transcript variant X1	1101.08	-0.163807	0.15825	-1.03511	0.300618	0.629711	-0.0798724	Not significant
ZSCAN29	zinc finger and SCAN domain containing 29	467.985	-0.168119	0.168236	-0.999303	0.317648	0.641896	-0.0766555	Not significant
ADAL	adenosine deaminase like, transcript variant X1	1179.11	-0.386612	0.175772	-2.19951	0.0278419	0.240466	-0.239996	Not significant
LCMT2	leucine carboxyl methyltransferase 2	99.426	-0.401082	0.210932	-1.90147	0.0572402	0.32233	-0.182551	Not significant
EPB42	erythrocyte membrane protein band 4.2, transcript variant X1	212.579	-0.519275	0.446581	-1.16278	0.244919	0.580347	-0.0491438	Not significant
CCNDBP1	cyclin D1 binding protein 1, transcript variant X2	1121.7	-0.572075	0.248575	-2.30142	0.0213681	0.211907	-0.25811	Not significant
TMEM62	transmembrane protein 62, transcript variant X1	627.863	-0.417182	0.15797	-2.64089	0.00826877	0.141876	-0.302494	Not significant
UBR1	ubiquitin protein ligase E3 component n-recognin 1, transcript variant X1	3690.88	-0.166177	0.0913537	-1.81904	0.0689046	0.348569	-0.126052	Not significant
TTBK2	tau tubulin kinase 2, transcript variant X3	3976.18	-0.307481	0.228726	-1.34432	0.178845	0.506275	-0.103268	Not significant
CDAN1	codanin 1	540.808	0.178472	0.204909	0.870982	0.383764	0.68941	0.0676192	Not significant
STARD9	StAR related lipid transfer domain containing 9	2758.42	-0.19219	0.27048	-0.71055	0.477363	0.753779	-0.0434698	Not significant
HAUS2	HAUS augmin like complex subunit 2	325.218	-0.110626	0.151813	-0.728703	0.466184	0.746767	-0.0543317	Not significant
LRRC57	leucine rich repeat containing 57	336.265	-0.195714	0.245503	-0.797195	0.425338	0.7216	-0.048108	Not significant
SNAP23	synaptosome associated protein 23, transcript variant X1	937.726	0.184605	0.158553	1.16431	0.244297	0.579703	0.0929947	Not significant
ZNF106	zinc finger protein 106, transcript variant X2	3808.02	-0.00532584	0.15724	-0.0338707	0.97298	0.991138	-0.0023283	Not significant
CAPN3	calpain 3, transcript variant X2	259.597	-0.312249	0.415109	-0.75221	0.451925	0.739307	-0.0335946	Not significant
LOC110261287	uncharacterized LOC110261287	35.0854	-0.517602	0.352794	-1.46715	0.142334	0.463893	-0.0836354	Not significant
GANC	glucosidase alpha, neutral C, transcript variant X10	1251.36	-0.420135	0.173072	-2.42751	0.0152027	0.182062	-0.27764	Not significant
LOC110256586	uncharacterized LOC110256586	78.2091	-0.386214	0.273066	-1.41436	0.157256	0.481592	-0.0977449	Not significant
TMEM87A	transmembrane protein 87A, transcript variant X2	1604.38	-0.338895	0.164003	-2.0664	0.0387908	0.274251	-0.205191	Not significant
VPS39	VPS39, HOPS complex subunit, transcript variant X1	2445.33	-0.186942	0.0906141	-2.06305	0.0391077	0.275467	-0.148486	Not significant
PLA2G4E	phospholipase A2 group IVE, transcript variant X4	1235.32	-0.129956	0.358698	-0.362299	0.717129	0.886584	-0.0181284	Not significant
LOC110261331	uncharacterized LOC110261331	30.2712	-0.395972	0.51754	-0.765103	0.44421	0.734881	-0.0282723	Not significant
EHD4	EH domain containing 4	576.964	0.413953	0.330252	1.25344	0.210044	0.542392	0.0759522	Not significant
SPTBN5	spectrin beta, non-erythrocytic 5	61.1249	0.765698	0.362491	2.11232	0.0346588	0.264409	0.165272	Not significant
PLA2G4B	phospholipase A2 group IVB	349.215	0.418109	0.152702	2.73807	0.00618017	0.123584	0.314992	Not significant
JMJD7	jumonji domain containing 7	267.154	0.261285	0.205961	1.26862	0.204577	0.534951	0.100791	Not significant
MAPKBP1	mitogen-activated protein kinase binding protein 1	1695.47	-0.0606028	0.149485	-0.40541	0.685176	0.870375	-0.0302342	Not significant
MGA	MGA, MAX dimerization protein	4184.37	-0.129007	0.136846	-0.942721	0.345824	0.662055	-0.0723418	Not significant
LOC110259510		687.761	-0.0322625	0.239254	-0.134846	0.892734	0.961631	-0.00834464	Not significant
TYRO3	TYRO3 protein tyrosine kinase, transcript variant X3	2258.36	-0.305952	0.229564	-1.33275	0.182613	0.511407	-0.0997382	Not significant
RPAP1	RNA polymerase II associated protein 1, transcript variant X1	769.676	-0.0115788	0.105567	-0.109682	0.912661	0.968342	-0.00751059	Not significant
ITPKA	inositol-trisphosphate 3-kinase A	641.22	-0.17803	0.355379	-0.500959	0.6164	0.836078	-0.0250704	Not significant
RTF1	RTF1 homolog, Paf1/RNA polymerase II complex component	1756.1	-0.286118	0.151521	-1.88831	0.0589848	0.326566	-0.17535	Not significant
NDUFAF1	NADH:ubiquinone oxidoreductase complex assembly factor 1	1057.36	0.110154	0.132005	0.834471	0.404016	0.706136	0.0632886	Not significant
NUSAP1	nucleolar and spindle associated protein 1, transcript variant X2	7767.46	-0.117576	0.436696	-0.269239	0.787746	0.918185	-0.0113516	Not significant
OIP5	Opa interacting protein 5, transcript variant X1	5746.49	-0.145013	0.502404	-0.288639	0.772858	0.911701	-0.0143996	Not significant
CHP1	calcineurin like EF-hand protein 1	1637.21	0.0189992	0.128063	0.148359	0.88206	0.957772	0.0110208	Not significant
LOC110261359		29.5799	0.12702	0.32574	0.389944	0.696578	0.877377	0.0210841	Not significant
EXD1	exonuclease 3'-5' domain containing 1, transcript variant X2	325.744	-0.354817	0.33019	-1.07459	0.28256	0.614017	-0.0593674	Not significant
INO80	INO80 complex subunit	3919.18	-0.156653	0.112599	-1.39124	0.164153	0.489833	-0.101021	Not significant
CHAC1	ChaC glutathione specific gamma-glutamylcyclotransferase 1	127.658	-0.713041	0.506637	-1.4074	0.159309	0.483335	-0.0529076	Not significant
DLL4	delta like canonical Notch ligand 4	142.676	1.94002	0.514993	3.76707	0.000165175	0.017342	1.6297	Up-regulated
VPS18	VPS18, CORVET/HOPS core subunit, transcript variant X1	509.322	-0.157885	0.16223	-0.973218	0.330445	0.650965	-0.0742753	Not significant
LOC106509024	uncharacterized LOC106509024	98.5258	-0.45323	0.257436	-1.76055	0.0783139	0.367063	-0.141653	Not significant
RHOV	ras homolog family member V	23.2794	-0.919305	0.507363	-1.81193	0.0699975	0.34993	-0.0733567	Not significant
PPP1R14D	protein phosphatase 1 regulatory inhibitor subunit 14D, transcript variant X1	18.3675	0.0475827	0.480913	0.0989424	0.921184	1	0.00405178	Not significant
LOC110261377		16.0312	0.252803	0.491531	0.514317	0.607031	1	0.0205541	Not significant
ZFYVE19	zinc finger FYVE-type containing 19, transcript variant X2	247.85	-0.569977	0.191363	-2.97852	0.00289646	0.0875177	-0.429111	Not significant
DNAJC17	DnaJ heat shock protein family (Hsp40) member C17	963.634	-0.0671285	0.163382	-0.410867	0.68117	0.867813	-0.0283924	Not significant
C1H15orf62	chromosome 1 C15orf62 homolog	125.298	0.0544583	0.177134	0.307441	0.758508	0.905525	0.0218199	Not significant
GCHFR	GTP cyclohydrolase I feedback regulator	132.02	0.142154	0.204452	0.695294	0.486871	0.760231	0.0495031	Not significant
RMDN3	regulator of microtubule dynamics 3, transcript variant X2	461.243	-0.218716	0.155364	-1.40776	0.159201	0.48317	-0.116564	Not significant
RAD51	RAD51 recombinase, transcript variant X1	179.581	0.145036	0.297288	0.487863	0.625647	0.841597	0.0284912	Not significant
KNL1	kinetochore scaffold 1	86.3758	0.920122	0.540019	1.70387	0.0884055	0.383064	0.0736565	Not significant
RPUSD2	RNA pseudouridylate synthase domain containing 2	70.2124	-0.409695	0.222104	-1.8446	0.065095	0.340259	-0.170651	Not significant
C1H15orf57	chromosome 1 C15orf57 homolog, transcript variant X1	345.315	-0.0800931	0.137273	-0.583457	0.559586	0.803356	-0.0428894	Not significant
CHST14	carbohydrate sulfotransferase 14	47.1394	0.461614	0.434358	1.06275	0.287896	0.618354	0.0500436	Not significant
BAHD1	bromo adjacent homology domain containing 1, transcript variant X4	894.335	0.0789417	0.159262	0.495672	0.620126	0.838042	0.0365387	Not significant
IVD	isovaleryl-CoA dehydrogenase	1725.49	0.50196	0.184083	2.72681	0.00639503	0.125786	0.362434	Not significant
KNSTRN	kinetochore localized astrin/SPAG5 binding protein, transcript variant X1	151.814	-0.298307	0.301966	-0.987881	0.323211	0.645489	-0.0579995	Not significant
DISP2	dispatched RND transporter family member 2	1045.59	-0.399588	0.301525	-1.32522	0.185097	0.513608	-0.0814118	Not significant
C1H15orf52	chromosome 1 C15orf52 homolog	1466.51	-0.327259	0.407674	-0.802748	0.42212	0.719266	-0.0369718	Not significant
INAFM2	InaF motif containing 2	340.912	-0.247906	0.12919	-1.91892	0.0549944	0.31824	-0.16744	Not significant
PLCB2	phospholipase C beta 2, transcript variant X1	207.954	-0.30981	0.470624	-0.658296	0.510348	0.77339	-0.0261749	Not significant
ANKRD63	ankyrin repeat domain 63	366.166	0.528685	0.372621	1.41883	0.155949	0.479783	0.0812698	Not significant
PAK6	p21 (RAC1) activated kinase 6, transcript variant X1	1376.98	0.4481	0.372438	1.20315	0.228917	0.56245	0.0664504	Not significant
BUB1B	BUB1 mitotic checkpoint serine/threonine kinase B, transcript variant X1	91.907	0.895853	0.811098	1.10449	0.269379	0.602046	0.0305747	Not significant
BMF	Bcl2 modifying factor, transcript variant X4	406.119	0.531814	0.363897	1.46144	0.143894	0.465674	0.0863396	Not significant
SRP14	signal recognition particle 14	1181.14	-0.198568	0.157188	-1.26325	0.206499	0.537709	-0.101184	Not significant
EIF2AK4	eukaryotic translation initiation factor 2 alpha kinase 4, transcript variant X4	3138.33	-0.230756	0.105994	-2.17707	0.0294754	0.245739	-0.175214	Not significant
GPR176	G protein-coupled receptor 176, transcript variant X1	3336.17	-0.0917644	0.189293	-0.484774	0.627837	0.842472	-0.0346169	Not significant
LOC100155221		100.487	0.445118	0.255105	1.74485	0.0810118	0.370579	0.148827	Not significant
FSIP1	fibrous sheath interacting protein 1, transcript variant X2	1018.12	-0.000115926	0.172034	-0.000673857	0.999462	0.999826	0.000168654	Not significant
THBS1	thrombospondin 1	291.166	0.516257	0.586128	0.880792	0.37843	0.685586	0.0317179	Not significant
LOC102162931	uncharacterized LOC102162931	20.8483	0.44064	0.45075	0.97757	0.328287	0.648976	0.0436948	Not significant
LOC110261468	uncharacterized LOC110261468	57.2738	1.03499	0.539643	1.91792	0.0551214	0.318257	0.0859649	Not significant
LOC110261469	uncharacterized LOC110261469	126.392	-0.409862	0.370921	-1.10498	0.269166	0.601814	-0.0557018	Not significant
RASGRP1	RAS guanyl releasing protein 1, transcript variant X1	6299.6	-0.794042	0.452529	-1.75468	0.0793148	0.368608	-0.0753924	Not significant
FAM98B	family with sequence similarity 98 member B	830.348	-0.26762	0.144638	-1.85028	0.0642729	0.337975	-0.165549	Not significant
SPRED1	sprouty related EVH1 domain containing 1, transcript variant X1	7152.42	-0.0298053	0.132384	-0.225143	0.821868	0.931332	-0.018104	Not significant
LOC106506784	basic salivary proline-rich protein 2-like, transcript variant X3	1856.68	-0.0531798	0.17351	-0.306493	0.759229	0.905779	-0.0214674	Not significant
TMCO5A	transmembrane and coiled-coil domains 5A	98.934	-0.177178	0.34879	-0.507979	0.611468	0.833787	-0.0259397	Not significant
LOC110259520	uncharacterized LOC110259520	83.9367	0.127172	0.340948	0.372994	0.709153	0.883315	0.0197809	Not significant
MEIS2	Meis homeobox 2, transcript variant X5	4479.07	0.38675	0.286594	1.34947	0.177186	0.504591	0.0943593	Not significant
C1H15orf41	chromosome 1 C15orf41 homolog, transcript variant X5	1535.74	-0.477345	0.255857	-1.86567	0.0620872	0.334565	-0.155137	Not significant
LOC110261472	uncharacterized LOC110261472	78.9597	-0.649605	0.320118	-2.02927	0.0424313	0.285805	-0.150441	Not significant
LOC106506797	uncharacterized LOC106506797, transcript variant X2	30.288	-0.284545	0.406548	-0.699906	0.483986	0.757943	-0.0320883	Not significant
DPH6	diphthamine biosynthesis 6, transcript variant X10	1762.75	-0.0646438	0.129265	-0.500087	0.617014	0.836323	-0.0365688	Not significant
LOC100514264		121.19	0.571697	0.338769	1.68757	0.0914933	0.389008	0.113517	Not significant
ZNF770	zinc finger protein 770, transcript variant X1	375.559	-0.172009	0.163087	-1.05471	0.291559	0.621558	-0.0810253	Not significant
AQR	aquarius intron-binding spliceosomal factor, transcript variant X1	2642.78	-0.130577	0.0830932	-1.57145	0.116079	0.429634	-0.102932	Not significant
ACTC1	actin, alpha, cardiac muscle 1	52.6295	-1.68339	1.09303	-1.54011		1	-0.0235072	Not significant
GJD2	gap junction protein delta 2, transcript variant X2	78.5188	-1.55498	0.578979	-2.68572	0.0072373	0.132205	-0.090728	Not significant
ARHGAP11A	Rho GTPase activating protein 11A	121.872	0.398166	0.344721	1.15504	0.248074	0.583441	0.0666494	Not significant
SCG5	secretogranin V, transcript variant X1	1806.03	-0.63372	0.34879	-1.81691	0.0692308	0.349188	-0.105578	Not significant
GREM1	gremlin 1, DAN family BMP antagonist, transcript variant X1	51.337	-0.593765	0.559944	-1.0604	0.288962	0.619263	-0.0360323	Not significant
FMN1	formin 1	6208.13	-0.462358	0.520908	-0.887601	0.374756	0.682753	-0.0319914	Not significant
FAM169B	family with sequence similarity 169 member B, transcript variant X1	64.0661	0.500123	0.448877	1.11416	0.265209	0.598105	0.0514879	Not significant
PGPEP1L	pyroglutamyl-peptidase I-like, transcript variant X2	89.5785	0.147624	0.207642	0.710956	0.477111	0.753753	0.0501677	Not significant
IGF1R	insulin like growth factor 1 receptor, transcript variant X1	13063.6	0.216245	0.141145	1.53208	0.125504	0.442654	0.119305	Not significant
SYNM	synemin	1426.55	0.655624	0.256892	2.55214	0.0107063	0.158227	0.402613	Not significant
TTC23	tetratricopeptide repeat domain 23, transcript variant X4	1586	0.461258	0.216886	2.12673	0.0334422	0.25966	0.242046	Not significant
LRRC28	leucine rich repeat containing 28, transcript variant X1	5013.97	-0.0818148	0.116115	-0.704601	0.481059	0.756382	-0.050763	Not significant
MEF2A	myocyte enhancer factor 2A, transcript variant 1	7478.38	-0.379432	0.213728	-1.7753	0.0758476	0.362364	-0.162406	Not significant
LYSMD4	LysM domain containing 4, transcript variant X1	160.218	-0.587192	0.228744	-2.56703	0.0102575	0.155088	-0.364829	Not significant
ADAMTS17	ADAM metallopeptidase with thrombospondin type 1 motif 17, transcript variant X1	5356.54	-0.221531	0.428947	-0.516453	0.605538	0.829358	-0.018849	Not significant
LINS1	lines homolog 1, transcript variant X4	325.567	-0.0911148	0.173788	-0.524287	0.600079	0.826055	-0.0378393	Not significant
ASB7	ankyrin repeat and SOCS box containing 7, transcript variant X1	571.999	-0.0764913	0.153566	-0.498099	0.618414	0.837083	-0.0362878	Not significant
LOC106509040	uncharacterized LOC106509040, transcript variant X2	27.7298	-0.208682	0.351768	-0.59324	0.553021	0.799353	-0.0305245	Not significant
ALDH1A3	aldehyde dehydrogenase 1 family member A3	61.1338	-0.122162	0.712333	-0.171496	0.863834	0.95044	-0.00471302	Not significant
LRRK1	leucine rich repeat kinase 1, transcript variant X1	684.601	0.17038	0.512786	0.332264	0.73969	0.897614	0.0129493	Not significant
CHSY1	chondroitin sulfate synthase 1	1623.22	0.0176855	0.120988	0.146175	0.883783	0.958338	0.0106793	Not significant
SELENOS	selenoprotein S	336.899	-0.343547	0.266009	-1.29149	0.196534	0.526466	-0.0869081	Not significant
GABRG3	gamma-aminobutyric acid type A receptor gamma3 subunit	7483.36	-0.00563468	0.338126	-0.0166645	0.986704	0.996216	-0.000463439	Not significant
GABRA5	gamma-aminobutyric acid type A receptor alpha5 subunit, transcript variant X6	1117.43	-0.390466	0.292379	-1.33548	0.181719	0.510167	-0.0835047	Not significant
GABRB3	gamma-aminobutyric acid type A receptor beta3 subunit, transcript variant X2	8398.88	-0.276314	0.35675	-0.77453	0.438617	0.730028	-0.0484913	Not significant
ATP10A	ATPase phospholipid transporting 10A (putative)	3810.92	1.05568	0.411692	2.56424	0.0103403	0.155607	0.52414	Not significant
LOC110261522	uncharacterized LOC110261522	39.2947	0.830873	0.576432	1.44141	0.14947	0.471111	0.0553877	Not significant
LOC110261525		617.761	-0.160457	0.342469	-0.46853	0.639406	0.84861	-0.0240602	Not significant
UBE3A	ubiquitin protein ligase E3A, transcript variant X7	10545.4	-0.285109	0.213907	-1.33286	0.182576	0.511379	-0.106845	Not significant
LOC106509042	uncharacterized LOC106509042	28.0906	-0.53376	0.587068	-0.909195	0.363247	0.674138	-0.0297941	Not significant
NDN	necdin, MAGE family member	425.7	0.141987	0.263466	0.53892	0.589942	0.819378	0.0334053	Not significant
MAGEL2	MAGE family member L2	470.679	-0.0704512	0.164603	-0.428006	0.668647	0.861877	-0.030948	Not significant
MKRN3	makorin ring finger protein 3	348.849	-1.16159	0.368292	-3.15399	0.00161054	0.0668461	-0.846916	Not significant
CHRNA7	cholinergic receptor nicotinic alpha 7 subunit	1547.45	-0.123943	0.373214	-0.332095	0.739817	0.897712	-0.0158348	Not significant
OTUD7A	OTU deubiquitinase 7A, transcript variant X1	14610	-0.5267	0.278738	-1.88959	0.0588128	0.326272	-0.15071	Not significant
KLF13	Kruppel like factor 13	1667.27	0.108366	0.300251	0.360917	0.718162	0.887176	0.0210314	Not significant
LOC102164789	uncharacterized LOC102164789	92.276	0.190138	0.425229	0.447142	0.654772	0.855927	0.0201553	Not significant
LOC110261527	uncharacterized LOC110261527	23.5351	0.0884209	0.487353	0.181431	0.856029	0.946265	0.00723082	Not significant
TRPM1	transient receptor potential cation channel subfamily M member 1	30.6372	0.381499	0.429776	0.887669	0.374719	0.68275	0.0409257	Not significant
MTMR10	myotubularin related protein 10	2235.11	-0.327322	0.23598	-1.38707	0.16542	0.490981	-0.101855	Not significant
FAN1	FANCD2 and FANCI associated nuclease 1, transcript variant X10	1106.8	0.00230763	0.125662	0.0183637	0.985349	0.995692	0.00217266	Not significant
MPHOSPH10	M-phase phosphoprotein 10	337.773	-0.625282	0.140152	-4.46147	8.14004e-06	0.00208569	-0.563141	Not significant
MCEE	methylmalonyl-CoA epimerase	165.363	0.00140946	0.155325	0.00907431	0.99276	0.997957	0.000683989	Not significant
APBA2	amyloid beta precursor protein binding family A member 2	3305.55	0.0863859	0.130603	0.661438	0.508332	0.772361	0.0457596	Not significant
FAM189A1	family with sequence similarity 189 member A1	4335.41	-0.174853	0.312833	-0.558934	0.576207	0.811346	-0.0307828	Not significant
NSMCE3	NSE3 homolog, SMC5-SMC6 complex component	208.404	-0.204047	0.201861	-1.01083	0.312098	0.637769	-0.0744381	Not significant
LOC102162639	uncharacterized LOC102162639	43.8178	-0.00908371	0.395842	-0.0229478	0.981692	0.994735	-0.00100437	Not significant
TJP1	tight junction protein 1, transcript variant X7	12099.7	-0.0626951	0.246	-0.254857	0.798833	0.923222	-0.00841101	Not significant
SEH1L	SEH1 like nucleoporin	48.6321	-0.344771	0.357195	-0.965217	0.334436	0.654061	-0.0499756	Not significant
LOC100739120		99.9657	-0.906364	0.642922	-1.40976	0.158611	0.482784	-0.0403193	Not significant
TARSL2	threonyl-tRNA synthetase like 2	495.677	-0.601175	0.220774	-2.72303	0.00646856	0.126078	-0.405866	Not significant
TM2D3	TM2 domain containing 3, transcript variant X1	274.578	-0.435787	0.237925	-1.83162	0.0670087	0.344091	-0.159615	Not significant
PCSK6	proprotein convertase subtilisin/kexin type 6, transcript variant X1	2715.35	-1.01006	0.524837	-1.92452	0.0542892	0.316601	-0.0695314	Not significant
SNRPA1	small nuclear ribonucleoprotein polypeptide A'	347.667	-0.213038	0.123814	-1.72063	0.0853183	0.377084	-0.14247	Not significant
CTDP1	CTD phosphatase subunit 1, transcript variant X4	845.395	-0.108251	0.182182	-0.594188	0.552387	0.799347	-0.042413	Not significant
NFATC1	nuclear factor of activated T-cells 1	279.893	0.385711	0.563378	0.68464	0.493571	0.764717	0.0251672	Not significant
ATP9B	ATPase phospholipid transporting 9B (putative)	4693.1	-0.135453	0.162545	-0.833326	0.404661	0.706814	-0.064432	Not significant
LOC102167646		28.7945	-0.314152	0.459987	-0.682959	0.494633	0.765188	-0.028075	Not significant
SALL3	spalt like transcription factor 3	1150.94	0.608939	0.300159	2.02872	0.0424869	0.286062	0.183513	Not significant
GALR1	galanin receptor 1, transcript variant X2	32.5065	-0.0132099	0.726874	-0.0181735	0.9855	0.995692	-0.000443832	Not significant
MBP	myelin basic protein	188672	-0.957302	0.60769	-1.57531	0.115184	0.428972	-0.0475216	Not significant
ZNF236	zinc finger protein 236, transcript variant X6	1708.96	-0.26358	0.178323	-1.4781	0.139381	0.461165	-0.122989	Not significant
LOC106509046	uncharacterized LOC106509046, transcript variant X2	44.9989	-1.40501	0.430814	-3.26129	0.00110907	0.0560866	-1.05592	Not significant
ZNF516	zinc finger protein 516	2498.24	0.361037	0.199274	1.81176	0.0700227	0.34993	0.174463	Not significant
TSHZ1	teashirt zinc finger homeobox 1, transcript variant X3	1287.11	0.35213	0.190057	1.85276	0.0639167	0.337753	0.180651	Not significant
ZADH2	zinc binding alcohol dehydrogenase domain containing 2, transcript variant X2	461.439	-0.0651075	0.132776	-0.490356	0.623882	0.84034	-0.0356684	Not significant
LOC110261572	uncharacterized LOC110261572	18.8432	-0.108953	0.553585	-0.196814	0.843973	1	-0.00684117	Not significant
ZNF407	zinc finger protein 407, transcript variant X1	5999.66	-0.221048	0.112385	-1.96688	0.0491974	0.305006	-0.160529	Not significant
CNDP1	carnosine dipeptidase 1, transcript variant X2	273.268	-0.871624	0.3654	-2.3854	0.0170607	0.192629	-0.171202	Not significant
CNDP2	carnosine dipeptidase 2	2017.14	0.563083	0.193641	2.90788	0.0036389	0.0968836	0.421743	Not significant
FAM69C	family with sequence similarity 69 member C, transcript variant X2	216.88	0.827118	0.443386	1.86546	0.062117	0.334565	0.102865	Not significant
CYB5A	cytochrome b5 type A (microsomal), transcript variant X1	1001.71	0.176053	0.116697	1.50863	0.131392	0.451481	0.1192	Not significant
TIMM21	translocase of inner mitochondrial membrane 21	256.5	-0.4422	0.186231	-2.37448	0.0175739	0.19465	-0.27779	Not significant
FBXO15	F-box protein 15, transcript variant X5	144.93	-0.620369	0.213936	-2.89979	0.00373409	0.0985526	-0.450141	Not significant
LOC110261590	uncharacterized LOC110261590	35.0434	-1.04671	0.350415	-2.98707	0.00281669	0.0864669	-0.736473	Not significant
NETO1	neuropilin and tolloid like 1, transcript variant X7	3069.72	-0.390845	0.315448	-1.23901	0.21534	0.548645	-0.06554	Not significant
LOC102158634	uncharacterized LOC102158634	66.2911	-0.531503	0.488682	-1.08762	0.276761	0.608735	-0.0423913	Not significant
CBLN2	cerebellin 2 precursor, transcript variant X1	380.632	-0.383489	0.34504	-1.11143	0.266382	0.599562	-0.0591685	Not significant
LOC100517320	uncharacterized LOC100517320	22.0299	-0.159061	0.50375	-0.315754	0.752189	0.903154	-0.0119922	Not significant
LOC106509052	uncharacterized LOC106509052, transcript variant X2	32.0597	-0.916611	0.328286	-2.79211	0.00523656	0.11527	-0.589157	Not significant
SOCS6	suppressor of cytokine signaling 6, transcript variant X1	991.79	-0.261735	0.227745	-1.14925	0.250454	0.584944	-0.0830363	Not significant
RTTN	rotatin, transcript variant X7	874.455	-0.37323	0.297803	-1.25328	0.210104	0.542392	-0.0768323	Not significant
CD226	CD226 molecule, transcript variant X2	127.989	-0.264925	0.335305	-0.790103	0.429468	0.724498	-0.0420865	Not significant
LOC110261609	uncharacterized LOC110261609	30.579	0.00924274	0.502478	0.0183943	0.985324	0.995692	0.000771626	Not significant
DOK6	docking protein 6, transcript variant X4	6141.32	0.189375	0.332247	0.569984	0.568688	0.808439	0.0313602	Not significant
LOC102162853	uncharacterized LOC102162853, transcript variant X5	603.278	-0.07858	0.305171	-0.257495	0.796797	0.922642	-0.0141282	Not significant
CCDC102B	coiled-coil domain containing 102B	21.2962	1.07628	0.634698	1.69573	0.0899361	0.385702	0.0610437	Not significant
TMX3	thioredoxin related transmembrane protein 3, transcript variant X3	1045.91	-0.507291	0.214991	-2.35959	0.0182953	0.197962	-0.287287	Not significant
LOC110261617	uncharacterized LOC110261617	86.1419	-0.0455919	0.424284	-0.107456	0.914427	0.968536	-0.00503927	Not significant
DSEL	dermatan sulfate epimerase-like, transcript variant X1	454.665	-0.0692948	0.338361	-0.204795	0.837732	0.93893	-0.010917	Not significant
CDH19	cadherin 19, transcript variant X1	660.402	-0.773918	0.623675	-1.2409	0.214643	0.547719	-0.0367771	Not significant
CDH7	cadherin 7, transcript variant X5	1324.97	0.00885764	0.517997	0.0170998	0.986357	0.996102	0.00043372	Not significant
LOC100156248	serpin B8, transcript variant X1	85.4546	-0.390657	0.295653	-1.32133	0.18639	0.515063	-0.0835379	Not significant
SERPINB7	serpin family B member 7	215.822	-0.476476	1.09098	-0.436742	0.662299	0.858451	-0.00770393	Not significant
VPS4B	vacuolar protein sorting 4 homolog B	1643.09	-0.340414	0.155033	-2.19576	0.0281095	0.241032	-0.226592	Not significant
KDSR	3-ketodihydrosphingosine reductase	1389.73	-0.224452	0.115643	-1.94091	0.0522692	0.312514	-0.160533	Not significant
BCL2	BCL2, apoptosis regulator, transcript variant X2	3644.69	0.413493	0.244628	1.6903	0.0909713	0.387885	0.14782	Not significant
LOC110261644	uncharacterized LOC110261644	186.586	0.592059	0.287931	2.05625	0.0397583	0.277125	0.201037	Not significant
LOC110261643	uncharacterized LOC110261643	42.3441	0.294663	0.297038	0.992006	0.321195	0.644637	0.0609521	Not significant
PHLPP1	PH domain and leucine rich repeat protein phosphatase 1	18923.7	-0.206128	0.357828	-0.576055	0.564578	0.806235	-0.0287134	Not significant
ZCCHC2	zinc finger CCHC-type containing 2	1123.9	-0.0223615	0.150758	-0.148327	0.882085	0.957772	-0.0104523	Not significant
TNFRSF11A	TNF receptor superfamily member 11a, transcript variant X2	358.237	0.503904	0.378688	1.33066	0.183301	0.511741	0.07483	Not significant
KIAA1468	KIAA1468 ortholog, transcript variant X10	3870.38	-0.387997	0.140266	-2.76615	0.00567228	0.119922	-0.295047	Not significant
PIGN	phosphatidylinositol glycan anchor biosynthesis class N, transcript variant X4	1571.97	-0.148036	0.152565	-0.970316	0.331889	0.652418	-0.0741437	Not significant
RNF152	ring finger protein 152, transcript variant X9	986.415	0.015522	0.133019	0.11669	0.907106	0.965812	0.0110319	Not significant
CDH20	cadherin 20, transcript variant X1	14036.1	-0.213821	0.394714	-0.541712	0.588017	0.817977	-0.0249326	Not significant
LOC102165284	uncharacterized LOC102165284, transcript variant X3	47.6394	-0.728487	0.53386	-1.36457	0.17239	0.498241	-0.0488055	Not significant
LOC110261667	glutamate decarboxylase 1-like, transcript variant X1	39.7756	0.567165	0.317454	1.78661	0.0740008	0.357509	0.130568	Not significant
PMAIP1	phorbol-12-myristate-13-acetate-induced protein 1	28.8758	0.720833	0.666517	1.08149	0.279478	0.611144	0.0352785	Not significant
CCBE1	collagen and calcium binding EGF domains 1, transcript variant X4	1427.65	-0.147897	0.286629	-0.515988	0.605863	0.829677	-0.0300857	Not significant
LOC106509065	uncharacterized LOC106509065	1004.28	0.0527308	0.131541	0.400871	0.688515	0.87256	0.0277199	Not significant
LMAN1	lectin, mannose binding 1	910.53	-0.24059	0.119307	-2.01656	0.0437412	0.290253	-0.166768	Not significant
SEC11C	SEC11 homolog C, signal peptidase complex subunit	758.698	-0.0694851	0.120802	-0.575196	0.565159	0.806584	-0.0416131	Not significant
LOC100627702	O-acyltransferase like protein-like, transcript variant X5	21.9648	0.576095	0.451683	1.27544	0.202153	0.532151	0.0592252	Not significant
ZNF532	zinc finger protein 532, transcript variant X9	5900.59	0.040794	0.192786	0.211602	0.832417	0.936412	0.0148588	Not significant
MALT1	MALT1 paracaspase, transcript variant X2	1333.67	-0.252793	0.231838	-1.09039	0.275543	0.608166	-0.0763446	Not significant
ALPK2	alpha kinase 2, transcript variant X4	122.986	0.137689	0.29587	0.465369	0.641667	0.849646	0.0268968	Not significant
LOC106509068	uncharacterized LOC106509068, transcript variant X1	22.894	-0.220971	0.458635	-0.481801	0.629947	0.843782	-0.019848	Not significant
NEDD4L	neural precursor cell expressed, developmentally down-regulated 4-like, E3 ubiquitin protein ligase, transcript variant X7	13944.7	-0.166131	0.154878	-1.07266	0.283426	0.614531	-0.0807381	Not significant
ATP8B1	ATPase phospholipid transporting 8B1, transcript variant X1	530.493	0.820304	0.312865	2.62191	0.00874391	0.146337	0.491408	Not significant
LOC110261747	uncharacterized LOC110261747	477.085	0.225886	0.376434	0.600068	0.548461	0.796817	0.030251	Not significant
SLC51B	solute carrier family 51 beta subunit, transcript variant X1	366.616	0.311905	0.332654	0.937625	0.348437	0.664488	0.053551	Not significant
RASL12	RAS like family 12, transcript variant X1	555.163	0.692731	0.321445	2.15505	0.0311577	0.25158	0.215329	Not significant
UBAP1L	ubiquitin associated protein 1 like, transcript variant X2	56.8986	0.140665	0.27331	0.514672	0.606782	0.830463	0.0311757	Not significant
PDCD7	programmed cell death 7	327.757	-0.342516	0.20591	-1.66343	0.0962272	0.398191	-0.143485	Not significant
CLPX	caseinolytic mitochondrial matrix peptidase chaperone subunit, transcript variant X2	2801.06	0.121721	0.117188	1.03868	0.298954	0.627795	0.0764192	Not significant
CILP	cartilage intermediate layer protein, transcript variant X1	73.172	0.261248	0.291338	0.896719	0.369869	0.67957	0.0550045	Not significant
PARP16	poly(ADP-ribose) polymerase family member 16, transcript variant X5	436.594	0.105501	0.140712	0.749764	0.453397	0.740653	0.0557326	Not significant
IGDCC3	immunoglobulin superfamily DCC subclass member 3, transcript variant X2	1419.25	0.792959	0.382823	2.07134	0.0383266	0.273292	0.1499	Not significant
IGDCC4	immunoglobulin superfamily DCC subclass member 4, transcript variant X1	1140.18	0.261504	0.202535	1.29116	0.196649	0.526466	0.102225	Not significant
DPP8	dipeptidyl peptidase 8, transcript variant X3	3783.52	0.0467124	0.103126	0.452965	0.650574	0.854074	0.0290729	Not significant
HACD3	3-hydroxyacyl-CoA dehydratase 3	2062.01	-0.0539141	0.101826	-0.529472	0.596478	0.823634	-0.0362898	Not significant
INTS14	integrator complex subunit 14, transcript variant X1	1147.35	-0.237913	0.121685	-1.95516	0.0505641	0.308636	-0.167654	Not significant
SLC24A1	solute carrier family 24 member 1, transcript variant X5	361.873	0.0912951	0.212351	0.429927	0.667249	0.861382	0.0296617	Not significant
DENND4A	DENN domain containing 4A	5276.77	0.132211	0.170747	0.774311	0.438747	0.730055	0.0581134	Not significant
LOC110261793	uncharacterized LOC110261793, transcript variant X2	128.415	0.424756	0.213197	1.99231	0.0463367	0.297682	0.205736	Not significant
RAB11A	RAB11A, member RAS oncogene family	1125.44	-0.00170777	0.118262	-0.0144406	0.988478	0.996787	-0.00109473	Not significant
MEGF11	multiple EGF like domains 11, transcript variant X16	971.897	0.263568	0.353636	0.745309	0.456085	0.742006	0.0400151	Not significant
LOC110261940	uncharacterized LOC110261940, transcript variant X1	164.655	-0.728892	0.335253	-2.17415	0.0296935	0.246197	-0.159992	Not significant
DIS3L	DIS3 like exosome 3'-5' exoribonuclease, transcript variant X1	742.59	-0.171277	0.145369	-1.17823	0.238707	0.573612	-0.0931218	Not significant
TIPIN	TIMELESS interacting protein, transcript variant X3	466.149	0.0772817	0.121971	0.633607	0.526337	0.783271	0.0468026	Not significant
MAP2K1	mitogen-activated protein kinase kinase 1	4355.23	-0.110954	0.245857	-0.451294	0.651778	0.854683	-0.0287966	Not significant
SNAPC5	small nuclear RNA activating complex polypeptide 5, transcript variant X3	1157.9	-0.652698	0.278303	-2.34528	0.0190129	0.200396	-0.270041	Not significant
RPL4	ribosomal protein L4	3142.82	0.184646	0.14893	1.23982	0.215043	0.548293	0.0977559	Not significant
ZWILCH	zwilch kinetochore protein, transcript variant X1	256.54	-0.034131	0.175274	-0.194729	0.845605	0.94181	-0.013686	Not significant
LCTL	lactase like	51.8474	-0.481952	0.258232	-1.86635	0.0619922	0.33443	-0.160798	Not significant
SMAD6	SMAD family member 6	821.09	0.865682	0.494672	1.75001	0.0801162	0.36965	0.0830134	Not significant
LOC102161686	uncharacterized LOC102161686	207.582	0.45796	0.296361	1.54528	0.122279	0.439859	0.110497	Not significant
LOC100516844		149.376	0.22938	0.276633	0.829185	0.407	0.708663	0.0524116	Not significant
SMAD3	SMAD family member 3	3948.11	0.659866	0.225539	2.92573	0.00343645	0.0957076	0.47609	Not significant
AAGAB	alpha- and gamma-adaptin binding protein, transcript variant X3	2134.8	-0.0257624	0.120244	-0.214252	0.830351	0.935165	-0.0152092	Not significant
IQCH	IQ motif containing H, transcript variant X2	241.379	-0.514268	0.285148	-1.80351	0.0713075	0.351833	-0.133381	Not significant
LOC110261942	uncharacterized LOC110261942, transcript variant X1	145.52	-0.498224	0.301319	-1.65348	0.0982342	0.402145	-0.110543	Not significant
C1H15orf61	chromosome 1 C15orf61 homolog, transcript variant X2	103.96	-0.0178818	0.334523	-0.0534545	0.95737	0.984786	-0.00270489	Not significant
MAP2K5	mitogen-activated protein kinase kinase 5, transcript variant X11	4006.38	-0.217261	0.147897	-1.469	0.141833	0.463513	-0.124016	Not significant
PIAS1	protein inhibitor of activated STAT 1	5241.54	0.00435771	0.0991456	0.0439526	0.964942	0.987536	0.00122606	Not significant
CALML4	calmodulin like 4	61.2186	0.630414	0.422718	1.49134	0.135874	0.456904	0.0776262	Not significant
CLN6	ceroid-lipofuscinosis, neuronal 6, late infantile, variant, transcript variant X1	634.99	0.163722	0.167923	0.974981	0.32957	0.649907	0.0752643	Not significant
FEM1B	fem-1 homolog B	2710.2	-0.283587	0.233868	-1.21259	0.225286	0.559815	-0.0871092	Not significant
ITGA11	integrin subunit alpha 11, transcript variant X1	1280.14	-2.99052	1.331	-2.24682		1	-0.0211544	Not significant
CORO2B	coronin 2B, transcript variant X2	9808.72	-0.432111	0.277606	-1.55656	0.119575	0.436459	-0.106588	Not significant
LOC106509078	uncharacterized LOC106509078, transcript variant X2	216.268	-0.433815	0.296316	-1.46403	0.143186	0.464562	-0.0947574	Not significant
ANP32A	acidic nuclear phosphoprotein 32 family member A, transcript variant X2	2467.92	-0.440168	0.16149	-2.72567	0.00641713	0.125931	-0.3239	Not significant
GLCE	glucuronic acid epimerase	1913.91	-0.232828	0.146107	-1.59354	0.111038	0.421678	-0.13519	Not significant
PAQR5	progestin and adipoQ receptor family member 5, transcript variant X1	195.362	-0.0126363	0.489586	-0.0258102	0.979409	0.993797	-0.000918548	Not significant
KIF23	kinesin family member 23, transcript variant X1	430.916	-0.266827	0.327464	-0.814829	0.41517	0.714851	-0.0437912	Not significant
LOC106509080	uncharacterized LOC106509080	82.8473	-0.266621	0.387718	-0.687666	0.491663	0.763486	-0.03247	Not significant
RPLP1	ribosomal protein lateral stalk subunit P1	831.955	0.204941	0.253521	0.808379	0.418872	0.717406	0.0535401	Not significant
TLE3	transducin like enhancer of split 3, transcript variant X11	1339.17	0.575144	0.301196	1.90953	0.0561936	0.319867	0.160883	Not significant
UACA	uveal autoantigen with coiled-coil domains and ankyrin repeats, transcript variant X2	2965.51	-0.139647	0.301565	-0.463074	0.643312	0.85071	-0.0245358	Not significant
LOC100522295		81.8574	-1.18022	0.616777	-1.91353	0.0556797	0.319021	-0.0570988	Not significant
LARP6	La ribonucleoprotein domain family member 6	1477.52	-0.784283	0.372197	-2.10717	0.0351028	0.26537	-0.125806	Not significant
LRRC49	leucine rich repeat containing 49, transcript variant X2	3042.79	-0.0507659	0.306627	-0.165563	0.868501	0.952353	-0.00905242	Not significant
THSD4	thrombospondin type 1 domain containing 4, transcript variant X1	5292.31	-0.428396	0.297834	-1.43837	0.150329	0.472501	-0.10063	Not significant
NR2E3	nuclear receptor subfamily 2 group E member 3	476.999	-0.41267	0.298483	-1.38255	0.166802	0.493159	-0.0879525	Not significant
MYO9A	myosin IXA, transcript variant X5	9511.02	-0.258147	0.169411	-1.52379	0.127561	0.444486	-0.132294	Not significant
SENP8	SUMO/sentrin peptidase family member, NEDD8 specific	242.275	-0.127714	0.204875	-0.623377	0.533037	0.787726	-0.0437644	Not significant
LOC100627175	GRAM domain containing 2-like, transcript variant X3	199.897	0.126965	0.184445	0.688363	0.491224	0.763187	0.0503198	Not significant
LOC100627270	uncharacterized LOC100627270, transcript variant X4	120.277	0.199239	0.259431	0.767985	0.442496	0.732953	0.0498666	Not significant
GEMIN2	gem nuclear organelle associated protein 2, transcript variant X1	1157.79	-0.0583762	0.131393	-0.444288	0.656835	0.85638	-0.0322023	Not significant
TRAPPC6B	trafficking protein particle complex 6B	773.672	-0.331246	0.143909	-2.30178	0.0213478	0.211901	-0.231331	Not significant
PNN	pinin, desmosome associated protein	1422.61	-0.104218	0.183214	-0.568832	0.56947	0.808819	-0.0405976	Not significant
MIA2	melanoma inhibitory activity 2, transcript variant X2	736.683	-0.316956	0.139029	-2.27979	0.0226204	0.217348	-0.221762	Not significant
FBXO33	F-box protein 33	887.785	-0.257782	0.163549	-1.57618	0.114985	0.428646	-0.136252	Not significant
LOC102162695	uncharacterized LOC102162695, transcript variant X1	6164.1	-0.176557	0.186295	-0.947727	0.343268	0.66065	-0.0709901	Not significant
LOC110256865	uncharacterized LOC110256865, transcript variant X2	41.877	-0.0106747	0.308679	-0.0345818	0.972413	0.991069	-0.00172761	Not significant
LOC110262065	uncharacterized LOC110262065	100.055	-0.589282	0.435372	-1.35351	0.175891	0.503242	-0.059749	Not significant
LOC110262077	uncharacterized LOC110262077	103.791	-0.276507	0.398158	-0.694467	0.48739	0.760275	-0.0321618	Not significant
LRFN5	leucine rich repeat and fibronectin type III domain containing 5, transcript variant X9	6441.46	-0.301589	0.409749	-0.736034	0.46171	0.744596	-0.0331903	Not significant
LOC102163587		273.132	-0.281003	0.420036	-0.668997	0.503497	0.769254	-0.0294383	Not significant
LOC102166446		40.9044	0.0265931	0.479008	0.055517	0.955727	0.984212	0.00199703	Not significant
C1H14orf28	chromosome 1 C14orf28 homolog	258.585	-0.288572	0.211553	-1.36407	0.172546	0.498241	-0.106216	Not significant
KLHL28	kelch like family member 28, transcript variant X1	1415.25	0.0442785	0.115553	0.383186	0.701582	0.879597	0.0258266	Not significant
TOGARAM1	TOG array regulator of axonemal microtubules 1, transcript variant X12	1930.49	-0.13808	0.0812874	-1.69866	0.0893833	0.384607	-0.110703	Not significant
PRPF39	pre-mRNA processing factor 39, transcript variant X7	1292.49	-0.317045	0.152613	-2.07744	0.037761	0.272686	-0.201641	Not significant
FKBP3	FK506 binding protein 3	898.153	-0.1688	0.163731	-1.03096	0.30256	0.631086	-0.0791487	Not significant
FANCM	Fanconi anemia complementation group M, transcript variant X1	429.674	-0.127193	0.179277	-0.709476	0.478029	0.754335	-0.0520031	Not significant
MIS18BP1	MIS18 binding protein 1, transcript variant X3	655.673	-0.29613	0.265455	-1.11556	0.264612	0.597468	-0.0725666	Not significant
LOC110262095	uncharacterized LOC110262095, transcript variant X1	19.7591	-0.303946	0.453583	-0.6701	0.502794	1	-0.0281565	Not significant
RPL10L	ribosomal protein L10 like	15.6248	0.228331	0.529838	0.430946	0.666508	1	0.0161579	Not significant
LOC110262096	uncharacterized LOC110262096, transcript variant X1	229.664	-0.643156	0.40404	-1.59181	0.111427	0.421725	-0.0769803	Not significant
MDGA2	MAM domain containing glycosylphosphatidylinositol anchor 2, transcript variant X4	19460.9	-0.0953836	0.22785	-0.418624	0.675491	0.865221	-0.0319598	Not significant
RPS29	ribosomal protein S29, transcript variant X2	97.7513	-0.108205	0.183537	-0.589554	0.55549	0.800937	-0.0423832	Not significant
LRR1	leucine rich repeat protein 1, transcript variant X3	89.5478	-0.0521169	0.274517	-0.189849	0.849427	0.943442	-0.0112305	Not significant
RPL36AL	ribosomal protein L36a like	470.826	0.309594	0.23715	1.30548	0.191729	0.521524	0.0987751	Not significant
MGAT2	mannosyl (alpha-1,6-)-glycoprotein beta-1,2-N-acetylglucosaminyltransferase	115.03	-0.0710701	0.287639	-0.247081	0.804846	0.925397	-0.0142964	Not significant
DNAAF2	dynein axonemal assembly factor 2	123.954	-0.00897912	0.235052	-0.0382005	0.969528	0.989454	-0.00211448	Not significant
LOC110262104	uncharacterized LOC110262104	89.9031	-0.156877	0.217756	-0.720425	0.471263	0.749026	-0.0497499	Not significant
POLE2	DNA polymerase epsilon 2, accessory subunit, transcript variant X1	263.966	-0.197951	0.177548	-1.11491	0.264887	0.597808	-0.0866887	Not significant
KLHDC1	kelch domain containing 1, transcript variant X7	1691.69	-0.425871	0.230992	-1.84366	0.065232	0.340642	-0.162123	Not significant
KLHDC2	kelch domain containing 2, transcript variant X2	1246.84	-0.366496	0.125467	-2.92106	0.00348844	0.0962383	-0.293716	Not significant
NEMF	nuclear export mediator factor, transcript variant X1	2511.25	-0.296588	0.10374	-2.85895	0.00425044	0.103472	-0.244483	Not significant
ARF6	ADP ribosylation factor 6, transcript variant X2	907.339	0.353611	0.146896	2.40722	0.0160744	0.18731	0.251569	Not significant
LOC110262125	uncharacterized LOC110262125, transcript variant X2	36.3245	0.370414	0.426104	0.869303	0.384681	0.690058	0.040361	Not significant
VCPKMT	valosin containing protein lysine methyltransferase	233.872	-0.0649376	0.211845	-0.306533	0.759199	0.905779	-0.0206963	Not significant
SOS2	SOS Ras/Rho guanine nucleotide exchange factor 2	3289.58	-0.0883049	0.142007	-0.621835	0.534051	0.788096	-0.0455781	Not significant
L2HGDH	L-2-hydroxyglutarate dehydrogenase, transcript variant X1	1149.38	-0.200049	0.14121	-1.41668	0.156578	0.480641	-0.115639	Not significant
LOC102160041		32.0652	-0.554944	0.374935	-1.48011	0.138845	0.460349	-0.0796263	Not significant
ATP5S	ATP synthase, H+ transporting, mitochondrial Fo complex subunit s (factor B), transcript variant X3	419.386	-0.00399478	0.1949	-0.0204965	0.983647	0.995165	-0.00148202	Not significant
CDKL1	cyclin dependent kinase like 1, transcript variant X5	954.223	0.0989708	0.310546	0.318699	0.749955	0.90248	0.0179421	Not significant
LOC110262144	uncharacterized LOC110262144	23.5082	-0.369239	0.425077	-0.86864	0.385044	0.690481	-0.0391936	Not significant
LOC110262146	uncharacterized LOC110262146	25.4919	-0.794663	0.364536	-2.17993	0.0292626	0.245295	-0.167121	Not significant
MAP4K5	mitogen-activated protein kinase kinase kinase kinase 5, transcript variant X1	5818.21	-0.530636	0.303156	-1.75037	0.080054	0.369599	-0.118639	Not significant
ATL1	atlastin GTPase 1, transcript variant X2	3643.87	-0.27161	0.254959	-1.06531	0.286735	0.617621	-0.0702419	Not significant
SAV1	salvador family WW domain containing protein 1	866.312	-0.288038	0.187785	-1.53386	0.125063	0.442277	-0.12896	Not significant
NIN	ninein, transcript variant X33	5331.43	-0.145414	0.177206	-0.820595	0.411877	0.712938	-0.0617707	Not significant
LOC110259558	translation initiation factor IF-2-like	16.6748	0.120666	0.457827	0.263561	0.792118	1	0.0110245	Not significant
ABHD12B	abhydrolase domain containing 12B, transcript variant X1	484.529	0.422555	0.156975	2.69187	0.00710523	0.131038	0.311174	Not significant
PYGL	glycogen phosphorylase L	2150.14	0.40929	0.19635	2.0845	0.037115	0.271091	0.225976	Not significant
LOC106509104	uncharacterized LOC106509104	661.542	-0.2254	0.329315	-0.684453	0.493689	0.764717	-0.0367807	Not significant
TRIM9	tripartite motif containing 9, transcript variant X9	7586.4	-0.087588	0.312854	-0.279964	0.779505	0.915185	-0.0125062	Not significant
TMX1	thioredoxin related transmembrane protein 1, transcript variant X1	636.135	-0.155671	0.122792	-1.26776	0.204883	0.535461	-0.0978319	Not significant
LOC102162767	uncharacterized LOC102162767, transcript variant X2	125.178	-3.3317	1.33856	-2.48901	0.0128099	0.171555	-0.0231998	Not significant
FRMD6	FERM domain containing 6, transcript variant X1	1696.14	0.087651	0.142376	0.61563	0.538139	0.790326	0.0453794	Not significant
GNG2	G protein subunit gamma 2, transcript variant X6	5588.59	0.113116	0.196033	0.577027	0.563921	0.805752	0.0398181	Not significant
C1H14orf166	chromosome 1 C14orf166 homolog	665.981	-0.185412	0.128485	-1.44307	0.149001	0.470405	-0.115637	Not significant
NID2	nidogen 2, transcript variant X3	586.866	0.429046	0.387304	1.10778	0.267959	0.600929	0.0584149	Not significant
PTGDR	prostaglandin D2 receptor, transcript variant X2	132.122	-0.505963	0.700897	-0.721879	0.470369	0.748777	-0.0196026	Not significant
PTGER2	prostaglandin E receptor 2	23.0155	0.0402473	0.714757	0.0563091	0.955096	0.98408	0.00168816	Not significant
TXNDC16	thioredoxin domain containing 16, transcript variant X5	966.514	-0.43797	0.188201	-2.32713	0.0199581	0.204552	-0.267439	Not significant
GPR137C	G protein-coupled receptor 137C	1846.28	-0.497431	0.304204	-1.63519	0.102009	0.408229	-0.110911	Not significant
ERO1A	endoplasmic reticulum oxidoreductase 1 alpha	1951.37	-0.307313	0.207503	-1.48101	0.138605	0.460109	-0.119439	Not significant
LOC100517136		61.1792	-0.223201	0.226432	-0.985728	0.324266	0.646079	-0.0695783	Not significant
LOC102165124		280.691	-0.384483	0.238679	-1.61088	0.107206	0.415863	-0.127475	Not significant
PSMC6	proteasome 26S subunit, ATPase 6	2113.84	-0.106546	0.0982429	-1.08451	0.278138	0.610287	-0.0821449	Not significant
STYX	serine/threonine/tyrosine interacting protein, transcript variant X1	763.09	0.190964	0.21256	0.8984	0.368972	0.678651	0.0648708	Not significant
GNPNAT1	glucosamine-phosphate N-acetyltransferase 1, transcript variant X3	502.835	0.141519	0.181478	0.779814	0.4355	0.727677	0.0579503	Not significant
FERMT2	fermitin family member 2, transcript variant X8	4032.4	0.30162	0.20713	1.45619	0.145341	0.466559	0.121071	Not significant
LOC106509109	uncharacterized LOC106509109	27.8562	-0.65793	0.404808	-1.62529	0.104101	0.411399	-0.0826298	Not significant
DDHD1	DDHD domain containing 1, transcript variant X7	4448.85	-0.327548	0.216424	-1.51345	0.130165	0.448717	-0.114297	Not significant
BMP4	bone morphogenetic protein 4, transcript variant X3	72.5847	-0.232432	0.494015	-0.470495	0.638002	0.847967	-0.0179994	Not significant
LOC102167290	uncharacterized LOC102167290, transcript variant X1	658.87	0.0297675	0.32766	0.0908489	0.927613	0.97297	0.00498399	Not significant
CDKN3	cyclin dependent kinase inhibitor 3, transcript variant X2	210.159	-0.0113536	0.215407	-0.0527078	0.957965	0.984824	-0.00340141	Not significant
CNIH1	cornichon family AMPA receptor auxiliary protein 1, transcript variant X1	2556.37	-0.131961	0.218857	-0.602958	0.546537	0.795726	-0.0406398	Not significant
GMFB	glia maturation factor beta, transcript variant X1	4311.99	0.206827	0.277305	0.745847	0.45576	0.741792	0.0480329	Not significant
CGRRF1	cell growth regulator with ring finger domain 1, transcript variant X5	491.278	-0.145912	0.231287	-0.63087	0.528126	0.783896	-0.0417546	Not significant
SAMD4A	sterile alpha motif domain containing 4A, transcript variant X1	5241.32	-0.0412328	0.252178	-0.163507	0.87012	0.953291	-0.00969941	Not significant
LOC106509117	uncharacterized LOC106509117, transcript variant X2	509.407	-0.919195	0.439912	-2.0895	0.036663	0.270096	-0.096811	Not significant
GCH1	GTP cyclohydrolase 1, transcript variant X1	309.794	-0.113409	0.321326	-0.35294	0.724134	0.890157	-0.0189064	Not significant
WDHD1	WD repeat and HMG-box DNA binding protein 1, transcript variant X1	558.474	-0.0399825	0.131457	-0.304148	0.761015	0.906743	-0.0219385	Not significant
SOCS4	suppressor of cytokine signaling 4	750.889	0.251864	0.185066	1.36094	0.173533	0.498921	0.112372	Not significant
LOC110262208	uncharacterized LOC110262208	28.5727	0.0267824	0.313124	0.0855329	0.931838	0.974672	0.00482526	Not significant
LOC110262207	uncharacterized LOC110262207	1287.64	0.311005	0.172989	1.79783	0.0722046	0.353256	0.170529	Not significant
MAPK1IP1L	mitogen-activated protein kinase 1 interacting protein 1 like, transcript variant X3	659.405	0.406893	0.202151	2.01281	0.0441342	0.29151	0.21244	Not significant
LGALS3	galectin 3, transcript variant X1	176.599	0.453284	0.894232	0.506897	0.612227	0.834285	0.0120981	Not significant
FBXO34	F-box protein 34, transcript variant X8	4381.72	-0.281506	0.179071	-1.57204	0.115942	0.429634	-0.132443	Not significant
ATG14	autophagy related 14	890.767	-0.0723435	0.106287	-0.680642	0.496098	0.765783	-0.0477737	Not significant
KTN1	kinectin 1, transcript variant X10	4515.44	-0.0367295	0.198617	-0.184927	0.853287	0.94538	-0.0133314	Not significant
LOC102160535	uncharacterized LOC102160535	300.452	-0.27425	0.386968	-0.708717	0.4785	0.75441	-0.0337692	Not significant
LOC110262230	uncharacterized LOC110262230	31.9903	-0.74166	0.572956	-1.29444	0.195512	0.525099	-0.0437471	Not significant
PELI2	pellino E3 ubiquitin protein ligase family member 2	2878.74	0.16185	0.231459	0.69926	0.48439	0.758208	0.047744	Not significant
TMEM260	transmembrane protein 260, transcript variant X5	1121.14	-0.683222	0.326733	-2.09107	0.0365217	0.26973	-0.149547	Not significant
LOC106509119	uncharacterized LOC106509119, transcript variant X1	89.2498	-0.805608	0.546248	-1.4748	0.140266	0.462266	-0.0510128	Not significant
EXOC5	exocyst complex component 5, transcript variant X2	2933.57	-0.264156	0.123636	-2.13656	0.0326337	0.257123	-0.188363	Not significant
AP5M1	adaptor related protein complex 5 mu 1 subunit, transcript variant X3	647.785	-0.0987849	0.12589	-0.784691	0.432635	0.726109	-0.0576943	Not significant
LOC110262249	uncharacterized LOC110262249, transcript variant X2	1065.74	-0.160022	0.167951	-0.952794	0.340695	0.65893	-0.0718703	Not significant
NAA30	N(alpha)-acetyltransferase 30, NatC catalytic subunit	1153.09	-0.00224084	0.112563	-0.0199074	0.984117	0.995332	-0.00532145	Not significant
LOC110262255	uncharacterized LOC110262255	29.5838	-0.574621	0.478763	-1.20022	0.230054	0.5637	-0.0486795	Not significant
SLC35F4	solute carrier family 35 member F4	992.356	-0.12764	0.176139	-0.724651	0.468666	0.748065	-0.0529537	Not significant
LOC100737723		749.233	0.0456643	0.174905	0.26108	0.794031	0.921319	0.0186529	Not significant
C1H14orf37	chromosome 1 C14orf37 homolog	859.843	-0.24528	0.204589	-1.19889	0.230572	0.563939	-0.0914322	Not significant
ACTR10	actin related protein 10 homolog	1675.19	-0.211278	0.159465	-1.32491	0.1852	0.51371	-0.107588	Not significant
PSMA3	proteasome subunit alpha 3	1652.09	-0.154285	0.113356	-1.36106	0.173495	0.498887	-0.103371	Not significant
LOC102165044	uncharacterized LOC102165044, transcript variant X2	440.449	-0.0105729	0.180951	-0.0584296	0.953406	0.983025	-0.00283048	Not significant
ARID4A	AT-rich interaction domain 4A, transcript variant X1	2188.43	-0.236894	0.126229	-1.87671	0.0605579	0.331173	-0.161473	Not significant
TOMM20L	translocase of outer mitochondrial membrane 20 like, transcript variant X4	284.101	-0.0577531	0.198205	-0.29138	0.77076	0.91103	-0.0149822	Not significant
TIMM9	translocase of inner mitochondrial membrane 9, transcript variant X3	444.319	-0.165811	0.151599	-1.09375	0.274065	0.607405	-0.085116	Not significant
KIAA0586	KIAA0586 ortholog	1313.71	-0.115217	0.123157	-0.935534	0.349513	0.665273	-0.0697031	Not significant
LOC110262272	40S ribosomal protein S27-like	1049.34	0.232326	0.222286	1.04517	0.295945	0.625652	0.0767023	Not significant
DACT1	dishevelled binding antagonist of beta catenin 1	164.521	0.536202	0.280636	1.91066	0.0560477	0.3197	0.170259	Not significant
LOC106509123	uncharacterized LOC106509123	36.7245	0.469218	0.47133	0.99552	0.319484	0.643439	0.0433312	Not significant
DAAM1	dishevelled associated activator of morphogenesis 1, transcript variant X1	3370.16	0.235473	0.14388	1.63659	0.101715	0.40815	0.140151	Not significant
LOC102167425	uncharacterized LOC102167425	616.674	-0.0286931	0.11206	-0.256051	0.797911	0.922913	-0.0175339	Not significant
GPR135	G protein-coupled receptor 135	25.1554	0.0517335	0.407023	0.127102	0.898859	0.96321	0.00589908	Not significant
L3HYPDH	trans-L-3-hydroxyproline dehydratase, transcript variant X3	388.176	-0.27866	0.141652	-1.96721	0.0491591	0.305006	-0.180416	Not significant
JKAMP	JNK1/MAPK8-associated membrane protein, transcript variant X1	284.344	-0.523881	0.242968	-2.15617	0.0310703	0.251392	-0.225947	Not significant
CCDC175	coiled-coil domain containing 175	729.86	-0.258998	0.240188	-1.07832	0.280893	0.61287	-0.0739607	Not significant
RTN1	reticulon 1, transcript variant 1	8528.38	-0.384806	0.190216	-2.023	0.0430734	0.288227	-0.203669	Not significant
LOC100622535	leucine-rich repeat-containing protein 9, transcript variant X9	1627.1	-0.407863	0.215431	-1.89324	0.0583258	0.324601	-0.17775	Not significant
PCNX4	pecanex homolog 4 (Drosophila), transcript variant X2	1750.95	-0.265797	0.130806	-2.032	0.042154	0.284836	-0.181932	Not significant
DHRS7	dehydrogenase/reductase 7	431.86	-0.0978554	0.284835	-0.343551	0.731184	0.893499	-0.0199717	Not significant
LOC102157689	uncharacterized LOC102157689, transcript variant X1	33.7054	0.366536	0.341073	1.07466	0.282529	0.614017	0.0606519	Not significant
LOC110259569	basic proline-rich protein-like	107.62	-0.0658	0.256562	-0.256469	0.797589	0.922885	-0.0155132	Not significant
PPM1A	protein phosphatase, Mg2+/Mn2+ dependent 1A, transcript variant X4	3677.16	-0.137773	0.126805	-1.0865	0.277258	0.60948	-0.0877861	Not significant
C1H14orf39	chromosome 1 C14orf39 homolog, transcript variant X17	40.3308	-0.92431	0.50217	-1.84063	0.0656756	0.341659	-0.0729539	Not significant
SIX4	SIX homeobox 4	64.0369	-0.842014	0.895398	-0.94038	0.347022	0.663423	-0.0194514	Not significant
MNAT1	MNAT1, CDK activating kinase assembly factor, transcript variant X4	4314.2	-0.102533	0.193486	-0.529928	0.596162	0.823257	-0.036923	Not significant
TRMT5	tRNA methyltransferase 5, transcript variant X1	254.769	-0.238349	0.228083	-1.04501	0.296017	0.625664	-0.0733808	Not significant
SLC38A6	solute carrier family 38 member 6	939.978	-0.182151	0.180772	-1.00763	0.313631	0.638871	-0.0763466	Not significant
TMEM30B	transmembrane protein 30B	57.8612	-0.334467	0.438776	-0.762275	0.445896	0.735799	-0.0327108	Not significant
PRKCH	protein kinase C eta	2559.31	1.32887	0.507867	2.61658	0.00888153	0.146788	0.663515	Not significant
HIF1A	hypoxia inducible factor 1 alpha subunit	2723.69	0.116826	0.151586	0.770692	0.440889	0.731708	0.0581863	Not significant
LOC106507611		19.1195	0.393286	0.362589	1.08466	0.278071	1	0.0582679	Not significant
SNAPC1	small nuclear RNA activating complex polypeptide 1, transcript variant X2	721.633	-0.155567	0.110705	-1.40524	0.15995	0.484102	-0.106205	Not significant
SYT16	synaptotagmin 16, transcript variant X4	9950.05	-0.305258	0.37528	-0.813414	0.415981	0.715723	-0.0365057	Not significant
LOC110255403	60S ribosomal protein L17 pseudogene	845.107	0.359386	0.182029	1.97434	0.0483434	0.302758	0.201738	Not significant
LOC110255404		17.9979	0.091778	0.457626	0.200553	0.841048	1	0.00841374	Not significant
ISG20	interferon stimulated exonuclease gene 20, transcript variant X3	51.0053	0.9299	1.02187	0.910002	0.362821	0.673786	0.0199209	Not significant
AEN	apoptosis enhancing nuclease	184.952	0.164962	0.246359	0.669598	0.503114	0.768915	0.0435651	Not significant
DET1	de-etiolated homolog 1 (Arabidopsis), transcript variant X2	370.993	-0.518055	0.16418	-3.1554	0.00160278	0.0668128	-0.411975	Not significant
MRPS11	mitochondrial ribosomal protein S11, transcript variant X1	705.218	-0.0780748	0.160852	-0.485383	0.627405	0.842306	-0.034886	Not significant
MRPL46	mitochondrial ribosomal protein L46	304.268	-0.347936	0.205516	-1.69299	0.0904582	0.386554	-0.15008	Not significant
NTRK3	neurotrophic receptor tyrosine kinase 3, transcript variant X1	10482.1	-0.0380689	0.192444	-0.197818	0.843187	0.940866	-0.013633	Not significant
AGBL1	ATP/GTP binding protein like 1	353.013	1.12037	0.406254	2.75779	0.0058193	0.120656	0.718857	Not significant
LOC100626302		495.895	0.230774	0.163365	1.41263	0.157766	0.482028	0.119108	Not significant
ESR2	estrogen receptor 2, transcript variant X1	85.9501	0.598272	0.389731	1.53509	0.124762	0.44227	0.0869039	Not significant
SYNE2	spectrin repeat containing nuclear envelope protein 2, transcript variant X11	2793.86	0.533213	0.292351	1.82388	0.0681704	0.346936	0.147667	Not significant
LOC106509133	uncharacterized LOC106509133	41.6894	0.825691	0.486057	1.69875	0.089366	0.384607	0.0805894	Not significant
SGPP1	sphingosine-1-phosphate phosphatase 1, transcript variant X2	714.2	-0.39885	0.145643	-2.73854	0.00617123	0.123584	-0.301884	Not significant
WDR89	WD repeat domain 89, transcript variant X1	275.938	-0.264816	0.269567	-0.982374	0.325915	0.646922	-0.0622214	Not significant
PPP2R5E	protein phosphatase 2 regulatory subunit B'epsilon	4164.28	-0.135626	0.0791317	-1.71393	0.086541	0.37952	-0.105813	Not significant
RHOJ	ras homolog family member J	860.109	1.70736	0.333633	5.11749	3.09634e-07	0.000212508	1.57068	Up-regulated
KCNH5	potassium voltage-gated channel subfamily H member 5, transcript variant X1	1308.2	-0.50163	0.528911	-0.94842	0.342916	0.660302	-0.0338915	Not significant
LOC102166359	RNA exonuclease 1 homolog, transcript variant X1	35.3733	1.38484	0.636964	2.17413	0.0296956	0.246197	0.0849125	Not significant
TEK	TEK receptor tyrosine kinase, transcript variant X4	644.516	1.02838	0.413392	2.48766	0.0128585	0.171555	0.29371	Not significant
IFT74	intraflagellar transport 74, transcript variant X3	815.471	-0.318192	0.213432	-1.49084	0.136004	0.45692	-0.119378	Not significant
LRRC19	leucine rich repeat containing 19	64.8633	-0.367139	0.242	-1.5171	0.129241	0.446613	-0.117687	Not significant
PLAA	phospholipase A2 activating protein, transcript variant X4	980.476	-0.0542678	0.106393	-0.510068	0.610004	0.832856	-0.0378576	Not significant
LOC102163685	uncharacterized LOC102163685	305.883	-0.0962844	0.14986	-0.642495	0.520552	0.780178	-0.0475259	Not significant
CAAP1	caspase activity and apoptosis inhibitor 1, transcript variant X1	537.627	-0.256017	0.140317	-1.82456	0.0680669	0.346579	-0.162417	Not significant
TUSC1	tumor suppressor candidate 1	92.8052	-0.00407162	0.269063	-0.0151326	0.987926	0.99672	-0.000926767	Not significant
ELAVL2	ELAV like RNA binding protein 2, transcript variant X22	1847.64	-0.30098	0.324293	-0.928112	0.35335	0.66789	-0.0510797	Not significant
LOC110255437		27.0343	-0.0132008	0.400545	-0.032957	0.973709	0.99133	-0.00144278	Not significant
LOC106506935	uncharacterized LOC106506935, transcript variant X2	249.961	-0.120571	0.309815	-0.389173	0.697148	0.877578	-0.0218766	Not significant
CDKN2B	cyclin dependent kinase inhibitor 2B, transcript variant X2	67.5392	-0.288654	0.356968	-0.808628	0.418729	0.717338	-0.0411747	Not significant
MTAP	methylthioadenosine phosphorylase	626.84	-0.191523	0.205293	-0.932926	0.350858	0.666315	-0.066977	Not significant
IFNE	interferon epsilon, transcript variant X1	32.2022	0.372009	0.403013	0.923071	0.35597	0.670524	0.045202	Not significant
IFN-DELTA-2	interferon-delta-2	22.6851	-0.235437	0.677897	-0.347304	0.728363	0.891714	-0.00987639	Not significant
LOC110255447		14.3381	0.129263	0.689139	0.187571	0.851213	1	0.00556711	Not significant
KLHL9	kelch like family member 9	848.257	-0.27937	0.192135	-1.45403	0.145938	0.466982	-0.118902	Not significant
LOC106509142	uncharacterized LOC106509142	23.3543	0.726654	0.490332	1.48196	0.13835	0.460036	0.0659379	Not significant
LOC110255453	uncharacterized LOC110255453	51.8091	0.459478	0.500278	0.918445	0.358386	0.672034	0.0377529	Not significant
LOC106509149		63.6901	1.01423	0.442933	2.2898	0.0220331	0.214711	0.152718	Not significant
LOC110255451		20.9027	1.13701	0.481168	2.36302	0.0181266	0.197198	0.139365	Not significant
IFN-OMEGA-6	interferon omega 6	21.0905	0.42703	0.578306	0.738415	0.460262	0.743578	0.0263238	Not significant
HACD4	3-hydroxyacyl-CoA dehydratase 4, transcript variant X2	156.709	-0.166594	0.323635	-0.514759	0.606721	0.830439	-0.0274845	Not significant
FOCAD	focadhesin, transcript variant X6	12826.3	-0.463246	0.211622	-2.18902	0.0285952	0.241686	-0.238392	Not significant
MLLT3	MLLT3, super elongation complex subunit, transcript variant X1	6798.78	0.017721	0.146265	0.121157	0.903567	0.964335	0.00886387	Not significant
SLC24A2	solute carrier family 24 member 2, transcript variant X1	22579.3	-1.0009	0.43706	-2.29008	0.0220169	0.214684	-0.111006	Not significant
LOC106509159	uncharacterized LOC106509159	276.471	-0.529884	0.491085	-1.07901	0.280585	0.61258	-0.0415059	Not significant
ACER2	alkaline ceramidase 2	661.12	1.74818	0.361292	4.83868	1.30702e-06	0.000627924	1.59012	Up-regulated
RPS6	ribosomal protein S6, transcript variant X1	714.601	0.266533	0.177207	1.50408	0.132561	0.452392	0.129939	Not significant
DENND4C	DENN domain containing 4C, transcript variant X1	4048.12	0.015462	0.120738	0.128063	0.898099	0.96321	0.0128376	Not significant
PLIN2	perilipin 2, transcript variant X2	1854.55	-0.0118439	0.198557	-0.0596501	0.952434	0.982942	-0.00438236	Not significant
LOC100737553	peptidyl-prolyl cis-trans isomerase A pseudogene	1663.34	-0.0235731	0.219758	-0.107268	0.914576	0.968595	-0.0112392	Not significant
HAUS6	HAUS augmin like complex subunit 6, transcript variant X2	1175.34	-0.0770836	0.108661	-0.709392	0.478081	0.754354	-0.0502375	Not significant
RRAGA	Ras related GTP binding A	1073.84	-0.297239	0.238396	-1.24683	0.212459	0.545833	-0.0835946	Not significant
ADAMTSL1	ADAMTS like 1, transcript variant X1	2010.04	-0.253053	0.274841	-0.920722	0.357195	0.671444	-0.0530518	Not significant
SH3GL2	SH3 domain containing GRB2 like 2, endophilin A1, transcript variant X1	8431.04	-0.40281	0.400437	-1.00593	0.314452	0.639742	-0.04205	Not significant
CNTLN	centlein, transcript variant X4	1487.01	-0.025986	0.214353	-0.12123	0.903509	0.964329	-0.00801135	Not significant
BNC2	basonuclin 2, transcript variant X3	1384.69	-0.231524	0.960859	-0.240956	0.80959	0.927113	-0.00562814	Not significant
CCDC171	coiled-coil domain containing 171	1185.99	-0.0567544	0.222383	-0.25521	0.798561	0.923009	-0.0167512	Not significant
PSIP1	PC4 and SFRS1 interacting protein 1, transcript variant X1	4347.26	0.0579551	0.106522	0.544069	0.586394	0.817523	0.0382016	Not significant
SNAPC3	small nuclear RNA activating complex polypeptide 3, transcript variant X1	809.643	-0.100658	0.111191	-0.90527	0.365322	0.6759	-0.065393	Not significant
LOC102162768	uncharacterized LOC102162768	561.985	0.25522	0.242836	1.051	0.293259	0.622819	0.0740787	Not significant
TTC39B	tetratricopeptide repeat domain 39B	3318.26	-0.181856	0.346549	-0.524762	0.599748	0.825658	-0.0260848	Not significant
LOC106507234	uncharacterized LOC106507234	141.872	-0.025394	0.33006	-0.0769374	0.938673	0.977461	-0.00399585	Not significant
FREM1	FRAS1 related extracellular matrix 1, transcript variant X7	1206.11	-0.545505	0.389454	-1.40069	0.161307	0.485943	-0.0683404	Not significant
ZDHHC21	zinc finger DHHC-type containing 21, transcript variant X1	2207.5	-0.159375	0.316895	-0.502928	0.615015	0.835246	-0.0277522	Not significant
LOC100514506	uncharacterized LOC100514506	636.41	0.538063	0.30447	1.76721	0.0771928	0.364278	0.136282	Not significant
NFIB	nuclear factor I B, transcript variant X1	11166.5	-0.103135	0.13635	-0.756398	0.449411	0.737876	-0.0568124	Not significant
LOC106509171	uncharacterized LOC106509171	304.133	0.67157	0.40334	1.66502	0.0959089	0.397547	0.0951208	Not significant
MPDZ	multiple PDZ domain crumbs cell polarity complex component, transcript variant X4	5354.91	-0.0767226	0.174413	-0.43989	0.660017	0.857924	-0.0308155	Not significant
LOC106509174	uncharacterized LOC106509174	42.4306	-0.0449307	0.428647	-0.10482	0.916519	0.968803	-0.00442926	Not significant
LOC102165237	uncharacterized LOC102165237, transcript variant X5	151.059	-0.125566	0.336819	-0.372799	0.709298	0.883356	-0.0194686	Not significant
LURAP1L	leucine rich adaptor protein 1 like	66.3169	-0.243381	0.366432	-0.664193	0.506567	0.77131	-0.032963	Not significant
LOC102165580	uncharacterized LOC102165580	1496.06	-0.558249	0.869457	-0.642066	0.52083	0.780258	-0.0139574	Not significant
LOC102164767	uncharacterized LOC102164767, transcript variant X4	25.937	-0.205325	0.535839	-0.383185	0.701583	0.879597	-0.0137651	Not significant
PTPRD	protein tyrosine phosphatase, receptor type D, transcript variant X12	93314.8	-0.294337	0.372275	-0.790646	0.429151	0.724498	-0.0384997	Not significant
TMEM261	transmembrane protein 261	80.7801	0.195602	0.321189	0.608992	0.54253	0.792775	0.034169	Not significant
KDM4C	lysine demethylase 4C, transcript variant X4	5811.66	-0.273731	0.131721	-2.07811	0.0376996	0.272359	-0.188189	Not significant
GLDC	glycine decarboxylase	904.982	0.26563	0.195026	1.36202	0.173191	0.498533	0.111787	Not significant
UHRF2	ubiquitin like with PHD and ring finger domains 2, transcript variant X1	1671.27	-0.211603	0.143942	-1.47006	0.141547	0.463233	-0.121532	Not significant
IL33	interleukin 33, transcript variant X5	1188.27	0.458933	0.244616	1.87614	0.0606367	0.331357	0.182001	Not significant
RANBP6	RAN binding protein 6, transcript variant X4	731.186	-0.53085	0.292423	-1.81535	0.0694696	0.349509	-0.131326	Not significant
KIAA2026	KIAA2026 ortholog, transcript variant X1	4335.23	-0.197865	0.151461	-1.30638	0.191424	0.521268	-0.106377	Not significant
MLANA	melan-A, transcript variant X2	18.6381	-0.285548	0.458165	-0.623244	0.533124	1	-0.0258745	Not significant
ERMP1	endoplasmic reticulum metallopeptidase 1, transcript variant X1	1943.11	-0.732541	0.249675	-2.93398	0.00334649	0.0944338	-0.519102	Not significant
RIC1	RIC1 homolog, RAB6A GEF complex partner 1, transcript variant X1	2040.32	-0.37447	0.118349	-3.16412	0.00155554	0.0658002	-0.310564	Not significant
PDCD1LG2	programmed cell death 1 ligand 2	57.7285	-0.391552	0.67627	-0.578988	0.562597	0.805124	-0.0164413	Not significant
CD274	CD274 molecule, transcript variant X10	654.035	0.0375975	0.168817	0.222711	0.82376	0.931682	0.0158604	Not significant
PLGRKT	plasminogen receptor with a C-terminal lysine, transcript variant X1	413.279	-0.0620386	0.139911	-0.443416	0.657465	0.856531	-0.0323303	Not significant
INSL6	insulin like 6	37.3467	0.0420839	0.332843	0.126438	0.899385	0.96321	0.00682076	Not significant
JAK2	Janus kinase 2, transcript variant X1	3185.63	-0.0365336	0.13427	-0.27209	0.785553	0.917353	-0.0170307	Not significant
LOC110255579		67.5667	-0.308956	0.269388	-1.14688	0.25143	0.585877	-0.0754362	Not significant
LOC110255580		32.4117	-0.555571	0.458929	-1.21058	0.226055	0.560291	-0.0509924	Not significant
RCL1	RNA terminal phosphate cyclase like 1, transcript variant X1	1001.52	-0.121264	0.149185	-0.812839	0.416311	0.715777	-0.0607646	Not significant
AK3	adenylate kinase 3, transcript variant X3	823.04	-0.0143253	0.132211	-0.108351	0.913717	0.968408	-0.00704373	Not significant
CDC37L1	cell division cycle 37 like 1	1036.35	-0.224734	0.116913	-1.92223	0.0545769	0.31743	-0.160206	Not significant
SPATA6L	spermatogenesis associated 6 like, transcript variant X2	561.444	-0.0415866	0.23209	-0.179183	0.857794	0.947152	-0.0116451	Not significant
SLC1A1	solute carrier family 1 member 1	944.06	-0.662377	0.378553	-1.74976	0.0801595	0.369755	-0.0927845	Not significant
LOC110256886	uncharacterized LOC110256886	118.014	-0.186813	0.297183	-0.628614	0.529602	0.785169	-0.0365502	Not significant
GLIS3	GLIS family zinc finger 3, transcript variant X2	6095.96	0.409393	0.3578	1.1442	0.252542	0.586265	0.0650145	Not significant
RFX3	regulatory factor X3, transcript variant X4	6738.94	-0.109423	0.149375	-0.73254	0.463839	0.745327	-0.0552906	Not significant
LOC106509183	histone-arginine methyltransferase CARM1-like, transcript variant X3	77.9389	0.254673	0.429585	0.592835	0.553291	0.799504	0.0268331	Not significant
PUM3	pumilio RNA binding family member 3	957.544	-0.258381	0.154476	-1.67263	0.0944004	0.394454	-0.146349	Not significant
VLDLR	very low density lipoprotein receptor, transcript variant X1	1413.05	-0.695957	0.282231	-2.46591	0.0136666	0.17483	-0.331009	Not significant
LOC100737021	uncharacterized LOC100737021, transcript variant X4	1626.99	-0.29466	0.248008	-1.18811	0.234791	0.569101	-0.0805301	Not significant
LOC110255636	uncharacterized LOC110255636, transcript variant X1	963.164	-0.159801	0.161703	-0.988234	0.323038	0.645438	-0.0760271	Not significant
LOC110255639	uncharacterized LOC110255639	20.8199	0.130307	0.543339	0.239826	0.810465	0.927563	0.0087421	Not significant
SMARCA2	SWI/SNF related, matrix associated, actin dependent regulator of chromatin, subfamily a, member 2, transcript variant X1	8713.04	-0.130246	0.151266	-0.861038	0.389217	0.693131	-0.0598013	Not significant
LOC100625507		454.581	-0.0563746	0.210733	-0.267516	0.789072	0.918671	-0.0180125	Not significant
DMRT2	doublesex and mab-3 related transcription factor 2, transcript variant X2	39.2543	-2.32291	0.6834	-3.39904	0.000676218	0.0422698	-0.093668	Down-regulated
KANK1	KN motif and ankyrin repeat domains 1, transcript variant X7	2849.75	0.427482	0.272846	1.56675	0.117173	0.431776	0.120009	Not significant
DOCK8	dedicator of cytokinesis 8	1175.23	-0.687075	0.553514	-1.24129	0.214497	0.547719	-0.0419878	Not significant
LOC100156293	COBW domain-containing protein 2, transcript variant X1	371.448	-0.0612903	0.177918	-0.344485	0.730481	0.893094	-0.024296	Not significant
PGM5	phosphoglucomutase 5	631.099	0.429379	0.465693	0.922021	0.356518	0.671094	0.0406908	Not significant
PIP5K1B	phosphatidylinositol-4-phosphate 5-kinase type 1 beta, transcript variant X2	4249.19	-0.206396	0.330594	-0.624318	0.532419	0.787397	-0.0320787	Not significant
FAM122A	family with sequence similarity 122A	169.462	-0.341311	0.233594	-1.46113	0.14398	0.465674	-0.111453	Not significant
FXN	frataxin	251.468	-0.332889	0.183485	-1.81426	0.0696378	0.349681	-0.168679	Not significant
TJP2	tight junction protein 2, transcript variant X7	2340.4	-0.405713	0.360246	-1.12621	0.260077	0.593494	-0.058212	Not significant
FAM189A2	family with sequence similarity 189 member A2, transcript variant X3	344.52	0.169875	0.244888	0.693686	0.487879	0.76051	0.0456631	Not significant
APBA1	amyloid beta precursor protein binding family A member 1, transcript variant X1	6834.02	-0.251287	0.169924	-1.47882	0.139189	0.46087	-0.12315	Not significant
PTAR1	protein prenyltransferase alpha subunit repeat containing 1	3073.16	0.278708	0.202735	1.37474	0.169212	0.495315	0.113685	Not significant
C1H9orf135	chromosome 1 C9orf135 homolog, transcript variant X4	771.624	-0.39386	0.233491	-1.68683	0.0916351	0.389333	-0.137822	Not significant
MAMDC2	MAM domain containing 2	21.2405	-0.303566	0.418345	-0.725636	0.468062	0.747853	-0.0329144	Not significant
SMC5	structural maintenance of chromosomes 5, transcript variant X1	3139.72	-0.116195	0.119271	-0.974212	0.329951	0.650314	-0.0725709	Not significant
KLF9	Kruppel like factor 9	2081.51	0.0843254	0.188628	0.447045	0.654842	0.855927	0.0332709	Not significant
LOC110255683	uncharacterized LOC110255683	61.9096	-0.315561	0.407591	-0.77421	0.438807	0.730091	-0.0352577	Not significant
TRPM3	transient receptor potential cation channel subfamily M member 3	16525.5	0.204913	0.318252	0.64387	0.51966	0.780099	0.0367311	Not significant
TMEM2	transmembrane protein 2, transcript variant X2	1707.58	0.255737	0.275202	0.92927	0.352749	0.667728	0.0595696	Not significant
ABHD17B	abhydrolase domain containing 17B, transcript variant X1	2317.88	-0.480434	0.330248	-1.45477	0.145734	0.466982	-0.0843273	Not significant
C1H9orf85	chromosome 1 C9orf85 homolog, transcript variant X3	715.619	-0.346906	0.300794	-1.1533	0.248788	0.584391	-0.0687579	Not significant
GDA	guanine deaminase	2398.9	-0.371337	0.309386	-1.20024	0.230046	0.5637	-0.0715551	Not significant
ZFAND5	zinc finger AN1-type containing 5	4301.62	0.0474594	0.167745	0.282925	0.777234	0.914002	0.0203853	Not significant
TMC1	transmembrane channel like 1, transcript variant X5	413.682	-0.123871	0.295116	-0.419738	0.674677	0.864985	-0.0235592	Not significant
ALDH1A1	aldehyde dehydrogenase 1 family member A1	1040.41	0.982991	0.551545	1.78225	0.0747085	0.35947	0.0767646	Not significant
LOC106509189	uncharacterized LOC106509189	152.622	0.648568	0.462154	1.40336	0.16051	0.484682	0.0667762	Not significant
LOC106506962	uncharacterized LOC106506962	40.9798	1.01555	0.526783	1.92784	0.0538747	0.315355	0.088663	Not significant
ANXA1	annexin A1	969.423	1.33611	0.464153	2.87859	0.00399457	0.100187	0.903025	Not significant
RORB	RAR related orphan receptor B, transcript variant X1	4453.37	0.231642	0.320607	0.72251	0.469981	0.748642	0.0387511	Not significant
TRPM6	transient receptor potential cation channel subfamily M member 6, transcript variant X4	1612.13	0.250627	0.255022	0.982766	0.325722	0.646922	0.0672451	Not significant
C1H9orf40	chromosome 1 C9orf40 homolog	298.681	-0.373954	0.177013	-2.11258	0.0346365	0.264409	-0.21836	Not significant
CARNMT1	carnosine N-methyltransferase 1, transcript variant X1	939.785	-0.120053	0.146784	-0.817892	0.413419	0.714102	-0.0614952	Not significant
LOC106507622	uncharacterized LOC106507622, transcript variant X2	187.105	0.105647	0.186828	0.56548	0.571748	0.809784	0.0407703	Not significant
NMRK1	nicotinamide riboside kinase 1, transcript variant X1	158.44	-0.102458	0.231368	-0.442836	0.657884	0.856813	-0.0289572	Not significant
LOC110255707		51.1555	-0.425208	0.280395	-1.51646	0.129402	0.447012	-0.106482	Not significant
OSTF1	osteoclast stimulating factor 1	726.446	-0.0946521	0.335462	-0.282154	0.777825	0.914442	-0.0145634	Not significant
PCSK5	proprotein convertase subtilisin/kexin type 5, transcript variant X2	1025.38	0.16028	0.404092	0.396644	0.69163	0.874216	0.0170996	Not significant
LOC102157535		42.7921	0.00828215	0.329825	0.0251107	0.979967	0.994063	0.00140197	Not significant
RFK	riboflavin kinase	216.123	-0.16387	0.332977	-0.492137	0.622623	0.839519	-0.025942	Not significant
GCNT1	glucosaminyl (N-acetyl) transferase 1, core 2, transcript variant X8	699.239	-0.219146	0.252866	-0.866649	0.386134	0.691487	-0.0579437	Not significant
PRUNE2	prune homolog 2	1236.01	-0.273254	0.284983	-0.958843	0.337638	0.656853	-0.0591945	Not significant
LOC110255742	uncharacterized LOC110255742	47.5722	0.153029	0.603512	0.253564	0.799832	0.923716	0.00836293	Not significant
VPS13A	vacuolar protein sorting 13 homolog A	6214.04	-0.060618	0.147318	-0.411477	0.680723	0.86747	-0.0292788	Not significant
LOC106506974	uncharacterized LOC106506974	55.5354	0.798894	0.25208	3.1692	0.00152858	0.0652771	0.615165	Not significant
GNA14	G protein subunit alpha 14, transcript variant X1	2101.18	1.17644	0.314638	3.73903	0.000184734	0.0184581	0.981669	Up-regulated
GNAQ	G protein subunit alpha q	9008.74	-0.0170254	0.141563	-0.120267	0.904271	0.964714	-0.00819985	Not significant
CEP78	centrosomal protein 78, transcript variant X4	526.833	-0.16346	0.135252	-1.20856	0.226834	0.560579	-0.0957982	Not significant
PSAT1	phosphoserine aminotransferase 1	5113.24	0.742059	0.268997	2.75862	0.00580462	0.120656	0.501258	Not significant
TLE4	transducin like enhancer of split 4, transcript variant X2	2768.17	-0.0321969	0.173614	-0.185451	0.852875	0.945087	-0.0131472	Not significant
LOC102167422	uncharacterized LOC102167422, transcript variant X1	223.576	-1.80085	0.555996	-3.23896	0.00119967	0.0579465	-0.117269	Not significant
LOC102162974	uncharacterized LOC102162974	96.1033	-1.16345	0.616796	-1.88628	0.0592577	0.327145	-0.056331	Not significant
LOC102163669	uncharacterized LOC102163669, transcript variant X2	741.159	-1.22242	0.467925	-2.61243	0.00899009	0.147763	-0.121393	Not significant
LOC100524475	transducin-like enhancer protein 1, transcript variant X3	2699.5	0.144148	0.108311	1.33087	0.183233	0.511741	0.0988491	Not significant
SPATA31D1	SPATA31 subfamily D member 1	2270.32	-1.00978	0.501516	-2.01345	0.0440676	0.291213	-0.0771395	Not significant
LOC110255755	uncharacterized LOC110255755	97.7163	-0.553875	0.385023	-1.43855	0.150278	0.472475	-0.0725856	Not significant
LOC110255297	ras and EF-hand domain-containing protein-like, transcript variant X4	652.564	-0.418841	0.360539	-1.16171	0.245353	0.580936	-0.0593317	Not significant
LOC100525024	protein FAM205A-like, transcript variant X2	4430.2	-0.202791	0.325424	-0.623159	0.53318	0.787726	-0.0326596	Not significant
FAM205C	family with sequence similarity 205 member C	75.6187	-0.535217	0.304316	-1.75876	0.078619	0.367098	-0.122708	Not significant
PHF24	PHD finger protein 24, transcript variant X2	2354.17	-0.190997	0.393616	-0.485236	0.627509	0.842306	-0.022414	Not significant
DNAJB5	DnaJ heat shock protein family (Hsp40) member B5, transcript variant X1	579.456	-0.613951	0.26095	-2.35275	0.0186351	0.199061	-0.28539	Not significant
C1H9orf131	chromosome 1 C9orf131 homolog	43.6915	0.0490426	0.381587	0.128523	0.897735	0.96321	0.00627411	Not significant
VCP	valosin containing protein, transcript variant X1	3897.79	-0.0467979	0.104089	-0.449595	0.653002	0.855042	-0.0329335	Not significant
FANCG	Fanconi anemia complementation group G, transcript variant X3	562.105	-0.0203204	0.24839	-0.0818086	0.934799	0.975696	-0.00506136	Not significant
PIGO	phosphatidylinositol glycan anchor biosynthesis class O, transcript variant X6	674.607	-0.101113	0.192194	-0.526097	0.598821	0.824913	-0.0371258	Not significant
STOML2	stomatin like 2	551.793	-0.092152	0.221814	-0.415448	0.677814	0.866472	-0.0276185	Not significant
FAM214B	family with sequence similarity 214 member B, transcript variant X3	591.62	0.412212	0.152282	2.70689	0.00679164	0.128539	0.310436	Not significant
UNC13B	unc-13 homolog B, transcript variant X14	3777.6	-0.502613	0.371385	-1.35335	0.175945	0.503242	-0.0620354	Not significant
LOC100626679		45.5594	0.0326	0.237011	0.137547	0.890599	0.960849	0.00891301	Not significant
LOC100156421	phospholipid-transporting ATPase FetA-like	28.2946	0.20281	0.662408	0.306172	0.759474	0.905779	0.00951537	Not significant
RUSC2	RUN and SH3 domain containing 2, transcript variant X2	5820.68	-0.206799	0.120372	-1.718	0.0857963	0.378213	-0.14177	Not significant
FAM166B	family with sequence similarity 166 member B	106.454	-0.387432	0.217386	-1.78223	0.0747112	0.35947	-0.160025	Not significant
TESK1	testis-specific kinase 1, transcript variant X1	865.164	0.049435	0.134923	0.366393	0.714072	0.885025	0.0260826	Not significant
CD72	CD72 molecule, transcript variant X2	40.7592	0.425632	0.574871	0.740397	0.459059	0.742936	0.026729	Not significant
LOC106509199	uncharacterized LOC106509199	6395.79	-0.5755	0.375767	-1.53153	0.125638	0.442886	-0.079585	Not significant
CCDC107	coiled-coil domain containing 107, transcript variant X1	46.4595	-0.333735	0.370381	-0.90106	0.367556	0.677297	-0.0451538	Not significant
ARHGEF39	Rho guanine nucleotide exchange factor 39, transcript variant X1	28.0679	0.253482	0.615819	0.411618	0.680619	0.867447	0.0135066	Not significant
CA9	carbonic anhydrase 9, transcript variant X4	93.8713	-0.0630593	0.274777	-0.229493	0.818486	0.930377	-0.0134414	Not significant
TPM2	tropomyosin 2 (beta), transcript variant X2	374.726	0.296186	0.337028	0.878816	0.379501	0.686443	0.0494836	Not significant
TLN1	talin 1, transcript variant X6	5280.9	0.346629	0.282202	1.2283	0.219334	0.553069	0.0832403	Not significant
CREB3	cAMP responsive element binding protein 3, transcript variant X1	755.03	0.0114811	0.176075	0.0652057	0.94801	0.98129	0.00480619	Not significant
GBA2	glucosylceramidase beta 2	1309.92	0.117409	0.152719	0.76879	0.442018	0.732517	0.0571853	Not significant
RGP1	RGP1 homolog, RAB6A GEF complex partner 1, transcript variant X5	509.184	-0.00694752	0.126172	-0.055064	0.956088	0.98431	-0.0041969	Not significant
MSMP	microseminoprotein, prostate associated	40.1075	-0.104696	0.229367	-0.456457	0.648062	0.853222	-0.0301657	Not significant
NPR2	natriuretic peptide receptor 2, transcript variant X2	806.134	-0.0556867	0.170063	-0.327448	0.743329	0.899588	-0.0236871	Not significant
SPAG8	sperm associated antigen 8	232.162	-0.0554246	0.224756	-0.246599	0.805218	0.925418	-0.0161757	Not significant
HINT2	histidine triad nucleotide binding protein 2, transcript variant X2	377.705	0.112657	0.240979	0.467496	0.640145	0.848789	0.0305432	Not significant
FAM221B	family with sequence similarity 221 member B, transcript variant X4	210.399	0.190497	0.284177	0.670347	0.502636	0.768858	0.0405478	Not significant
TMEM8B	transmembrane protein 8B, transcript variant X5	2534.47	-0.174656	0.175731	-0.993883	0.32028	0.643944	-0.0755294	Not significant
LOC100152003	olfactory receptor 2S2-like	70.4116	-0.364113	0.40588	-0.897096	0.369668	0.679363	-0.0412206	Not significant
LOC100514147	small regulatory polypeptide of amino acid response, transcript variant X3	154.829	1.07534	0.335582	3.20441	0.00135342	0.0611967	0.825023	Not significant
RECK	reversion inducing cysteine rich protein with kazal motifs, transcript variant X3	2733.37	-0.669965	0.419911	-1.59549	0.110602	0.421047	-0.074951	Not significant
GLIPR2	GLI pathogenesis related 2	496.34	-0.151549	0.449341	-0.33727	0.735914	0.896144	-0.00849089	Not significant
CLTA	clathrin light chain A, transcript variant X5	1621.91	-0.0268482	0.142295	-0.18868	0.850344	0.943875	-0.0171488	Not significant
LOC110255880	uncharacterized LOC110255880	101.324	0.066427	0.253583	0.261954	0.793357	0.92098	0.0167677	Not significant
GNE	glucosamine (UDP-N-acetyl)-2-epimerase/N-acetylmannosamine kinase, transcript variant X4	914.162	-0.0735796	0.114773	-0.641089	0.521465	0.780632	-0.044581	Not significant
RNF38	ring finger protein 38, transcript variant X3	4852.81	-0.0162234	0.0899908	-0.180278	0.856934	0.946674	-0.0116663	Not significant
MELK	maternal embryonic leucine zipper kinase, transcript variant X1	32.4394	0.925713	0.780725	1.18571	0.235737	0.570118	0.0338566	Not significant
PAX5	paired box 5, transcript variant X1	296.886	-1.23566	1.3501	-0.91524		1	-0.0117147	Not significant
ZCCHC7	zinc finger CCHC-type containing 7, transcript variant X1	4477.03	-0.264114	0.148477	-1.77883	0.0752681	0.361246	-0.153542	Not significant
GRHPR	glyoxylate and hydroxypyruvate reductase	727.934	0.414373	0.159635	2.59575	0.00943859	0.150649	0.299825	Not significant
ZBTB5	zinc finger and BTB domain containing 5, transcript variant X4	611.273	-0.144857	0.157716	-0.918466	0.358375	0.672034	-0.0697803	Not significant
POLR1E	RNA polymerase I subunit E	662.788	0.0184614	0.190682	0.0968178	0.922871	0.970919	0.00739403	Not significant
FBXO10	F-box protein 10, transcript variant X3	814.995	-0.00310202	0.221874	-0.013981	0.988845	0.996787	-0.00087925	Not significant
TOMM5	translocase of outer mitochondrial membrane 5	214.381	0.128756	0.24124	0.533725	0.593532	0.821625	0.0350692	Not significant
FRMPD1	FERM and PDZ domain containing 1, transcript variant X4	327.501	-0.899226	0.356045	-2.5256	0.0115502	0.16405	-0.228142	Not significant
TRMT10B	tRNA methyltransferase 10B, transcript variant X1	299.948	-0.204864	0.164328	-1.24668	0.212516	0.545884	-0.100097	Not significant
EXOSC3	exosome component 3	86.6999	-0.501261	0.262017	-1.91309	0.0557369	0.319139	-0.164968	Not significant
LOC102166243	uncharacterized LOC102166243	63.206	-0.354718	0.360654	-0.983542	0.325341	0.646922	-0.0504119	Not significant
DCAF10	DDB1 and CUL4 associated factor 10, transcript variant X3	1591.81	-0.268499	0.127488	-2.10607	0.035198	0.265671	-0.188744	Not significant
SLC25A51	solute carrier family 25 member 51, transcript variant X4	1339.5	-0.204371	0.120067	-1.70214	0.0887282	0.383425	-0.138363	Not significant
SHB	SH2 domain containing adaptor protein B	1414.8	0.382855	0.215679	1.77512	0.0758782	0.362364	0.168488	Not significant
ALDH1B1	aldehyde dehydrogenase 1 family member B1	119.678	-0.387965	0.412301	-0.940975	0.346717	0.662938	-0.0426164	Not significant
IGFBPL1	insulin like growth factor binding protein like 1	62.6482	0.467446	0.328583	1.42261	0.154849	0.478469	0.0898691	Not significant
LOC102168060	stimulated by retinoic acid gene 6 protein-like, transcript variant X2	48.4021	0.117499	0.342831	0.34273	0.731801	0.893744	0.0180139	Not significant
CCDC180	coiled-coil domain containing 180	76.5755	-1.09107	0.609767	-1.78932	0.0735635	0.356807	-0.0545056	Not significant
TDRD7	tudor domain containing 7, transcript variant X2	1312.19	-0.0828005	0.12644	-0.654859	0.512559	0.775324	-0.047857	Not significant
TMOD1	tropomodulin 1, transcript variant X1	1122.9	0.0120521	0.207771	0.0580068	0.953743	0.983319	0.00302115	Not significant
TSTD2	thiosulfate sulfurtransferase like domain containing 2, transcript variant X17	845.074	0.0228187	0.138835	0.164359	0.869449	0.952848	0.0113765	Not significant
NCBP1	nuclear cap binding protein subunit 1, transcript variant X2	1392.47	-0.192062	0.136722	-1.40477	0.16009	0.484199	-0.109803	Not significant
XPA	XPA, DNA damage recognition and repair factor, transcript variant X2	849.24	-0.163338	0.112051	-1.45771	0.144922	0.466417	-0.111368	Not significant
TRMO	tRNA methyltransferase O	161.994	-0.326687	0.237173	-1.37742	0.168381	0.494759	-0.102381	Not significant
HEMGN	hemogen, transcript variant X2	384.239	-0.219644	0.337166	-0.651442	0.514761	0.77609	-0.0340757	Not significant
ANP32B	acidic nuclear phosphoprotein 32 family member B	1890.22	-0.124886	0.302874	-0.412338	0.680092	0.867241	-0.0224844	Not significant
NANS	N-acetylneuraminate synthase	361.926	0.0310524	0.233313	0.133093	0.89412	0.962212	0.00874793	Not significant
TRIM14	tripartite motif containing 14, transcript variant X1	433.563	0.19295	0.264578	0.729274	0.465834	0.746368	0.0461542	Not significant
CORO2A	coronin 2A	437.526	-0.194311	0.217968	-0.891467	0.372679	0.681699	-0.0624758	Not significant
TBC1D2	TBC1 domain family member 2	305.429	-0.221267	0.305901	-0.72333	0.469477	0.748461	-0.0412088	Not significant
GABBR2	gamma-aminobutyric acid type B receptor subunit 2	14161.3	-0.450727	0.405382	-1.11186	0.266199	0.599221	-0.0497576	Not significant
LOC106509209	uncharacterized LOC106509209	107.944	-0.190932	0.390067	-0.489486	0.624498	0.840993	-0.0228984	Not significant
ANKS6	ankyrin repeat and sterile alpha motif domain containing 6, transcript variant X3	387.603	0.0498997	0.23854	0.209188	0.834301	0.937424	0.0143676	Not significant
GALNT12	polypeptide N-acetylgalactosaminyltransferase 12	283.447	-0.124512	0.497086	-0.250483	0.802214	0.924784	-0.00947215	Not significant
COL15A1	collagen type XV alpha 1 chain	646.636	-0.286664	0.212618	-1.34826	0.177574	0.504725	-0.104779	Not significant
TGFBR1	transforming growth factor beta receptor 1, transcript variant X2	646.835	-0.0678041	0.289644	-0.234095	0.814911	0.929265	-0.0126613	Not significant
ALG2	ALG2, alpha-1,3/1,6-mannosyltransferase, transcript variant X1	466.895	-0.310151	0.205988	-1.50568	0.13215	0.452385	-0.122867	Not significant
SEC61B	Sec61 translocon beta subunit	348.682	0.451436	0.21618	2.08824	0.0367759	0.270513	0.229652	Not significant
LOC106509214	uncharacterized LOC106509214	1311.34	0.0219498	0.281105	0.0780839	0.937761	0.976852	0.00387175	Not significant
NR4A3	nuclear receptor subfamily 4 group A member 3, transcript variant X2	438.359	0.0200448	0.428307	0.0468	0.962673	0.986894	0.00193961	Not significant
STX17	syntaxin 17, transcript variant X1	2903.36	-0.175725	0.10442	-1.68286	0.0924021	0.39024	-0.126446	Not significant
ERP44	endoplasmic reticulum protein 44	2528.3	-0.215071	0.166495	-1.29176	0.196441	0.526427	-0.104054	Not significant
INVS	inversin, transcript variant X11	1995.98	-0.267605	0.196043	-1.36504	0.172242	0.498241	-0.109026	Not significant
TEX10	testis expressed 10	1100.29	-0.202037	0.196811	-1.02655	0.304633	0.633038	-0.0766552	Not significant
MSANTD3	Myb/SANT DNA binding domain containing 3, transcript variant X2	548.025	-0.0532709	0.150578	-0.353777	0.723506	0.889946	-0.0256582	Not significant
TMEFF1	transmembrane protein with EGF like and two follistatin like domains 1, transcript variant X1	4109.89	-0.649346	0.440489	-1.47415	0.140441	0.462451	-0.0636088	Not significant
CAVIN4	caveolae associated protein 4	217.989	-0.322441	0.49711	-0.648632	0.516576	0.7773	-0.0248317	Not significant
LOC106509220	uncharacterized LOC106509220	51.9272	-0.998093	0.626648	-1.59275	0.111216	0.421678	-0.047323	Not significant
PLPPR1	phospholipid phosphatase related 1, transcript variant X5	1876.66	0.154659	0.297373	0.520084	0.603005	0.828421	0.0305785	Not significant
MRPL50	mitochondrial ribosomal protein L50	168.931	-0.161804	0.295682	-0.547223	0.584226	0.816824	-0.0313649	Not significant
ZNF189	zinc finger protein 189	335.798	-0.0332538	0.206013	-0.161416	0.871766	0.954082	-0.0108488	Not significant
TMEM246	transmembrane protein 246, transcript variant X1	1235.94	-0.496168	0.333975	-1.48564	0.137373	0.458157	-0.085318	Not significant
LOC102167599	uncharacterized LOC102167599	60.454	0.238423	0.269785	0.883752	0.37683	0.684489	0.0569702	Not significant
RNF20	ring finger protein 20	842.272	-0.188173	0.17057	-1.1032	0.269939	0.602488	-0.0858136	Not significant
GRIN3A	glutamate ionotropic receptor NMDA type subunit 3A, transcript variant X1	653.252	-0.187357	0.19291	-0.971212	0.331443	0.651985	-0.0718603	Not significant
SMC2	structural maintenance of chromosomes 2, transcript variant X2	418.909	-0.134537	0.237124	-0.567367	0.570465	0.809109	-0.0367402	Not significant
LOC106509221	uncharacterized LOC106509221	607.865	0.133085	0.261661	0.508616	0.611021	0.833534	0.0319322	Not significant
LOC100738976		210.382	-0.0843826	0.151937	-0.555378	0.578636	0.8129	-0.0407982	Not significant
LOC100155308	ras-related protein R-Ras2	18.7882	-0.177213	0.481626	-0.367946	0.712913	1	-0.0145897	Not significant
LOC100154081	protein NipSnap homolog 3A, transcript variant X2	161.325	0.421403	0.204704	2.0586	0.0395324	0.277055	0.220264	Not significant
LOC106509227	ATP-binding cassette sub-family A member 1-like, transcript variant X4	95.2083	0.683034	0.29852	2.28807	0.0221335	0.215143	0.282488	Not significant
LOC100739365	protein NipSnap homolog 3A-like, transcript variant X1	333.448	-0.265283	0.28787	-0.921538	0.35677	0.671318	-0.0553611	Not significant
ABCA1	ATP binding cassette subfamily A member 1	4354.97	0.522511	0.2608	2.00349	0.0451247	0.294252	0.208594	Not significant
SLC44A1	solute carrier family 44 member 1, transcript variant X3	14562.6	-0.892788	0.436178	-2.04684	0.0406736	0.280253	-0.0952973	Not significant
FSD1L	fibronectin type III and SPRY domain containing 1 like, transcript variant X3	1752.85	-0.143855	0.157799	-0.911634	0.361962	0.673052	-0.0692857	Not significant
FKTN	fukutin	1420.88	-0.243194	0.140202	-1.7346	0.0828115	0.373916	-0.150542	Not significant
LOC100522117	heterogeneous nuclear ribonucleoprotein A1-like	76.8547	0.282945	0.168247	1.68172	0.0926224	0.390506	0.151144	Not significant
TMEM38B	transmembrane protein 38B	1297.53	-0.269774	0.253758	-1.06311	0.28773	0.618353	-0.0710582	Not significant
LOC110256021	uncharacterized LOC110256021, transcript variant X3	277.294	-0.354609	0.412111	-0.86047	0.38953	0.693538	-0.0386221	Not significant
LOC100155741		20.1856	0.946068	0.468745	2.0183	0.0435601	0.289552	0.106949	Not significant
LOC110256022	uncharacterized LOC110256022, transcript variant X2	26.4441	0.268166	0.466899	0.574357	0.565727	0.806663	0.0241052	Not significant
LOC100154893		2036.16	0.324534	0.220721	1.47034	0.14147	0.463233	0.121058	Not significant
ZNF462	zinc finger protein 462, transcript variant X10	4955.51	-0.0801104	0.28978	-0.276452	0.782201	0.916359	-0.0244555	Not significant
RAD23B	RAD23 homolog B, nucleotide excision repair protein	2483.84	-0.139812	0.0914627	-1.52862	0.126359	0.443594	-0.105787	Not significant
KLF4	Kruppel like factor 4, transcript variant X1	121.457	0.974588	0.642009	1.51803	0.129007	0.446048	0.0537809	Not significant
LOC100155329		26.3791	0.748366	0.513961	1.45608	0.145372	0.466559	0.0622218	Not significant
FAM206A	family with sequence similarity 206 member A	238.08	-0.0365088	0.34721	-0.105149	0.916257	0.968803	-0.00552158	Not significant
ELP1	elongator complex protein 1	1788.93	-0.374422	0.207902	-1.80095	0.0717109	0.352177	-0.162908	Not significant
LOC110256035		16.0609	0.402554	0.379997	1.05936	0.289436	1	0.0542695	Not significant
CTNNAL1	catenin alpha like 1, transcript variant X1	1941.31	-0.179378	0.226739	-0.791121	0.428873	0.724359	-0.0533414	Not significant
LOC102166967	uncharacterized LOC102166967	464.913	-0.128962	0.176213	-0.731856	0.464257	0.745331	-0.0517833	Not significant
TMEM245	transmembrane protein 245, transcript variant X2	2691.16	-0.233372	0.145556	-1.60331	0.108867	0.417718	-0.135761	Not significant
FRRS1L	ferric chelate reductase 1 like, transcript variant X1	3107.01	-0.544793	0.478239	-1.13916	0.254635	0.588348	-0.0441367	Not significant
EPB41L4B	erythrocyte membrane protein band 4.1 like 4B	3673.15	-0.461641	0.302641	-1.52537	0.127166	0.444284	-0.100023	Not significant
PTPN3	protein tyrosine phosphatase, non-receptor type 3, transcript variant X2	1391.99	0.0589098	0.215448	0.27343	0.784523	0.916892	0.0183973	Not significant
LOC110256044	uncharacterized LOC110256044	15.8487	0.0204889	0.450256	0.0455049	0.963705	1	0.00198252	Not significant
PALM2	paralemmin 2	3138.69	-0.511062	0.317853	-1.60785	0.107867	0.416167	-0.0998195	Not significant
AKAP2	A-kinase anchoring protein 2, transcript variant X4	7753.36	0.398109	0.200215	1.98841	0.0467666	0.298069	0.207136	Not significant
LOC110256047	uncharacterized LOC110256047, transcript variant X22	605.264	0.515419	0.266617	1.93318	0.0532141	0.313563	0.189621	Not significant
TXN	thioredoxin, transcript variant X1	581.454	0.128046	0.244528	0.523647	0.600524	0.82643	0.0341968	Not significant
SVEP1	sushi, von Willebrand factor type A, EGF and pentraxin domain containing 1	586.705	-0.155949	0.394742	-0.395064	0.692795	0.874917	-0.0185628	Not significant
LOC110256901	uncharacterized LOC110256901, transcript variant X1	284.958	-0.197752	0.525824	-0.376081	0.706857	0.882409	-0.0134225	Not significant
MUSK	muscle associated receptor tyrosine kinase, transcript variant X1	51.0916	-0.210365	0.479891	-0.43836	0.661125	0.858209	-0.0172061	Not significant
LPAR1	lysophosphatidic acid receptor 1, transcript variant X2	3620.97	-0.0826776	0.423968	-0.195009	0.845386	0.941725	-0.00839496	Not significant
KIAA0368	KIAA0368 ortholog, transcript variant X3	5431.96	-0.379664	0.118452	-3.20521	0.00134962	0.0611967	-0.31641	Not significant
ZNF483	zinc finger protein 483	3348.46	-0.327005	0.222331	-1.4708	0.141345	0.463224	-0.114037	Not significant
PTGR1	prostaglandin reductase 1, transcript variant X1	178.947	-0.355195	0.194956	-1.82193	0.0684662	0.347981	-0.168641	Not significant
LOC102161121		46.3502	-0.468126	0.422452	-1.10811	0.267812	0.600843	-0.050153	Not significant
LOC100515643	dnaJ homolog subfamily C member 25, transcript variant X2	489.887	-0.356022	0.156764	-2.27107	0.0231429	0.219373	-0.235439	Not significant
LOC110256067	uncharacterized LOC110256067	253.322	-0.140768	0.210466	-0.668838	0.503599	0.76929	-0.0463377	Not significant
GNG10	G protein subunit gamma 10, transcript variant X2	317.948	0.132456	0.250388	0.529003	0.596803	0.823906	0.0341688	Not significant
C1H9orf84	chromosome 1 C9orf84 homolog	49.1405	0.282519	0.786329	0.359288	0.71938	0.88801	0.00955056	Not significant
UGCG	UDP-glucose ceramide glucosyltransferase, transcript variant X2	1429.55	-0.433266	0.332518	-1.30298	0.19258	0.522194	-0.0753658	Not significant
SUSD1	sushi domain containing 1, transcript variant X2	374.647	0.225089	0.271486	0.829102	0.407047	0.708663	0.0530722	Not significant
PTBP3	polypyrimidine tract binding protein 3, transcript variant X1	1817.01	0.286553	0.274986	1.04207	0.297381	0.626439	0.0665264	Not significant
HSDL2	hydroxysteroid dehydrogenase like 2, transcript variant X1	850.386	0.0698224	0.282627	0.247047	0.804872	0.925397	0.0149042	Not significant
KIAA1958	KIAA1958 ortholog, transcript variant X2	1521.28	-0.0879518	0.214223	-0.410563	0.681393	0.867813	-0.0270997	Not significant
INIP	INTS3 and NABP interacting protein, transcript variant X2	730.527	-0.117034	0.149165	-0.784595	0.432691	0.72614	-0.0585687	Not significant
SNX30	sorting nexin family member 30	4306.24	-0.574802	0.317002	-1.81325	0.0697936	0.349824	-0.118683	Not significant
SLC46A2	solute carrier family 46 member 2, transcript variant X2	182.143	0.243464	0.347326	0.700966	0.483324	0.757724	0.0374738	Not significant
LOC100516718	Purkinje cell protein 4-like protein 1	161.43	0.638655	0.265485	2.40562	0.0161452	0.187519	0.343151	Not significant
LOC110256075	uncharacterized LOC110256075	733.201	-0.482044	0.26411	-1.82516	0.0679763	0.346393	-0.147994	Not significant
SAL1	salivary lipocalin	327.275	-0.608562	0.330772	-1.83982	0.0657946	0.341706	-0.117514	Not significant
ZNF883	zinc finger protein 883	1871.81	-0.860652	0.341352	-2.5213	0.0116921	0.165212	-0.261137	Not significant
ZFP37	ZFP37 zinc finger protein	852.109	-0.66434	0.233015	-2.85106	0.00435731	0.10493	-0.468422	Not significant
SLC31A2	solute carrier family 31 member 2	67.8229	-0.00314409	0.390581	-0.00804978	0.993577	0.997957	-0.000237311	Not significant
FKBP15	FK506 binding protein 15	1812.22	-0.0679729	0.189196	-0.359273	0.719391	0.88801	-0.0279501	Not significant
SLC31A1	solute carrier family 31 member 1	318.302	0.103392	0.236145	0.437834	0.661507	0.858209	0.0288931	Not significant
CDC26	cell division cycle 26, transcript variant X7	233.326	0.0416085	0.12767	0.325908	0.744494	0.900034	0.023582	Not significant
PRPF4	pre-mRNA processing factor 4, transcript variant X1	562.659	-0.152277	0.152152	-1.00082	0.316912	0.641609	-0.0768317	Not significant
RNF183	ring finger protein 183, transcript variant X1	513.065	-0.0398557	0.27387	-0.145527	0.884294	0.958621	-0.00938859	Not significant
WDR31	WD repeat domain 31, transcript variant X4	319.246	-0.226255	0.326203	-0.693601	0.487933	0.760532	-0.0372434	Not significant
BSPRY	B-box and SPRY domain containing, transcript variant X1	297.765	-0.0503327	0.410569	-0.122593	0.90243	0.963979	-0.00532425	Not significant
HDHD3	haloacid dehalogenase like hydrolase domain containing 3, transcript variant X3	145.033	-0.112663	0.256845	-0.438641	0.660921	0.858171	-0.0272887	Not significant
ALAD	aminolevulinate dehydratase	483.512	0.0534918	0.160261	0.33378	0.738546	0.896849	0.0241879	Not significant
POLE3	DNA polymerase epsilon 3, accessory subunit	579.77	0.0092092	0.142067	0.064823	0.948315	0.98129	0.0047484	Not significant
LOC110256105	uncharacterized LOC110256105	16.4558	-1.16415	0.569703	-2.04343	0.0410099	1	-0.0754303	Not significant
C1H9orf43	chromosome 1 C9orf43 homolog, transcript variant X1	36.6594	-0.94965	0.516406	-1.83896	0.065921	0.341746	-0.0708774	Not significant
RGS3	regulator of G protein signaling 3	2682.91	-0.159535	0.384505	-0.414909	0.678208	0.866472	-0.0194838	Not significant
ZNF618	zinc finger protein 618	2245.74	0.143251	0.195263	0.733632	0.463173	0.744961	0.052827	Not significant
COL27A1	collagen type XXVII alpha 1 chain, transcript variant X5	1955.14	0.339379	0.26002	1.30521	0.191823	0.521586	0.0949263	Not significant
AKNA	AT-hook transcription factor, transcript variant X3	438.46	0.0312225	0.516223	0.0604826	0.951771	0.982765	0.00269932	Not significant
LOC110256124	uncharacterized LOC110256124	42.3171	0.0889637	0.473441	0.187909	0.850948	0.943877	0.00769779	Not significant
WHRN	whirlin, transcript variant X6	473	0.541585	0.347018	1.56068	0.118599	0.434447	0.0996031	Not significant
ATP6V1G1	ATPase H+ transporting V1 subunit G1	519.985	-0.0052491	0.175141	-0.0299707	0.97609	0.992252	-0.00200516	Not significant
TMEM268	transmembrane protein 268, transcript variant X1	583.649	-0.307658	0.189655	-1.6222	0.104761	0.411949	-0.140462	Not significant
TNFSF15	TNF superfamily member 15	70.4539	-1.74937	0.744647	-2.34926	0.0188109	0.199762	-0.0536809	Not significant
TNC	tenascin C, transcript variant X18	2313.99	1.22113	0.586612	2.08166	0.0373736	0.271551	0.0888081	Not significant
LOC102161373	uncharacterized LOC102161373	697.976	0.335716	0.210363	1.59589	0.110514	0.420865	0.136723	Not significant
LOC100522418		615.871	0.381501	0.184054	2.07277	0.0381937	0.273156	0.219567	Not significant
PAPPA	pappalysin 1	1006.66	-2.08566	0.555043	-3.75766	0.000171507	0.0176248	-1.71101	Down-regulated
ASTN2	astrotactin 2, transcript variant X3	11284.8	-0.597101	0.484383	-1.2327	0.217686	0.550866	-0.0478449	Not significant
TRIM32	tripartite motif containing 32, transcript variant X6	312.356	-0.406422	0.341273	-1.1909	0.233692	0.567964	-0.0646789	Not significant
LOC110256902	uncharacterized LOC110256902	32.668	-0.432167	0.588353	-0.734537	0.462622	0.744774	-0.0240228	Not significant
TLR4	toll like receptor 4, transcript variant 5	74.6939	0.165078	0.44674	0.369517	0.711742	0.884306	0.0160421	Not significant
BRINP1	BMP/retinoic acid inducible neural specific 1, transcript variant X1	11567.4	-0.608099	0.518598	-1.17258	0.240964	0.57611	-0.0424004	Not significant
LOC106507017	uncharacterized LOC106507017	37.0536	0.142553	0.562374	0.253485	0.799893	0.923716	0.00905368	Not significant
CDK5RAP2	CDK5 regulatory subunit associated protein 2	3126.24	-0.251965	0.208642	-1.20764	0.227184	0.560837	-0.0893855	Not significant
MEGF9	multiple EGF like domains 9	2240.84	-0.14119	0.195249	-0.723127	0.469602	0.748535	-0.0511027	Not significant
FBXW2	F-box and WD repeat domain containing 2	1130.37	0.0323794	0.131999	0.2453	0.806224	0.926005	0.0177645	Not significant
PSMD5	proteasome 26S subunit, non-ATPase 5	692.008	0.0492725	0.152897	0.322259	0.747256	0.901123	0.0235531	Not significant
LOC102164650	protein CutA homolog, transcript variant X5	2565.17	-0.107598	0.157963	-0.681158	0.495772	0.765609	-0.0505421	Not significant
PHF19	PHD finger protein 19, transcript variant X1	818.407	0.426044	0.19936	2.13706	0.0325934	0.257121	0.237253	Not significant
TRAF1	TNF receptor associated factor 1, transcript variant X4	631.232	1.79836	0.368332	4.88244	1.04779e-06	0.00059222	1.63888	Up-regulated
C5	complement C5, transcript variant X1	172.149	0.0419159	0.304207	0.137787	0.890408	0.960771	0.00784241	Not significant
CNTRL	centriolin, transcript variant X2	405.872	-0.607317	0.1669	-3.63882	0.000273893	0.0236191	-0.512382	Not significant
RAB14	RAB14, member RAS oncogene family, transcript variant X1	3729.43	-0.163556	0.120314	-1.35941	0.174016	0.49951	-0.105272	Not significant
GSN	gelsolin, transcript variant X6	4514.35	0.00708772	0.414318	0.017107	0.986351	0.996102	-0.00506475	Not significant
STOM	stomatin	451.382	0.434764	0.245941	1.76776	0.0771019	0.364136	0.15678	Not significant
LOC110259667		96.7025	0.706116	0.224808	3.14097	0.00168391	0.0680143	0.546575	Not significant
GGTA1P	glycoprotein, alpha-galactosyltransferase 1 pseudogene, transcript variant 2	793.561	0.53432	0.435538	1.2268	0.219896	0.553833	0.0601067	Not significant
LOC100154345		26.814	0.62811	0.336941	1.86416	0.0622997	0.335166	0.132904	Not significant
LOC110256217	uncharacterized LOC110256217	107.054	0.734052	0.417425	1.75852	0.0786587	0.367098	0.0993548	Not significant
DAB2IP	DAB2 interacting protein	4704.13	0.679494	0.203393	3.34079	0.000835411	0.0474973	0.547102	Not significant
LOC106507029	uncharacterized LOC106507029	54.4689	-0.509167	0.392527	-1.29715	0.194579	0.524231	-0.0638601	Not significant
TTLL11	tubulin tyrosine ligase like 11	6886.31	-0.486154	0.240407	-2.02221	0.0431542	0.28835	-0.184671	Not significant
LOC110256219	uncharacterized LOC110256219	48.7693	-0.705739	0.468701	-1.50573	0.132136	0.452385	-0.0630694	Not significant
NDUFA8	NADH:ubiquinone oxidoreductase subunit A8	631.266	-0.0435021	0.14895	-0.292059	0.770241	0.910876	-0.021015	Not significant
MORN5	MORN repeat containing 5, transcript variant X1	108.319	-0.385365	0.384947	-1.00109	0.316786	0.641609	-0.0482011	Not significant
LHX6	LIM homeobox 6, transcript variant X2	337.462	0.0500874	0.255654	0.195919	0.844674	0.941525	0.0123167	Not significant
RBM18	RNA binding motif protein 18, transcript variant X1	981.467	-0.18412	0.249091	-0.739169	0.459804	0.743461	-0.0475373	Not significant
MRRF	mitochondrial ribosome recycling factor	630.24	-0.115943	0.0868685	-1.3347	0.181975	0.510662	-0.0889271	Not significant
PTGS1	prostaglandin-endoperoxide synthase 1	150.168	-0.230316	0.416056	-0.55357	0.579873	0.813863	-0.0246553	Not significant
PDCL	phosducin like	623.549	-0.0511343	0.183682	-0.278386	0.780716	0.91565	-0.0202993	Not significant
LOC110259713	uncharacterized LOC110259713	47.7266	0.497522	0.333098	1.49362	0.135275	0.455667	0.0946036	Not significant
RC3H2	ring finger and CCCH-type domains 2, transcript variant X2	4125.89	-0.124271	0.11704	-1.06179	0.288333	0.618355	-0.0808231	Not significant
ZBTB6	zinc finger and BTB domain containing 6, transcript variant X1	668.879	-0.120614	0.110546	-1.09108	0.275238	0.608071	-0.0799272	Not significant
ZBTB26	zinc finger and BTB domain containing 26, transcript variant X1	275.589	-0.136829	0.16415	-0.833563	0.404527	0.70665	-0.0623332	Not significant
RABGAP1	RAB GTPase activating protein 1, transcript variant X1	10890.6	-0.0529682	0.145209	-0.364773	0.715281	0.885553	-0.0242314	Not significant
LOC102162280		23.4581	0.225432	0.398787	0.565294	0.571874	0.809793	0.0269369	Not significant
GPR21	G protein-coupled receptor 21	549.589	-0.359886	0.369905	-0.972914	0.330596	0.651196	-0.0479349	Not significant
STRBP	spermatid perinuclear RNA binding protein, transcript variant X1	11371.9	-0.129007	0.336492	-0.383387	0.701433	0.879597	-0.021677	Not significant
LOC102165127	uncharacterized LOC102165127, transcript variant X4	346.757	0.47455	0.263249	1.80266	0.0714409	0.351844	0.158481	Not significant
CRB2	crumbs 2, cell polarity complex component	608.232	1.0453	0.337473	3.09745	0.00195193	0.0735052	0.774278	Not significant
DENND1A	DENN domain containing 1A, transcript variant X7	11018.5	0.127048	0.0980569	1.29565	0.195095	0.524454	0.10117	Not significant
LHX2	LIM homeobox 2	1922.41	0.597379	0.236995	2.52064	0.0117141	0.165349	0.368779	Not significant
NEK6	NIMA related kinase 6, transcript variant X1	2735.07	0.365351	0.268475	1.36084	0.173565	0.498939	0.107149	Not significant
PSMB7	proteasome subunit beta 7	1852.52	-0.0848834	0.0951842	-0.891781	0.37251	0.681635	-0.0602644	Not significant
NR6A1	nuclear receptor subfamily 6 group A member 1, transcript variant X1	2761.73	-0.234702	0.126575	-1.85425	0.0637032	0.337753	-0.157953	Not significant
LOC110256222	uncharacterized LOC110256222	410.489	-0.590998	0.276386	-2.13831	0.0324916	0.256749	-0.194226	Not significant
OLFML2A	olfactomedin like 2A, transcript variant X1	378.838	0.306232	0.431945	0.708959	0.47835	0.75441	0.0325586	Not significant
WDR38	WD repeat domain 38	113.263	0.1809	0.293728	0.615876	0.537976	0.790326	0.0366376	Not significant
RPL35	ribosomal protein L35	3877.85	0.496914	0.244769	2.03014	0.0423425	0.285507	0.207906	Not significant
ARPC5L	actin related protein 2/3 complex subunit 5 like	278.147	0.114123	0.252512	0.45195	0.651305	0.854555	0.0288923	Not significant
GOLGA1	golgin A1, transcript variant X1	1064.16	-0.202634	0.147848	-1.37056	0.170513	0.4958	-0.111562	Not significant
SCAI	suppressor of cancer cell invasion, transcript variant X2	4244.67	-0.142077	0.260103	-0.546236	0.584904	0.817106	-0.035046	Not significant
PPP6C	protein phosphatase 6 catalytic subunit	1336.52	-0.169037	0.135369	-1.24872	0.211769	0.544934	-0.098527	Not significant
LOC100154433		41.4349	0.0416442	0.231124	0.180181	0.857011	0.946674	0.0118561	Not significant
RABEPK	Rab9 effector protein with kelch motifs, transcript variant X1	347.529	-0.0622718	0.221445	-0.281207	0.778552	0.914621	-0.0184536	Not significant
HSPA5	heat shock protein family A (Hsp70) member 5, transcript variant X2	2894.62	-0.219552	0.188388	-1.16543	0.243846	0.579605	-0.0917732	Not significant
GAPVD1	GTPase activating protein and VPS9 domains 1, transcript variant X4	4204.37	-0.3934	0.117174	-3.35739	0.000786809	0.0457289	-0.332942	Not significant
MAPKAP1	mitogen-activated protein kinase associated protein 1, transcript variant X5	4592.93	-0.0521615	0.104427	-0.499501	0.617426	0.836336	-0.0346248	Not significant
PBX3	PBX homeobox 3, transcript variant X2	760.044	0.38095	0.279681	1.36209	0.17317	0.498533	0.0961044	Not significant
MVB12B	multivesicular body subunit 12B, transcript variant X1	8437.72	-0.0684887	0.241163	-0.283994	0.776415	0.913399	-0.0177601	Not significant
LOC106509263	uncharacterized LOC106509263, transcript variant X2	214.914	0.0398164	0.275491	0.144529	0.885083	0.959056	0.00874358	Not significant
ZBTB43	zinc finger and BTB domain containing 43	436.543	-0.0784909	0.162769	-0.482224	0.629647	0.843612	-0.0350418	Not significant
ZBTB34	zinc finger and BTB domain containing 34, transcript variant X4	445.782	-0.117551	0.128032	-0.918138	0.358547	0.672149	-0.0688061	Not significant
RALGPS1	Ral GEF with PH domain and SH3 binding motif 1, transcript variant X21	7405.43	-0.207201	0.15434	-1.34249	0.179436	0.507133	-0.110659	Not significant
ANGPTL2	angiopoietin like 2, transcript variant X1	744.344	-0.0291657	0.216242	-0.134875	0.892711	0.961631	-0.00883508	Not significant
LOC102168098	collagen alpha-1(III) chain-like, transcript variant X3	56.2905	-0.097711	0.284026	-0.344021	0.73083	0.893237	-0.0201148	Not significant
LOC110256267	uncharacterized LOC110256267	16.4879	-0.741923	0.42764	-1.73492	0.0827543	1	-0.0878341	Not significant
GARNL3	GTPase activating Rap/RanGAP domain like 3, transcript variant X1	7460.05	-0.775838	0.313599	-2.47398	0.0133616	0.173963	-0.29685	Not significant
SLC2A8	solute carrier family 2 member 8, transcript variant X1	280.402	-0.336141	0.31423	-1.06973	0.284741	0.616272	-0.0613478	Not significant
ZNF79	zinc finger protein 79, transcript variant X1	166.745	-0.23582	0.235598	-1.00094	0.316854	0.641609	-0.0690638	Not significant
RPL12	ribosomal protein L12	581.412	0.214969	0.235928	0.911166	0.362208	0.673102	0.0628625	Not significant
LRSAM1	leucine rich repeat and sterile alpha motif containing 1, transcript variant X1	1067.04	0.0161912	0.102355	0.158187	0.874309	0.95556	0.01548	Not significant
FAM129B	family with sequence similarity 129 member B, transcript variant X1	1324.24	0.855694	0.388914	2.20021	0.027792	0.24022	0.182529	Not significant
LOC106509264	uncharacterized LOC106509264	331.388	-0.221691	0.28367	-0.781513	0.434501	0.727319	-0.047827	Not significant
STXBP1	syntaxin binding protein 1, transcript variant X1	14039.9	-0.529276	0.321545	-1.64604	0.0997547	0.404598	-0.101912	Not significant
CFAP157	cilia and flagella associated protein 157	119.707	0.693087	0.348521	1.98865	0.0467398	0.298069	0.151959	Not significant
PTRH1	peptidyl-tRNA hydrolase 1 homolog	79.4473	0.805493	0.382008	2.10857	0.0349814	0.265082	0.154044	Not significant
TTC16	tetratricopeptide repeat domain 16, transcript variant X1	65.8039	-0.221058	0.292044	-0.756934	0.44909	0.737876	-0.0446512	Not significant
TOR2A	torsin family 2 member A	118.624	0.213005	0.333448	0.638795	0.522956	0.781647	0.0351069	Not significant
SH2D3C	SH2 domain containing 3C	782.096	0.590725	0.301917	1.95658	0.0503965	0.308467	0.167716	Not significant
CDK9	cyclin dependent kinase 9	1447.79	0.162662	0.177974	0.913969	0.360733	0.672678	0.0697364	Not significant
FPGS	folylpolyglutamate synthase, transcript variant X5	542.921	0.169453	0.130658	1.29692	0.19466	0.524231	0.102452	Not significant
ENG	endoglin, transcript variant X2	983.232	1.62293	0.481861	3.36804	0.000757059	0.0448346	1.27823	Up-regulated
AK1	adenylate kinase 1, transcript variant X1	848.198	0.0928274	0.216196	0.429366	0.667657	0.861558	0.0286707	Not significant
ST6GALNAC6	ST6 N-acetylgalactosaminide alpha-2,6-sialyltransferase 6	1910.68	0.335692	0.341729	0.982334	0.325935	0.646922	0.0560854	Not significant
ST6GALNAC4	ST6 N-acetylgalactosaminide alpha-2,6-sialyltransferase 4, transcript variant X2	347.241	0.460924	0.29711	1.55136	0.120816	0.438707	0.11259	Not significant
PIP5KL1	phosphatidylinositol-4-phosphate 5-kinase like 1	28.359	0.202972	0.539976	0.375891	0.706998	0.882409	0.0138931	Not significant
DPM2	dolichyl-phosphate mannosyltransferase subunit 2, regulatory	307.672	0.215148	0.164061	1.31139	0.189726	0.519148	0.108128	Not significant
RSC1A1	regulator of solute carriers 1	936.896	-0.0483545	0.307504	-0.157248	0.875049	0.955854	-0.00892067	Not significant
LOC110256295	uncharacterized LOC110256295	20.6817	-0.325711	0.485171	-0.671332	0.502009	0.768755	-0.0263763	Not significant
NAIF1	nuclear apoptosis inducing factor 1	67.0065	-0.116458	0.212162	-0.548911	0.583066	0.816311	-0.0377987	Not significant
SLC25A25	solute carrier family 25 member 25	1061.5	0.160477	0.240334	0.667725	0.504309	0.769736	0.0449798	Not significant
PTGES2	prostaglandin E synthase 2	483.055	0.20398	0.304	0.670986	0.502229	0.768846	0.0395733	Not significant
LCN2	lipocalin 2, transcript variant X1	329.875	0.199863	0.516144	0.387224	0.69859	0.878012	0.0150195	Not significant
C1H9orf16	chromosome 1 C9orf16 homolog	1377.24	0.757996	0.26914	2.81637	0.00485704	0.110984	0.52085	Not significant
CIZ1	CDKN1A interacting zinc finger protein 1	1972.22	0.353563	0.126826	2.78778	0.00530703	0.116289	0.281433	Not significant
LOC102165879	uncharacterized LOC102165879	326.927	-0.100208	0.327339	-0.30613	0.759506	0.905779	-0.0161093	Not significant
DNM1	dynamin 1, transcript variant X5	14276.2	-0.418242	0.342454	-1.22131	0.221969	0.556355	-0.0661347	Not significant
GOLGA2	golgin A2, transcript variant X1	1650.74	-0.0660191	0.098904	-0.667507	0.504448	0.769791	-0.048359	Not significant
SWI5	SWI5 homologous recombination repair protein	184.251	-0.0130655	0.181901	-0.0718274	0.942739	0.979011	-0.0049837	Not significant
TRUB2	TruB pseudouridine synthase family member 2, transcript variant X1	624.193	-0.167371	0.163298	-1.02495	0.305388	0.63342	-0.0793644	Not significant
COQ4	coenzyme Q4, transcript variant X1	1372.91	0.157801	0.121095	1.30311	0.192536	0.522194	0.101864	Not significant
SLC27A4	solute carrier family 27 member 4, transcript variant X1	537.46	-0.275034	0.136064	-2.02135	0.0432437	0.288634	-0.183054	Not significant
URM1	ubiquitin related modifier 1	1506.74	-0.274274	0.352178	-0.778794	0.436101	0.728119	-0.0397359	Not significant
CERCAM	cerebral endothelial cell adhesion molecule, transcript variant X3	356.201	-0.272796	0.350315	-0.778716	0.436147	0.728119	-0.0399401	Not significant
ODF2	outer dense fiber of sperm tails 2, transcript variant X31	931.982	-0.242025	0.159636	-1.51611	0.129493	0.447082	-0.12832	Not significant
GLE1	GLE1, RNA export mediator	712.023	-0.39916	0.223422	-1.78658	0.0740058	0.357509	-0.155364	Not significant
SPTAN1	spectrin alpha, non-erythrocytic 1	38026.9	0.294378	0.225083	1.30787	0.190919	0.520635	0.101603	Not significant
WDR34	WD repeat domain 34	942.977	0.329294	0.259268	1.27009	0.204053	0.534329	0.091791	Not significant
LOC100626895		16.1113	-0.0228771	0.507153	-0.0451089	0.964021	1	-0.00165146	Not significant
SET	SET nuclear proto-oncogene, transcript variant X1	1740.33	-0.0836269	0.109092	-0.766574	0.443335	0.733875	-0.0546483	Not significant
LOC102158334	uncharacterized LOC102158334, transcript variant X4	30.5021	-0.191148	0.300261	-0.636608	0.52438	0.782343	-0.0366291	Not significant
PKN3	protein kinase N3	214.081	0.983773	0.335164	2.93519	0.00333339	0.0943967	0.694578	Not significant
ZDHHC12	zinc finger DHHC-type containing 12, transcript variant X1	78.6201	0.30969	0.216819	1.42833	0.153196	0.475986	0.115055	Not significant
ZER1	zyg-11 related cell cycle regulator, transcript variant X3	2968.99	-0.150875	0.141716	-1.06463	0.287041	0.617634	-0.0837688	Not significant
TBC1D13	TBC1 domain family member 13, transcript variant X1	1013.38	0.217608	0.155637	1.39818	0.16206	0.487297	0.116811	Not significant
ENDOG	endonuclease G	70.5491	0.341257	0.242985	1.40444	0.160189	0.484219	0.107365	Not significant
SPOUT1	SPOUT domain containing methyltransferase 1, transcript variant X2	271.282	0.174703	0.193669	0.902069	0.36702	0.676744	0.0670874	Not significant
KYAT1	kynurenine aminotransferase 1, transcript variant X12	1205.1	-0.0456174	0.244952	-0.18623	0.852264	0.944991	-0.0116746	Not significant
LRRC8A	leucine rich repeat containing 8 family member A, transcript variant X1	2465.4	0.404616	0.160691	2.51797	0.0118035	0.165714	0.286202	Not significant
PHYHD1	phytanoyl-CoA dioxygenase domain containing 1, transcript variant X2	632.034	0.812997	0.307182	2.64663	0.00812981	0.141002	0.499969	Not significant
DOLK	dolichol kinase	84.2177	-0.238767	0.354844	-0.672878	0.501025	0.768145	-0.0339555	Not significant
NUP188	nucleoporin 188, transcript variant X1	2718.86	0.0792713	0.108542	0.730326	0.465191	0.745907	0.0513914	Not significant
SH3GLB2	SH3 domain containing GRB2 like, endophilin B2, transcript variant X12	3325.41	0.121234	0.143847	0.842796	0.399342	0.701991	0.0646925	Not significant
MIGA2	mitoguardin 2	1340.72	0.0904978	0.145667	0.621265	0.534426	0.788246	0.0449066	Not significant
DOLPP1	dolichyldiphosphatase 1, transcript variant X2	245.887	-0.244701	0.186991	-1.30863	0.190661	0.520371	-0.104669	Not significant
CRAT	carnitine O-acetyltransferase, transcript variant X1	1551.05	0.425035	0.198924	2.13667	0.032625	0.257123	0.238044	Not significant
PTPA	protein phosphatase 2 phosphatase activator, transcript variant X1	3246.52	0.139977	0.168379	0.831323	0.405791	0.708209	0.0637928	Not significant
IER5L	immediate early response 5 like	146.427	-0.0349675	0.322088	-0.108565	0.913548	0.968408	-0.00576522	Not significant
LOC110256380	uncharacterized LOC110256380, transcript variant X2	21.0525	0.292726	0.444394	0.658708	0.510084	0.773292	0.0290276	Not significant
LOC102162054	uncharacterized LOC102162054, transcript variant X17	401.594	0.215031	0.310928	0.691577	0.489203	0.761648	0.0401547	Not significant
LOC110256391	uncharacterized LOC110256391	39.9297	0.50935	0.320206	1.59069	0.111679	0.422051	0.106875	Not significant
C1H9orf50	chromosome 1 C9orf50 homolog	114.837	0.594747	0.212236	2.80229	0.00507407	0.113469	0.424795	Not significant
NTMT1	N-terminal Xaa-Pro-Lys N-methyltransferase 1	277.289	0.0401498	0.168223	0.23867	0.811361	0.92784	0.0172179	Not significant
ASB6	ankyrin repeat and SOCS box containing 6, transcript variant X1	396.026	0.13328	0.147672	0.902537	0.366772	0.676652	0.0690902	Not significant
PRRX2	paired related homeobox 2	48.2407	-0.270165	0.981606	-0.275227	0.783141	0.916406	-0.00546507	Not significant
PTGES	prostaglandin E synthase	98.4709	2.28676	0.470804	4.85714	1.19093e-06	0.000627924	2.08101	Up-regulated
LOC100521599		28.1318	-0.256823	0.334974	-0.766698	0.443261	0.733871	-0.0414779	Not significant
TOR1B	torsin family 1 member B	423.294	-0.313805	0.151632	-2.06952	0.0384973	0.273683	-0.199259	Not significant
TOR1A	torsin family 1 member A	282.65	-0.249496	0.134665	-1.85272	0.063923	0.337753	-0.162477	Not significant
C1H9orf78	chromosome 1 C9orf78 homolog	443.266	0.0895586	0.173183	0.517131	0.605064	0.829293	0.037853	Not significant
USP20	ubiquitin specific peptidase 20	1948.31	0.194408	0.142501	1.36426	0.172487	0.498241	0.118642	Not significant
FNBP1	formin binding protein 1	9792.87	-0.0846226	0.310879	-0.272204	0.785465	0.917353	-0.0148513	Not significant
LOC110256407	uncharacterized LOC110256407	34.5845	-0.727731	0.382744	-1.90135	0.057256	0.32233	-0.109319	Not significant
GPR107	G protein-coupled receptor 107, transcript variant X1	3263.42	0.182755	0.105509	1.73212	0.0832515	0.374339	0.133007	Not significant
LOC102158087	uncharacterized LOC102158087, transcript variant X2	584.805	-0.0943721	0.111026	-0.850001	0.395324	0.698698	-0.0610659	Not significant
NCS1	neuronal calcium sensor 1, transcript variant X3	17939	0.496946	0.351295	1.41461	0.157182	0.481518	0.0803136	Not significant
HMCN2	hemicentin 2	138.206	0.0505989	0.613472	0.0824795	0.934265	0.975537	0.00280067	Not significant
ASS1	argininosuccinate synthase 1, transcript variant X1	336.304	0.995708	0.315806	3.15291	0.00161653	0.0669502	0.75707	Not significant
LOC102163670	uncharacterized LOC102163670, transcript variant X2	293.428	0.0437616	0.214055	0.20444	0.838009	0.939052	0.0138083	Not significant
FUBP3	far upstream element binding protein 3, transcript variant X3	2652.41	0.0818589	0.132267	0.618891	0.535988	0.788977	0.0456617	Not significant
EXOSC2	exosome component 2, transcript variant X1	264.841	-0.0249749	0.221999	-0.1125	0.910427	0.967456	-0.00671599	Not significant
ABL1	ABL proto-oncogene 1, non-receptor tyrosine kinase, transcript variant X2	5691.46	-0.184548	0.295651	-0.624208	0.532491	0.787397	-0.0358351	Not significant
QRFP	pyroglutamylated RFamide peptide	227.101	-0.330895	0.447889	-0.738788	0.460036	0.743461	-0.0307499	Not significant
FIBCD1	fibrinogen C domain containing 1, transcript variant X1	183.331	-0.0183935	0.328084	-0.0560635	0.955291	0.984176	-0.00288768	Not significant
LAMC3	laminin subunit gamma 3	857.44	1.25182	0.313908	3.98787	6.66679e-05	0.00949005	1.0805	Up-regulated
LOC106509275	uncharacterized LOC106509275	73.4622	1.27486	0.378872	3.36487	0.000765786	0.0450034	1.00796	Up-regulated
AIF1L	allograft inflammatory factor 1 like	1394.07	-0.0834984	0.446836	-0.186866	0.851766	0.944511	-0.00772443	Not significant
NUP214	nucleoporin 214, transcript variant X1	3528.88	0.131782	0.114045	1.15552	0.247877	0.583256	0.0836126	Not significant
LOC110256424	uncharacterized LOC110256424, transcript variant X1	69.3285	0.0610823	0.391132	0.156168	0.8759	0.955926	0.00747696	Not significant
FAM78A	family with sequence similarity 78 member A	172.566	-0.0582028	0.326757	-0.178123	0.858627	0.947636	-0.00941552	Not significant
LOC102166638	uncharacterized LOC102166638, transcript variant X2	42.3693	0.0454476	0.348608	0.130369	0.896274	0.96275	0.00674973	Not significant
PLPP7	phospholipid phosphatase 7 (inactive)	284.584	-0.206042	0.277367	-0.74285	0.457573	0.742541	-0.0450461	Not significant
PRRC2B	proline rich coiled-coil 2B, transcript variant X13	20993.8	0.252587	0.151892	1.66293	0.0963255	0.39834	0.154951	Not significant
LOC100625275		35.3986	0.332587	0.355786	0.934796	0.349894	0.665602	0.0504148	Not significant
POMT1	protein O-mannosyltransferase 1, transcript variant X5	1103.21	0.144042	0.208924	0.689445	0.490543	0.762807	0.0536202	Not significant
UCK1	uridine-cytidine kinase 1, transcript variant X2	796.691	0.581204	0.190923	3.04418	0.00233318	0.0789573	0.44876	Not significant
RAPGEF1	Rap guanine nucleotide exchange factor 1	6030.37	0.22735	0.136991	1.6596	0.0969953	0.399991	0.14242	Not significant
MED27	mediator complex subunit 27	3841.91	0.16384	0.11526	1.42147	0.155179	0.478895	0.110677	Not significant
LOC106507237	uncharacterized LOC106507237, transcript variant X3	36.0608	0.095667	0.357836	0.267348	0.789201	0.918711	0.0136697	Not significant
NTNG2	netrin G2	1419.59	0.911088	0.355599	2.56212	0.0104035	0.15605	0.491519	Not significant
LOC106507242	uncharacterized LOC106507242, transcript variant X1	95.8831	0.483394	0.446786	1.08194	0.279281	0.610991	0.0500126	Not significant
SETX	senataxin, transcript variant X6	3898.96	0.034846	0.201182	0.173207	0.862489	0.949771	0.011604	Not significant
TTF1	transcription termination factor 1, transcript variant X8	712.598	-0.0436072	0.231377	-0.188468	0.85051	0.943877	-0.0127745	Not significant
CFAP77	cilia and flagella associated protein 77	193.4	0.199722	0.533714	0.374212	0.708247	0.883027	0.0139377	Not significant
DDX31	DEAD-box helicase 31	919.441	0.206937	0.11356	1.82226	0.0684154	0.347814	0.147339	Not significant
GTF3C4	general transcription factor IIIC subunit 4	932.435	0.117951	0.0964802	1.22254	0.221503	0.555564	0.0856898	Not significant
AK8	adenylate kinase 8, transcript variant X3	1322.61	0.180122	0.133533	1.3489	0.177371	0.504669	0.119363	Not significant
SPACA9	sperm acrosome associated 9, transcript variant X3	117.097	0.379571	0.323732	1.17248	0.241003	0.57611	0.0709152	Not significant
TSC1	tuberous sclerosis 1	3553.89	0.113364	0.0929842	1.21918	0.222777	0.557286	0.0845456	Not significant
LOC110256471	uncharacterized LOC110256471	28.7187	1.24304	0.371839	3.34296	0.000828912	0.0474084	0.976325	Up-regulated
GTF3C5	general transcription factor IIIC subunit 5, transcript variant X2	768.021	0.191392	0.156415	1.22361	0.221099	0.555261	0.09875	Not significant
CEL	carboxyl ester lipase	53.9986	0.702399	0.666775	1.05343	0.292145	0.621725	0.034302	Not significant
RALGDS	ral guanine nucleotide dissociation stimulator, transcript variant X12	3336.37	0.117965	0.379267	0.311035	0.755774	0.904474	0.0158475	Not significant
GBGT1	globoside alpha-1,3-N-acetylgalactosaminyltransferase 1 (FORS blood group), transcript variant X10	324.64	-0.0462764	0.125742	-0.368025	0.712854	0.884715	-0.0263445	Not significant
SURF6	surfeit 6	399.832	0.0627531	0.167785	0.37401	0.708397	0.883118	0.0271629	Not significant
MED22	mediator complex subunit 22, transcript variant X1	276.099	0.521559	0.205847	2.53372	0.0112858	0.163313	0.342406	Not significant
LOC110256518	uncharacterized LOC110256518	25.5601	0.120069	0.418242	0.28708	0.774051	0.912267	0.0130167	Not significant
RPL7A	ribosomal protein L7a	670.568	0.332879	0.152817	2.17829	0.0293843	0.245512	0.220755	Not significant
LOC110256505	surfeit locus protein 1, transcript variant X1	537.46	0.246486	0.179372	1.37416	0.169392	0.495435	0.114285	Not significant
SURF2	surfeit 2	249.609	0.00660185	0.177045	0.0372891	0.970254	0.989731	0.00272277	Not significant
SURF4	surfeit 4	960.798	0.260252	0.151249	1.72068	0.0853086	0.377084	0.155362	Not significant
STKLD1	serine/threonine kinase like domain containing 1, transcript variant X1	214.666	0.435426	0.207983	2.09357	0.0362985	0.269116	0.228851	Not significant
REXO4	REX4 homolog, 3'-5' exonuclease, transcript variant X1	367.381	0.153561	0.176245	0.871289	0.383596	0.68941	0.0656206	Not significant
ADAMTS13	ADAM metallopeptidase with thrombospondin type 1 motif 13, transcript variant X7	471.843	0.25515	0.159738	1.5973	0.1102	0.420263	0.140667	Not significant
CACFD1	calcium channel flower domain containing 1, transcript variant X2	247.301	0.24521	0.14428	1.69954	0.0892183	0.38456	0.149076	Not significant
SLC2A6	solute carrier family 2 member 6	411.524	0.0179461	0.191243	0.0938395	0.925237	0.972264	0.0066209	Not significant
MYMK	myomaker, myoblast fusion factor	15.869	-0.090483	0.508527	-0.177931	0.858777	1	-0.00668716	Not significant
ADAMTSL2	ADAMTS like 2, transcript variant X2	916.311	0.308339	0.317497	0.971154	0.331472	0.651985	0.0573664	Not significant
FAM163B	family with sequence similarity 163 member B	1846.59	0.654948	0.349623	1.8733	0.0610268	0.332108	0.134263	Not significant
SARDH	sarcosine dehydrogenase, transcript variant X8	172.038	0.745361	0.389805	1.91214	0.0558584	0.319268	0.123709	Not significant
VAV2	vav guanine nucleotide exchange factor 2, transcript variant X3	1876.71	0.804436	0.296875	2.70968	0.00673491	0.128066	0.513118	Not significant
LOC100628140	uncharacterized LOC100628140, transcript variant X2	1332.06	0.237689	0.261257	0.909789	0.362934	0.67389	0.0603508	Not significant
MIR9812	microRNA 9812	42.2719	-0.393064	0.312411	-1.25816	0.208332	0.540068	-0.0760799	Not significant
LOC102160100	uncharacterized LOC102160100, transcript variant X2	30.5032	0.196439	0.706774	0.277938	0.78106	0.915668	0.00811871	Not significant
WDR5	WD repeat domain 5, transcript variant X1	691.869	0.222833	0.146157	1.52461	0.127355	0.444324	0.130068	Not significant
LOC110256538	uncharacterized LOC110256538	17.2267	-0.270257	0.419185	-0.644719	0.519109	1	-0.0290447	Not significant
RXRA	retinoid X receptor alpha, transcript variant X27	1709.23	0.692387	0.325667	2.12606	0.0334984	0.259826	0.207296	Not significant
COL5A1	collagen type V alpha 1 chain	1751.44	0.620035	0.401812	1.5431	0.122807	0.440157	0.0852936	Not significant
OLFM1	olfactomedin 1	8093.54	-0.0416744	0.282384	-0.147581	0.882674	0.957891	-0.00849718	Not significant
LOC110259201	uncharacterized LOC110259201, transcript variant X3	47.8896	-0.74983	0.36483	-2.05529	0.0398513	0.277168	-0.130165	Not significant
SCGB1C1	secretoglobin family 1C member 1	26.4338	0.142356	0.402302	0.353855	0.723448	0.889946	0.0166113	Not significant
ODF3	outer dense fiber of sperm tails 3, transcript variant X1	51.679	-0.0974654	0.287005	-0.339595	0.734161	0.895088	-0.0197187	Not significant
BET1L	Bet1 golgi vesicular membrane trafficking protein like, transcript variant X6	414.919	0.0938787	0.137922	0.680667	0.496082	0.765783	0.0503904	Not significant
RIC8A	RIC8 guanine nucleotide exchange factor A, transcript variant X2	572.915	0.202958	0.156359	1.29802	0.19428	0.523806	0.105875	Not significant
SIRT3	sirtuin 3, transcript variant X4	846.821	-0.09529	0.119407	-0.798029	0.424853	0.721046	-0.058278	Not significant
PSMD13	proteasome 26S subunit, non-ATPase 13, transcript variant X2	1241.57	-0.211698	0.173634	-1.21922	0.222761	0.557286	-0.0970313	Not significant
COX8H	COX8H protein	17.8834	0.173757	0.635325	0.273493	0.784474	1	0.00875569	Not significant
PGGHG	protein-glucosylgalactosylhydroxylysine glucosidase, transcript variant X4	95.7483	0.508383	0.524039	0.970125	0.331984	0.652418	0.0388132	Not significant
IFITM5	interferon induced transmembrane protein 5, transcript variant X1	45.0267	-0.174209	0.54844	-0.317644	0.750755	0.90272	-0.0111006	Not significant
IFITM1	interferon-induced transmembrane protein 1	83.3428	1.01667	0.459959	2.21035	0.0270809	0.236659	0.133193	Not significant
IFITM3	interferon induced transmembrane protein 3	245.47	1.19118	0.481348	2.47467	0.0133358	0.173745	0.166741	Not significant
LOC100626247	interferon-induced transmembrane protein 1-like	57.4119	0.462034	0.681319	0.678146	0.497679	0.766338	0.021017	Not significant
LOC100519082	interferon-induced transmembrane protein 1	120.583	0.351766	0.528179	0.665997	0.505413	0.770407	0.025842	Not significant
LOC102166195	uncharacterized LOC102166195, transcript variant X1	625.318	-0.0707076	0.257072	-0.27505	0.783278	0.916406	-0.0169878	Not significant
LOC110259204	uncharacterized LOC110259204, transcript variant X1	218.05	-0.0399838	0.257336	-0.155376	0.876525	0.956078	-0.00974983	Not significant
LOC110259205	uncharacterized LOC110259205	61.138	-0.115846	0.332688	-0.348212	0.727681	0.89158	-0.0184029	Not significant
B4GALNT4	beta-1,4-N-acetyl-galactosaminyltransferase 4, transcript variant X1	690.282	0.371142	0.242512	1.53041	0.125916	0.443255	0.123594	Not significant
PKP3	plakophilin 3, transcript variant X1	286.912	0.471461	0.267457	1.76276	0.0779418	0.365944	0.148044	Not significant
SIGIRR	single Ig and TIR domain containing	71.4792	0.716299	0.433018	1.6542	0.0980864	0.402075	0.0874232	Not significant
ANO9	anoctamin 9	36.8512	0.39902	0.709078	0.562731	0.573618	0.810478	0.0166973	Not significant
PTDSS2	phosphatidylserine synthase 2	942.614	0.343793	0.106131	3.23932	0.00119814	0.0579465	0.292252	Not significant
RNH1	ribonuclease/angiogenin inhibitor 1, transcript variant X4	1225.38	0.201708	0.225287	0.895341	0.370605	0.680216	0.0633457	Not significant
HRAS	HRas proto-oncogene, GTPase, transcript variant X1	469.172	0.00114465	0.125051	0.00915346	0.992697	0.997957	0.000736458	Not significant
LRRC56	leucine rich repeat containing 56, transcript variant X2	285.002	0.490199	0.284115	1.72535	0.0844642	0.376164	0.136817	Not significant
RASSF7	Ras association domain family member 7, transcript variant X1	43.7551	0.780831	0.609322	1.28148	0.200027	0.529599	0.0462101	Not significant
PHRF1	PHD and ring finger domains 1, transcript variant X4	2432.15	0.315548	0.140843	2.24042	0.0250636	0.227711	0.220875	Not significant
IRF7	interferon regulatory factor 7, transcript variant X1	189.814	0.814747	0.4166	1.95571	0.0504997	0.30857	0.119885	Not significant
CDHR5	cadherin related family member 5, transcript variant X1	30.2034	1.0928	0.54471	2.0062	0.0448347	0.293468	0.0902027	Not significant
DEAF1	DEAF1, transcription factor, transcript variant X2	2561.8	0.418693	0.258561	1.61932	0.105378	0.413193	0.138196	Not significant
TMEM80	transmembrane protein 80	398.957	0.360061	0.154126	2.33614	0.0194839	0.202829	0.247308	Not significant
EPS8L2	EPS8 like 2, transcript variant X7	31.0201	0.981212	0.541566	1.8118	0.0700164	0.34993	0.0787272	Not significant
TALDO1	transaldolase 1	1731.39	0.307824	0.155379	1.98111	0.0475788	0.300566	0.194395	Not significant
GATD1	glutamine amidotransferase like class 1 domain containing 1, transcript variant X4	5056.15	0.819539	0.246437	3.32555	0.000882443	0.0488955	0.654076	Not significant
CEND1	cell cycle exit and neuronal differentiation 1	2062.34	-0.0101507	0.293948	-0.0345321	0.972453	0.991069	-0.00119279	Not significant
SLC25A22	solute carrier family 25 member 22, transcript variant X2	4019.38	0.42819	0.225986	1.89476	0.0581243	0.324105	0.186879	Not significant
PIDD1	p53-induced death domain protein 1, transcript variant X6	611.169	0.665427	0.314065	2.11876	0.034111	0.261786	0.204616	Not significant
RPLP2	ribosomal protein lateral stalk subunit P2	1715.64	0.368637	0.249342	1.47844	0.139291	0.461032	0.116534	Not significant
PNPLA2	patatin like phospholipase domain containing 2, transcript variant X2	761.254	0.337834	0.172924	1.95366	0.0507417	0.309066	0.194222	Not significant
CRACR2B	calcium release activated channel regulator 2B, transcript variant X4	109.664	0.916243	0.30975	2.958	0.0030964	0.0903016	0.656415	Not significant
CD151	CD151 molecule (Raph blood group), transcript variant X6	528.594	0.641812	0.275474	2.32984	0.0198144	0.204086	0.311077	Not significant
POLR2L	RNA polymerase II subunit L	296.68	0.524346	0.242865	2.159	0.0308499	0.250462	0.249503	Not significant
TSPAN4	tetraspanin 4, transcript variant X5	495.158	0.751957	0.176046	4.27136	1.9428e-05	0.00375302	0.668112	Not significant
LOC102159969	lysine-specific demethylase 6B-like	75.8925	0.583503	0.336109	1.73605	0.0825541	0.373587	0.119317	Not significant
CHID1	chitinase domain containing 1, transcript variant X1	839.89	0.456873	0.157059	2.90892	0.00362685	0.0968836	0.356209	Not significant
AP2A2	adaptor related protein complex 2 alpha 2 subunit, transcript variant X2	5149.2	0.424697	0.156343	2.71644	0.00659877	0.127456	0.318947	Not significant
MUC6	mucin 6, oligomeric mucus/gel-forming	166.439	1.13823	0.420184	2.70889	0.00675078	0.128066	0.689715	Not significant
MUC2	mucin 2, oligomeric mucus/gel-forming	16.4934	1.15291	0.668567	1.72444	0.084628	1	0.0595611	Not significant
MUC5AC	mucin 5AC, oligomeric mucus/gel-forming	129.916	1.12126	0.402572	2.78523	0.00534892	0.116807	0.724279	Not significant
MUC5B	mucin 5B, oligomeric mucus/gel-forming	339.157	1.17301	0.409034	2.86774	0.00413412	0.102246	0.797577	Not significant
TOLLIP	toll interacting protein	2567.07	0.296444	0.170212	1.74162	0.0815756	0.371813	0.159358	Not significant
BRSK2	BR serine/threonine kinase 2, transcript variant X8	4858.66	0.487316	0.272122	1.7908	0.0733258	0.356156	0.154694	Not significant
MOB2	MOB kinase activator 2, transcript variant X2	766.748	0.599063	0.292933	2.04505	0.04085	0.280805	0.199494	Not significant
DUSP8	dual specificity phosphatase 8	3357.54	0.277325	0.247992	1.11828	0.263446	0.596588	0.0780823	Not significant
IFITM10	interferon induced transmembrane protein 10	173.323	-0.0779493	0.52648	-0.148057	0.882297	0.957772	-0.00552305	Not significant
CTSD	cathepsin D	2985.11	-0.00733036	0.21608	-0.0339242	0.972938	0.991138	-0.00214142	Not significant
LSP1	lymphocyte-specific protein 1, transcript variant X3	1487.36	0.151947	0.388844	0.390767	0.69597	0.877079	0.0189809	Not significant
LOC110259216	proline-rich protein 33-like	172.079	0.00174562	0.398472	0.00438078	0.996505	0.998797	3.02108e-05	Not significant
MRPL23	mitochondrial ribosomal protein L23, transcript variant X2	306.156	0.0787657	0.203037	0.387937	0.698063	0.877843	0.0268211	Not significant
IGF2	insulin like growth factor 2, transcript variant X11	1550.11	0.0840665	0.98327	0.0854968	0.931866	0.974672	0.00184801	Not significant
TSPAN32	tetraspanin 32, transcript variant X3	226.886	1.07662	0.2808	3.83413	0.00012601	0.0143286	0.915567	Up-regulated
LOC110259220	uncharacterized LOC110259220, transcript variant X4	725.721	0.469336	0.26741	1.75512	0.0792391	0.368526	0.149458	Not significant
CD81	CD81 molecule, transcript variant X1	6155.73	0.391484	0.181692	2.15466	0.0311884	0.251721	0.234587	Not significant
TSSC4	tumor suppressing subtransferable candidate 4	459.521	0.37637	0.189151	1.98979	0.046614	0.297701	0.204505	Not significant
TRPM5	transient receptor potential cation channel subfamily M member 5, transcript variant X2	50.9816	0.633482	0.274538	2.30745	0.0210299	0.210266	0.296633	Not significant
KCNQ1	potassium voltage-gated channel subfamily Q member 1, transcript variant X1	3606.5	-0.111664	0.172779	-0.646283	0.518096	0.778867	-0.0471755	Not significant
LOC110259223	uncharacterized LOC110259223, transcript variant X2	831.771	-0.400674	0.249272	-1.60738	0.107972	0.416227	-0.123395	Not significant
CDKN1C	cyclin dependent kinase inhibitor 1C	143.788	-0.37195	0.562665	-0.66105	0.50858	0.772412	-0.022169	Not significant
NAP1L4	nucleosome assembly protein 1 like 4	2933.64	0.0453281	0.0949001	0.477641	0.632906	0.845098	0.0334978	Not significant
CARS	cysteinyl-tRNA synthetase, transcript variant X2	1749.93	0.0600956	0.141501	0.4247	0.671055	0.862961	0.0321311	Not significant
LOC100627067	tumor necrosis factor receptor superfamily member 26-like, transcript variant X3	57.1969	0.86972	0.561038	1.5502	0.121094	0.438861	0.0626366	Not significant
OSBPL5	oxysterol binding protein like 5, transcript variant X2	1887.85	0.380449	0.294186	1.29323	0.195932	0.52565	0.0846882	Not significant
LOC106509286	uncharacterized LOC106509286	43.7962	-0.395367	0.522715	-0.756373	0.449426	0.737876	-0.0275249	Not significant
NADSYN1	NAD synthetase 1, transcript variant X1	601.441	-0.0993564	0.323784	-0.306861	0.758949	0.905771	-0.0163457	Not significant
DHCR7	7-dehydrocholesterol reductase, transcript variant X1	474.958	-0.473559	0.293225	-1.615	0.10631	0.414647	-0.109349	Not significant
SHANK2	SH3 and multiple ankyrin repeat domains 2	13328.8	0.578476	0.325812	1.77549	0.0758169	0.362341	0.126667	Not significant
LOC102159641	uncharacterized LOC102159641	57.5617	0.856746	0.270189	3.17091	0.00151962	0.0651843	0.657188	Not significant
LOC110259226	uncharacterized LOC110259226	142.257	0.736838	0.440738	1.67183	0.0945582	0.39462	0.0874171	Not significant
CTTN	cortactin, transcript variant X8	2433.76	0.548178	0.152401	3.59695	0.000321973	0.0262176	0.46523	Not significant
PPFIA1	PTPRF interacting protein alpha 1, transcript variant X1	3109.72	0.185957	0.128033	1.45242	0.146384	0.467413	0.132444	Not significant
FADD	Fas associated via death domain	182.809	0.356085	0.179512	1.98363	0.0472972	0.299407	0.200489	Not significant
ANO1	anoctamin 1, transcript variant X8	279.621	0.519693	0.426847	1.21752	0.223408	0.557853	0.0597088	Not significant
ORAOV1	oral cancer overexpressed 1, transcript variant X4	624.71	0.146281	0.144961	1.0091	0.312926	0.638194	0.0778549	Not significant
CCND1	cyclin D1	480.836	0.572413	0.34065	1.68035	0.0928886	0.391113	0.112999	Not significant
TPCN2	two pore segment channel 2, transcript variant X3	1014.43	0.526745	0.231459	2.27576	0.0228606	0.218672	0.279519	Not significant
LOC110259229	mas-related G-protein coupled receptor member F, transcript variant X1	32.722	1.51191	0.636445	2.37556	0.0175223	0.194391	0.0973625	Not significant
IGHMBP2	immunoglobulin mu binding protein 2	1276.23	0.349308	0.137961	2.53194	0.0113434	0.163351	0.259374	Not significant
CPT1A	carnitine palmitoyltransferase 1A	1918.59	0.039649	0.310004	0.127898	0.89823	0.96321	0.00710194	Not significant
TESMIN	testis expressed metallothionein like protein	61.2778	-0.233852	0.524209	-0.446104	0.655522	0.856071	-0.0161921	Not significant
PPP6R3	protein phosphatase 6 regulatory subunit 3, transcript variant X4	6726.86	-0.136864	0.142952	-0.95741	0.33836	0.657139	-0.0720201	Not significant
LRP5	LDL receptor related protein 5, transcript variant X1	1610.99	0.521018	0.248756	2.0945	0.0362159	0.268942	0.229656	Not significant
LOC100738812	uncharacterized LOC100738812	73.5299	0.507095	0.283598	1.78808	0.0737636	0.356967	0.144493	Not significant
C2H11orf24	chromosome 2 C11orf24 homolog, transcript variant X2	1261.17	-0.333972	0.340436	-0.981012	0.326587	0.647346	-0.0520563	Not significant
LOC102162815	uncharacterized LOC102162815	137.184	-0.106895	0.239362	-0.446583	0.655176	0.855927	-0.0287147	Not significant
KMT5B	lysine methyltransferase 5B, transcript variant X12	3552.72	-0.229579	0.164913	-1.39212	0.163887	0.48969	-0.114677	Not significant
CHKA	choline kinase alpha, transcript variant X4	2950.37	0.0551613	0.206579	0.267023	0.789451	0.918836	0.0184568	Not significant
TCIRG1	T-cell immune regulator 1, ATPase H+ transporting V0 subunit a3, transcript variant X2	436.398	0.666767	0.355906	1.87344	0.0610082	0.332108	0.131378	Not significant
NDUFS8	NADH:ubiquinone oxidoreductase core subunit S8, transcript variant X1	1167.06	0.268957	0.173839	1.54717	0.121823	0.439696	0.134737	Not significant
ALDH3B1	aldehyde dehydrogenase 3 family member B1, transcript variant X3	177.851	-0.932336	0.636904	-1.46386	0.143233	0.464594	-0.0416394	Not significant
UNC93B1	unc-93 homolog B1 (C. elegans), transcript variant X1	233.931	0.0572916	0.486543	0.117752	0.906264	0.96571	0.00474766	Not significant
LOC110259231	uncharacterized LOC110259231	44.2154	-0.202002	0.571698	-0.353336	0.723836	0.890145	-0.0117622	Not significant
LOC102164445	uncharacterized LOC102164445	31.6812	0.00634937	0.649228	0.00977988	0.992197	0.997957	0.000397929	Not significant
LOC100522421	aldehyde dehydrogenase family 3 member B2-like, transcript variant X3	46.2629	-0.538141	0.463763	-1.16038	0.245895	0.581367	-0.0478804	Not significant
ACY3	aminoacylase 3	24.2103	-0.73153	0.530811	-1.37814	0.168161	0.494455	-0.0506606	Not significant
TBX10	T-box 10	23.5563	0.807546	0.508009	1.58963	0.111918	0.42254	0.0703721	Not significant
NUDT8	nudix hydrolase 8	174.631	0.363033	0.350664	1.03527	0.300541	0.62962	0.0578268	Not significant
LOC100525027	double C2-like domain-containing protein gamma	157.533	0.431563	0.279444	1.54437	0.1225	0.439859	0.114663	Not significant
NDUFV1	NADH:ubiquinone oxidoreductase core subunit V1	1488.58	0.32457	0.184097	1.76304	0.0778935	0.365944	0.165423	Not significant
LOC110259233	uncharacterized LOC110259233	12.8056	0.237794	0.715656	0.332274	0.739682	1	0.00953215	Not significant
LOC100739163	glutathione S-transferase P-like, transcript variant X1	5393.03	0.781102	0.255151	3.06133	0.00220357	0.076575	0.588329	Not significant
LOC100739508	glutathione S-transferase P-like	33.3588	1.15267	0.378781	3.04311	0.0023415	0.0789573	0.83675	Not significant
CDK2AP2	cyclin dependent kinase 2 associated protein 2, transcript variant X2	360.377	0.316376	0.180355	1.75419	0.0793985	0.368816	0.163646	Not significant
PITPNM1	phosphatidylinositol transfer protein membrane associated 1	5127.49	0.43354	0.319711	1.35604	0.175087	0.501853	0.0870059	Not significant
AIP	aryl hydrocarbon receptor interacting protein, transcript variant X1	538.546	-0.182258	0.144664	-1.25986	0.207718	0.539614	-0.100267	Not significant
LOC102167294	uncharacterized LOC102167294, transcript variant X1	67.0608	-0.258561	0.258795	-0.999096	0.317748	0.641951	-0.0655557	Not significant
TMEM134	transmembrane protein 134, transcript variant X5	396.704	-0.0162126	0.309516	-0.0523804	0.958226	0.984928	-0.00280315	Not significant
CORO1B	coronin 1B	773.986	0.219041	0.167187	1.31016	0.190142	0.519381	0.107572	Not significant
RPS6KB2	ribosomal protein S6 kinase B2, transcript variant X4	589.256	0.187782	0.140005	1.34125	0.179839	0.50741	0.107427	Not significant
CARNS1	carnosine synthase 1, transcript variant X2	55.2927	0.866655	0.378835	2.28769	0.0221558	0.215143	0.199826	Not significant
PPP1CA	protein phosphatase 1 catalytic subunit alpha	716.018	0.242507	0.214388	1.13116	0.257989	0.591196	0.0851252	Not significant
RAD9A	RAD9 checkpoint clamp component A, transcript variant X1	295.27	-0.0193681	0.18278	-0.105964	0.915611	0.968795	-0.00741322	Not significant
CLCF1	cardiotrophin like cytokine factor 1, transcript variant X1	113.285	0.480154	0.314313	1.52763	0.126605	0.44373	0.103352	Not significant
LOC110259234	cleavage stimulation factor subunit 2 tau variant-like, transcript variant X1	867.783	0.088492	0.193314	0.457763	0.647122	0.852757	0.03287	Not significant
POLD4	DNA polymerase delta 4, accessory subunit	122.325	0.301057	0.240272	1.25299	0.21021	0.54257	0.09267	Not significant
SSH3	slingshot protein phosphatase 3, transcript variant X2	228.614	0.224869	0.263936	0.851984	0.394223	0.697458	0.0557409	Not significant
ANKRD13D	ankyrin repeat domain 13D, transcript variant X2	626.487	0.159707	0.139899	1.14159	0.253625	0.587775	0.0898079	Not significant
GRK2	G protein-coupled receptor kinase 2, transcript variant X3	7888.49	0.45038	0.329587	1.3665	0.171783	0.497785	0.0859406	Not significant
KDM2A	lysine demethylase 2A, transcript variant X3	8848.58	-0.132897	0.175123	-0.758878	0.447926	0.737072	-0.056652	Not significant
SYT12	synaptotagmin 12, transcript variant X3	1597.33	-0.624764	0.472234	-1.323	0.185836	0.514733	-0.0529178	Not significant
LOC100514211	uncharacterized LOC100514211, transcript variant X2	245.266	0.31436	0.190352	1.65146	0.0986441	0.403414	0.148348	Not significant
LOC110259301		323.357	0.0550311	0.225515	0.244024	0.807212	0.92639	0.016239	Not significant
PC	pyruvate carboxylase	3535.88	0.446933	0.180745	2.47273	0.0134084	0.174226	0.305347	Not significant
LRFN4	leucine rich repeat and fibronectin type III domain containing 4	149.969	0.3192	0.255139	1.25108	0.210904	0.543418	0.0897895	Not significant
RCE1	Ras converting CAAX endopeptidase 1, transcript variant X1	421.275	0.314866	0.172963	1.82043	0.0686942	0.348167	0.172687	Not significant
C2H11orf80	chromosome 2 C11orf80 homolog, transcript variant X2	1213.18	-0.192487	0.29411	-0.654471	0.512808	0.775324	-0.0348268	Not significant
SPTBN2	spectrin beta, non-erythrocytic 2, transcript variant X3	14534.8	0.234668	0.365124	0.642709	0.520413	0.780106	0.0333523	Not significant
RBM4B	RNA binding motif protein 4B, transcript variant X3	1045.2	-0.0634901	0.151408	-0.419331	0.674974	0.865193	-0.0305059	Not significant
RBM4	RNA binding motif protein 4, transcript variant X1	950.96	-0.276784	0.145389	-1.90375	0.0569426	0.321654	-0.175607	Not significant
RBM14	RNA binding motif protein 14, transcript variant X1	1055.47	-0.124403	0.201906	-0.616145	0.537799	0.790189	-0.0425236	Not significant
CCS	copper chaperone for superoxide dismutase	453.856	-0.178259	0.139163	-1.28094	0.200214	0.529812	-0.102023	Not significant
CCDC87	coiled-coil domain containing 87	60.8688	-0.445413	0.321121	-1.38705	0.165425	0.490981	-0.0833354	Not significant
CTSF	cathepsin F, transcript variant X2	1866.78	-0.109081	0.175919	-0.62006	0.535219	0.78871	-0.0462519	Not significant
ACTN3	actinin alpha 3, transcript variant X2	30.8294	0.241016	0.756646	0.318533	0.750081	0.90248	0.00859828	Not significant
ZDHHC24	zinc finger DHHC-type containing 24	1006.78	0.0239787	0.213374	0.112379	0.910523	0.967456	0.00771531	Not significant
BBS1	Bardet-Biedl syndrome 1, transcript variant X4	982.861	0.358728	0.157432	2.27862	0.0226896	0.217578	0.240804	Not significant
DPP3	dipeptidyl peptidase 3, transcript variant X1	722.611	-0.0739022	0.119355	-0.619177	0.535799	0.788927	-0.0449433	Not significant
PELI3	pellino E3 ubiquitin protein ligase family member 3, transcript variant X2	395.037	-0.0870619	0.280268	-0.310638	0.756076	0.904571	-0.0182316	Not significant
MRPL11	mitochondrial ribosomal protein L11, transcript variant X2	248.472	-0.0389819	0.170697	-0.228369	0.819359	0.930427	-0.0162833	Not significant
SLC29A2	solute carrier family 29 member 2, transcript variant X4	316.444	-0.335971	0.311829	-1.07742	0.281293	0.613021	-0.0624711	Not significant
B4GAT1	beta-1,4-glucuronyltransferase 1	1590.76	-0.520704	0.25712	-2.02514	0.0428529	0.287587	-0.186583	Not significant
BRMS1	breast cancer metastasis suppressor 1, transcript variant X1	244.417	0.295122	0.237663	1.24177	0.214323	0.547598	0.0918806	Not significant
RIN1	Ras and Rab interactor 1	380.036	0.723495	0.324749	2.22786	0.0258898	0.231089	0.231562	Not significant
CD248	CD248 molecule	108.121	0.855329	0.520134	1.64444	0.100085	0.405165	0.0727581	Not significant
TMEM151A	transmembrane protein 151A	1646.98	-0.503361	0.258435	-1.94773	0.0514473	0.310802	-0.170552	Not significant
YIF1A	Yip1 interacting factor homolog A, membrane trafficking protein, transcript variant X4	296.63	0.144916	0.311881	0.464653	0.64218	0.850091	0.0262597	Not significant
CNIH2	cornichon family AMPA receptor auxiliary protein 2, transcript variant X1	1512.6	0.304863	0.291024	1.04755	0.294845	0.624631	0.0669389	Not significant
RAB1B	RAB1B, member RAS oncogene family	948.298	0.254508	0.108768	2.33993	0.0192876	0.201989	0.196188	Not significant
KLC2	kinesin light chain 2, transcript variant X5	2834.27	-0.175611	0.319256	-0.550063	0.582276	0.815628	-0.0276064	Not significant
PACS1	phosphofurin acidic cluster sorting protein 1	4392.74	0.0097747	0.181917	0.0537316	0.957149	0.98477	0.00226478	Not significant
LOC110259238	uncharacterized LOC110259238	27.3166	0.140704	0.31473	0.447063	0.65483	0.855927	0.0251451	Not significant
LOC106509301	uncharacterized LOC106509301	163.517	0.0688636	0.228442	0.301448	0.763073	0.907347	0.0199607	Not significant
LOC106509302	uncharacterized LOC106509302	565.684	0.0326171	0.237311	0.137445	0.890679	0.960881	0.00955347	Not significant
SF3B2	splicing factor 3b subunit 2, transcript variant X2	3152.65	0.033555	0.101815	0.329569	0.741725	0.898722	0.0224981	Not significant
GAL3ST3	galactose-3-O-sulfotransferase 3, transcript variant X4	352.494	0.109597	0.247474	0.442861	0.657866	0.856813	0.0287084	Not significant
CATSPER1	cation channel sperm associated 1	103.26	1.2547	0.452665	2.77179	0.00557483	0.119035	0.788929	Not significant
CST6	cystatin E/M	21.8445	0.999585	0.477283	2.09432	0.0362312	0.268942	0.111354	Not significant
LOC106509306	uncharacterized LOC106509306	53.2727	-0.0677279	0.309212	-0.219034	0.826624	0.933272	-0.0120236	Not significant
BANF1	barrier to autointegration factor 1, transcript variant X1	1284.09	0.0937007	0.142912	0.655652	0.512048	0.774989	0.0489142	Not significant
EIF1AD	eukaryotic translation initiation factor 1A domain containing, transcript variant X1	313.424	0.0404713	0.150963	0.268087	0.788632	0.918486	0.0192064	Not significant
SART1	squamous cell carcinoma antigen recognized by T-cells 1, transcript variant X1	1317.7	0.14048	0.168347	0.834471	0.404016	0.706136	0.0631493	Not significant
TSGA10IP	testis specific 10 interacting protein	31.6095	-0.454685	0.434644	-1.04611	0.295511	0.625354	-0.0467732	Not significant
DRAP1	DR1 associated protein 1, transcript variant X2	1204.93	0.193463	0.195628	0.988933	0.322696	0.645263	0.073835	Not significant
C2H11orf68	chromosome 2 C11orf68 homolog, transcript variant X1	377.012	-0.104416	0.198348	-0.526427	0.598592	0.824867	-0.0367406	Not significant
CCDC85B	coiled-coil domain containing 85B	1167.69	0.394352	0.262346	1.50318	0.132793	0.452554	0.116011	Not significant
FIBP	FGF1 intracellular binding protein	590.257	0.208407	0.121972	1.70864	0.087517	0.381551	0.140894	Not significant
CTSW	cathepsin W, transcript variant X1	50.7407	-0.0818197	0.570337	-0.143459	0.885928	0.959472	-0.00468373	Not significant
EFEMP2	EGF containing fibulin like extracellular matrix protein 2	539.933	0.605505	0.253578	2.38784	0.0169477	0.192371	0.333118	Not significant
MUS81	MUS81 structure-specific endonuclease subunit, transcript variant X4	337.299	0.021053	0.199113	0.105734	0.915793	0.968795	0.00760555	Not significant
CFL1	cofilin 1	4645.75	0.0921223	0.142282	0.647465	0.517331	0.778143	0.0468246	Not significant
SNX32	sorting nexin 32, transcript variant X4	1411.63	-0.0413296	0.121781	-0.339376	0.734326	0.895169	-0.0242371	Not significant
LOC100511545	uncharacterized LOC100511545, transcript variant X2	449.3	0.0321642	0.23943	0.134337	0.893136	0.961804	0.00871493	Not significant
OVOL1	ovo like transcriptional repressor 1, transcript variant X1	56.416	0.30757	0.378705	0.812162	0.416699	0.716048	0.0413093	Not significant
AP5B1	adaptor related protein complex 5 beta 1 subunit, transcript variant X3	401.901	0.178167	0.172061	1.03549	0.30044	0.629546	0.0805089	Not significant
LOC100516952		275.01	0.187295	0.190386	0.983766	0.32523	0.646859	0.0743783	Not significant
KAT5	lysine acetyltransferase 5, transcript variant X3	906.667	0.10956	0.105091	1.04252	0.29717	0.626245	0.0748737	Not significant
RNASEH2C	ribonuclease H2 subunit C	281.313	0.289005	0.196617	1.46989	0.141592	0.463233	0.12485	Not significant
RELA	RELA proto-oncogene, NF-kB subunit	800.008	0.467561	0.292994	1.5958	0.110533	0.420865	0.117933	Not significant
SIPA1	signal-induced proliferation-associated 1, transcript variant X3	883.901	0.107374	0.360469	0.297874	0.765799	0.909012	0.0150212	Not significant
PCNX3	pecanex homolog 3 (Drosophila), transcript variant X2	2186.5	0.132718	0.150119	0.884082	0.376652	0.684327	0.0716378	Not significant
MAP3K11	mitogen-activated protein kinase kinase kinase 11	639.024	0.361999	0.309715	1.16881	0.242478	0.577769	0.0732533	Not significant
KCNK7	potassium two pore domain channel subfamily K member 7	42.4887	1.31187	0.424165	3.09282	0.00198262	0.0735052	0.966298	Not significant
EHBP1L1	EH domain binding protein 1 like 1, transcript variant X13	843.751	0.539686	0.442889	1.21856	0.223012	0.557286	0.0582156	Not significant
SSSCA1	Sjogren syndrome/scleroderma autoantigen 1	1032.36	0.275866	0.268488	1.02748	0.304194	0.632347	0.0691033	Not significant
FAM89B	family with sequence similarity 89 member B	282.495	0.408831	0.25413	1.60875	0.107672	0.416156	0.131765	Not significant
LTBP3	latent transforming growth factor beta binding protein 3, transcript variant X2	2614.59	0.15573	0.159123	0.978679	0.327739	0.648179	0.0758749	Not significant
SCYL1	SCY1 like pseudokinase 1, transcript variant X1	714.775	0.0922363	0.17119	0.538794	0.590029	0.819381	0.0387153	Not significant
LOC102163816	uncharacterized LOC102163816	243546	-0.129754	0.226289	-0.573401	0.566373	0.806939	-0.0380567	Not significant
LOC100513133	uncharacterized LOC100513133	28882.1	0.332795	0.275289	1.20889	0.226704	0.560579	0.0827117	Not significant
FRMD8	FERM domain containing 8, transcript variant X2	283.91	0.480916	0.308007	1.56138	0.118434	0.434274	0.109171	Not significant
DPF2	double PHD fingers 2, transcript variant X3	1387.59	-0.105815	0.155241	-0.681619	0.49548	0.765369	-0.0503983	Not significant
CDC42EP2	CDC42 effector protein 2, transcript variant X1	302.879	-0.800549	0.462005	-1.73277	0.0831364	0.374328	-0.0727904	Not significant
POLA2	DNA polymerase alpha 2, accessory subunit, transcript variant X4	339.932	0.0487126	0.205423	0.237133	0.812553	0.92834	0.0160897	Not significant
CAPN1	calpain 1, transcript variant X2	1665.1	0.297434	0.219348	1.35599	0.175101	0.501853	0.107468	Not significant
LOC102165049		34.4298	-0.0979908	0.39627	-0.247283	0.804689	0.925397	-0.0114185	Not significant
SPDYC	speedy/RINGO cell cycle regulator family member C, transcript variant X3	251.869	0.310236	0.208623	1.48707	0.136998	0.457254	0.124702	Not significant
SYVN1	synoviolin 1, transcript variant X3	1465.73	-0.0543894	0.0809102	-0.67222	0.501444	0.768318	-0.0418317	Not significant
MRPL49	mitochondrial ribosomal protein L49, transcript variant X1	586.046	-0.03627	0.123781	-0.293016	0.76951	0.91073	-0.0209303	Not significant
FAU	FAU, ubiquitin like and ribosomal protein S30 fusion	208.881	0.129027	0.183335	0.70378	0.48157	0.75644	0.051637	Not significant
ZNHIT2	zinc finger HIT-type containing 2	113.559	0.0892125	0.262002	0.340503	0.733478	0.894698	0.0212106	Not significant
TM7SF2	transmembrane 7 superfamily member 2	631.584	-0.422004	0.292084	-1.4448	0.148513	0.469787	-0.0933963	Not significant
VPS51	VPS51, GARP complex subunit, transcript variant X1	1308.11	0.22235	0.137954	1.61177	0.107013	0.415531	0.135897	Not significant
ZFPL1	zinc finger protein like 1, transcript variant X4	332.505	-0.00613148	0.213589	-0.0287069	0.977098	0.992646	-0.0018305	Not significant
CDCA5	cell division cycle associated 5	28.024	0.579025	0.762277	0.7596	0.447494	0.736951	0.0213934	Not significant
NAALADL1	N-acetylated alpha-linked acidic dipeptidase like 1	73.9292	-0.0845289	0.300123	-0.281648	0.778214	0.914476	-0.015916	Not significant
SAC3D1	SAC3 domain containing 1	151.807	0.154111	0.197219	0.781421	0.434555	0.727319	0.0567474	Not significant
SNX15	sorting nexin 15	229.406	0.207334	0.20628	1.00511	0.314846	0.640186	0.0748136	Not significant
LOC106509313	uncharacterized LOC106509313	173.27	-0.0251747	0.150131	-0.167684	0.866832	0.951742	-0.0124735	Not significant
ARL2	ADP ribosylation factor like GTPase 2, transcript variant X2	881.711	-0.0519485	0.170649	-0.304417	0.76081	0.906603	-0.0217366	Not significant
BATF2	basic leucine zipper ATF-like transcription factor 2, transcript variant X1	65.2198	1.12268	0.38662	2.90383	0.00368624	0.0977081	0.77134	Not significant
PPP2R5B	protein phosphatase 2 regulatory subunit B'beta	1759.26	-0.309025	0.202564	-1.52556	0.127118	0.444284	-0.125394	Not significant
ATG2A	autophagy related 2A, transcript variant X2	1687.25	0.355527	0.0831881	4.27377	1.92195e-05	0.00375302	0.325165	Not significant
EHD1	EH domain containing 1	1336.91	0.177187	0.202952	0.873048	0.382637	0.688947	0.0617411	Not significant
LOC110259240	uncharacterized LOC110259240	43.3349	0.113103	0.536024	0.211004	0.832885	0.936818	0.00787279	Not significant
CDC42BPG	CDC42 binding protein kinase gamma	93.8825	0.660512	0.405424	1.62919	0.103273	0.410032	0.0914141	Not significant
MEN1	menin 1, transcript variant X1	492.39	0.139281	0.142527	0.977224	0.328458	0.64918	0.0763727	Not significant
MAP4K2	mitogen-activated protein kinase kinase kinase kinase 2, transcript variant X3	1466.25	-0.0764898	0.206357	-0.370667	0.710885	0.883721	-0.0245632	Not significant
SF1	splicing factor 1	3767.22	0.149217	0.156101	0.955899	0.339123	0.657294	0.0738916	Not significant
PYGM	glycogen phosphorylase, muscle associated	3344.6	1.23781	0.266194	4.65003	3.31883e-06	0.00118107	1.11797	Up-regulated
RASGRP2	RAS guanyl releasing protein 2	366.774	-0.128863	0.340097	-0.378901	0.704762	0.881466	-0.0192377	Not significant
NRXN2	neurexin 2	11610.3	-0.106329	0.175168	-0.607012	0.543843	0.79403	-0.0456497	Not significant
RPS6KA4	ribosomal protein S6 kinase A4, transcript variant X2	805.888	0.248841	0.207087	1.20163	0.229508	0.563133	0.0933242	Not significant
CCDC88B	coiled-coil domain containing 88B	129.67	0.353363	0.368639	0.95856	0.337781	0.656939	0.0509019	Not significant
PRDX5	peroxiredoxin 5	1004.7	0.0463452	0.198275	0.233742	0.815185	0.929312	0.0168697	Not significant
TRMT112	tRNA methyltransferase 11-2 homolog (S. cerevisiae)	721.95	0.235151	0.187822	1.25199	0.210574	0.542853	0.100088	Not significant
ESRRA	estrogen related receptor alpha, transcript variant X1	656.53	-0.261278	0.218196	-1.19745	0.231133	0.564524	-0.0883368	Not significant
CATSPERZ	catsper channel auxiliary subunit zeta, transcript variant X1	138.135	-0.0479692	0.40585	-0.118194	0.905914	0.96552	-0.00523289	Not significant
KCNK4	potassium two pore domain channel subfamily K member 4	338.058	0.272247	0.32255	0.844046	0.398644	0.701147	0.048846	Not significant
GPR137	G protein-coupled receptor 137, transcript variant X2	1194.61	-0.0135428	0.115071	-0.11769	0.906313	0.96571	-0.00825806	Not significant
BAD	BCL2 associated agonist of cell death	347.083	0.434298	0.169712	2.55902	0.0104967	0.156207	0.305719	Not significant
LOC106509317	uncharacterized LOC106509317	78.3968	0.434335	0.21803	1.99208	0.046362	0.297682	0.204678	Not significant
PLCB3	phospholipase C beta 3	779.295	0.729494	0.245217	2.97489	0.00293092	0.0881431	0.535886	Not significant
PPP1R14B	protein phosphatase 1 regulatory inhibitor subunit 14B	171.23	0.273997	0.245248	1.11722	0.2639	0.596911	0.07837	Not significant
FKBP2	FK506 binding protein 2, transcript variant X1	1526.07	0.369676	0.253726	1.45699	0.145118	0.466423	0.113104	Not significant
VEGFB	vascular endothelial growth factor B, transcript variant X2	913.498	0.561318	0.211164	2.65822	0.00785557	0.137908	0.384127	Not significant
TRPT1	tRNA phosphotransferase 1, transcript variant X2	343.29	0.439822	0.176593	2.4906	0.0127528	0.171555	0.299801	Not significant
DNAJC4	DnaJ heat shock protein family (Hsp40) member C4, transcript variant X1	90.1938	0.170677	0.209433	0.814949	0.415101	0.714851	0.0582145	Not significant
NUDT22	nudix hydrolase 22, transcript variant X4	101.224	0.609808	0.217334	2.80586	0.00501823	0.112977	0.433702	Not significant
FERMT3	fermitin family member 3	277.959	0.85815	0.522479	1.64246	0.100495	0.405547	0.0727256	Not significant
STIP1	stress induced phosphoprotein 1	2092.89	-0.416241	0.175631	-2.36997	0.0177895	0.195806	-0.26831	Not significant
MACROD1	MACRO domain containing 1	937.281	0.164603	0.114204	1.44131	0.149498	0.471122	0.110135	Not significant
FLRT1	fibronectin leucine rich transmembrane protein 1, transcript variant X1	555.405	0.385808	0.16484	2.34049	0.0192583	0.201902	0.258372	Not significant
OTUB1	OTU deubiquitinase, ubiquitin aldehyde binding 1	1125.45	-0.0295995	0.205707	-0.143891	0.885586	0.959319	-0.0102116	Not significant
LOC100522725	cytochrome c oxidase subunit 8A, mitochondrial	1889.33	0.185531	0.207924	0.8923	0.372232	0.681456	0.0624483	Not significant
NAA40	N(alpha)-acetyltransferase 40, NatD catalytic subunit, transcript variant X1	525.768	0.0262778	0.128961	0.203766	0.838536	0.939203	0.0137659	Not significant
RCOR2	REST corepressor 2	282.602	0.0225556	0.264808	0.0851773	0.93212	0.974728	0.0053218	Not significant
MARK2	microtubule affinity regulating kinase 2, transcript variant X6	5273.2	-0.0438296	0.0806997	-0.54312	0.587047	0.817594	-0.0340543	Not significant
C2H11orf84	chromosome 2 C11orf84 homolog, transcript variant X1	602.965	0.352845	0.128835	2.73874	0.00616748	0.123584	0.276881	Not significant
C2H11orf95	chromosome 2 C11orf95 homolog	4993.06	-0.264427	0.280405	-0.943017	0.345672	0.66193	-0.0577054	Not significant
RTN3	reticulon 3	12014.8	-0.36094	0.253593	-1.4233	0.154649	0.478156	-0.101601	Not significant
ATL3	atlastin GTPase 3, transcript variant X1	1817.06	-0.0938168	0.227356	-0.412643	0.679868	0.867137	-0.0271484	Not significant
PLA2G16	phospholipase A2 group XVI, transcript variant X1	1606.06	-0.0362815	0.355287	-0.102119	0.918663	0.969357	-0.00493386	Not significant
LOC110259245	uncharacterized LOC110259245, transcript variant X2	34.4227	0.409952	0.308451	1.32907	0.183826	0.51234	0.0850373	Not significant
SLC22A8	solute carrier family 22 member 8, transcript variant X6	50.1045	-2.33726	0.90793	-2.57427	0.0100451	0.154552	-0.0439236	Not significant
SLC22A6	solute carrier family 22 member 6	321.255	0.557866	0.533431	1.04581	0.29565	0.625441	0.0416637	Not significant
LOC100622132	solute carrier family 22 member 6-like	24.561	-0.0709696	0.508519	-0.139561	0.889006	0.960317	-0.00520579	Not significant
CHRM1	cholinergic receptor muscarinic 1	2603.79	-0.0990757	0.341878	-0.289799	0.77197	0.911518	-0.0155518	Not significant
SLC3A2	solute carrier family 3 member 2	3083.11	0.523119	0.170658	3.0653	0.0021745	0.0758979	0.409071	Not significant
LOC100627892	uncharacterized LOC100627892, transcript variant X9	169.256	0.000582842	0.22678	0.00257008	0.997949	0.999457	0.000259301	Not significant
WDR74	WD repeat domain 74	211.728	-0.153704	0.240951	-0.637907	0.523535	0.781981	-0.0415012	Not significant
STX5	syntaxin 5, transcript variant X3	925.445	0.0012181	0.0946075	0.0128753	0.989727	0.997137	0.000875124	Not significant
NXF1	nuclear RNA export factor 1, transcript variant X2	1323.85	-0.0231165	0.126134	-0.183269	0.854587	0.945594	-0.0131332	Not significant
TMEM223	transmembrane protein 223	105.305	0.102474	0.202701	0.505545	0.613176	0.834286	0.0353786	Not significant
TMEM179B	transmembrane protein 179B	57.066	0.0218446	0.247011	0.0884358	0.92953	0.973485	0.00554626	Not significant
TAF6L	TATA-box binding protein associated factor 6 like	472.225	-0.125462	0.14888	-0.842709	0.399391	0.702013	-0.0636669	Not significant
POLR2G	RNA polymerase II subunit G	414.051	0.113118	0.20759	0.544909	0.585816	0.817272	0.0377267	Not significant
ZBTB3	zinc finger and BTB domain containing 3	65.6913	-0.08079	0.28152	-0.286978	0.774129	0.912267	-0.0168269	Not significant
TTC9C	tetratricopeptide repeat domain 9C, transcript variant X4	398.021	-0.327244	0.282046	-1.16025	0.245948	0.581388	-0.0731576	Not significant
HNRNPUL2	heterogeneous nuclear ribonucleoprotein U like 2	5150.09	0.000236693	0.160972	0.0014704	0.998827	0.999592	0.000204227	Not significant
BSCL2	BSCL2, seipin lipid droplet biogenesis associated, transcript variant X3	2629.13	-0.00431576	0.187909	-0.0229673	0.981676	0.994735	-0.00150132	Not significant
GNG3	G protein subunit gamma 3, transcript variant X2	693.333	-0.266223	0.292101	-0.911406	0.362081	0.673062	-0.0541295	Not significant
LOC110259246	uncharacterized LOC110259246	283.288	-0.233536	0.251675	-0.927926	0.353446	0.6679	-0.0614512	Not significant
LRRN4CL	LRRN4 C-terminal like	77.6552	0.181595	0.713478	0.254521	0.799093	0.923291	0.00738015	Not significant
UBXN1	UBX domain protein 1, transcript variant X1	697.643	0.1023	0.187543	0.545475	0.585427	0.817242	0.038369	Not significant
LOC100621476	ubiquinol-cytochrome-c reductase complex assembly factor 3	237.959	0.0532721	0.266432	0.199946	0.841523	0.940071	0.01231	Not significant
METTL12	methyltransferase like 12, transcript variant X2	60.3887	-0.333078	0.291366	-1.14316	0.252973	0.586698	-0.0709498	Not significant
C2H11orf98	chromosome 2 C11orf98 homolog	257.58	0.186657	0.255609	0.730244	0.465241	0.745907	0.047432	Not significant
INTS5	integrator complex subunit 5	246.158	-0.0413369	0.206392	-0.200284	0.841259	0.94002	-0.0135679	Not significant
GANAB	glucosidase II alpha subunit, transcript variant X1	2328.55	-0.161421	0.131151	-1.2308	0.218398	0.551981	-0.0961935	Not significant
B3GAT3	beta-1,3-glucuronyltransferase 3, transcript variant X2	918.484	0.0732567	0.128583	0.569724	0.568865	0.808451	0.0376643	Not significant
ROM1	retinal outer segment membrane protein 1	107.281	0.269374	0.354926	0.758958	0.447878	0.737072	0.0404688	Not significant
EML3	echinoderm microtubule associated protein like 3, transcript variant X2	631.538	0.45371	0.245867	1.84534	0.0649875	0.339827	0.171182	Not significant
MTA2	metastasis associated 1 family member 2, transcript variant X1	799.193	0.165239	0.190252	0.868528	0.385105	0.690481	0.0645458	Not significant
TUT1	terminal uridylyl transferase 1, U6 snRNA-specific	314.618	-0.0203179	0.221762	-0.0916204	0.927	0.97288	-0.00620255	Not significant
EEF1G	eukaryotic translation elongation factor 1 gamma	2718.8	0.474112	0.152664	3.10559	0.001899	0.0731441	0.380116	Not significant
AHNAK	AHNAK nucleoprotein	6266.88	0.41318	0.463517	0.8914	0.372714	0.681699	0.0394391	Not significant
ASRGL1	asparaginase like 1, transcript variant X2	1412.53	0.738581	0.162662	4.54058	5.61002e-06	0.00164547	0.671113	Not significant
INCENP	inner centromere protein	392.482	0.00371831	0.20494	0.0181434	0.985524	0.995692	0.00137124	Not significant
FTH1	ferritin heavy chain 1, transcript variant X1	29647	0.41254	0.206884	1.99406	0.0461454	0.297078	0.208328	Not significant
BEST1	bestrophin 1	220.182	0.493086	0.405931	1.2147	0.224479	0.559002	0.0627457	Not significant
RAB3IL1	RAB3A interacting protein like 1, transcript variant X1	421.445	0.260674	0.231587	1.1256	0.260336	0.593743	0.0818166	Not significant
FADS3	fatty acid desaturase 3, transcript variant X1	437.059	0.528873	0.260325	2.03159	0.0421955	0.284947	0.207708	Not significant
LOC110259247	uncharacterized LOC110259247	170.526	0.401827	0.314126	1.27919	0.20083	0.53035	0.0811169	Not significant
FADS2	fatty acid desaturase 2	5231.96	0.182367	0.224829	0.811136	0.417288	0.716048	0.055974	Not significant
LOC106509334	uncharacterized LOC106509334	511.073	0.199354	0.221248	0.90104	0.367567	0.677297	0.0582546	Not significant
LOC100739565	uncharacterized LOC100739565	365.316	0.332719	0.19811	1.67947	0.0930609	0.391169	0.152193	Not significant
FADS1	fatty acid desaturase 1	1361.89	-0.0633113	0.268697	-0.235623	0.813725	0.928787	-0.013746	Not significant
FEN1	flap structure-specific endonuclease 1	225.686	-0.146034	0.200652	-0.727798	0.466737	0.746912	-0.0516187	Not significant
TMEM258	transmembrane protein 258	284.632	-0.11582	0.274951	-0.42124	0.673579	0.864457	-0.0249435	Not significant
MYRF	myelin regulatory factor	5143.9	-0.615519	0.480664	-1.28056	0.200348	0.529812	-0.0497473	Not significant
DAGLA	diacylglycerol lipase alpha	2927.59	0.29845	0.266971	1.11791	0.263606	0.596705	0.074492	Not significant
SYT7	synaptotagmin 7, transcript variant X4	4526.07	0.371836	0.296295	1.25495	0.209497	0.541672	0.0828182	Not significant
LRRC10B	leucine rich repeat containing 10B	37.1983	0.684231	0.738169	0.926929	0.353963	0.668381	0.0272032	Not significant
SDHAF2	succinate dehydrogenase complex assembly factor 2	798.565	0.228437	0.115431	1.979	0.0478166	0.30098	0.165075	Not significant
CPSF7	cleavage and polyadenylation specific factor 7, transcript variant X5	1152.08	-0.0983278	0.136465	-0.720537	0.471194	0.749026	-0.0537111	Not significant
TMEM216	transmembrane protein 216, transcript variant X2	343.331	-0.160621	0.150563	-1.0668	0.286063	0.617116	-0.0831045	Not significant
TMEM138	transmembrane protein 138, transcript variant X1	295.874	0.11699	0.118366	0.988378	0.322968	0.645364	0.0727012	Not significant
LOC100519643	cytochrome b ascorbate-dependent protein 3, transcript variant X15	1095.36	0.601	0.175416	3.42614	0.000612222	0.0407096	0.496463	Not significant
TKFC	triokinase and FMN cyclase, transcript variant X1	715.887	0.174523	0.13796	1.26503	0.205862	0.537216	0.101242	Not significant
LOC106509335	uncharacterized LOC106509335	39.4237	-0.0561493	0.248048	-0.226364	0.820918	0.931079	-0.0142069	Not significant
DDB1	damage specific DNA binding protein 1	3570.3	0.0464891	0.12032	0.386379	0.699216	0.878397	0.0277268	Not significant
LOC110259248	uncharacterized LOC110259248	19.0258	0.00528264	0.404597	0.0130565	0.989583	1	0.000751598	Not significant
VWCE	von Willebrand factor C and EGF domains, transcript variant X5	61.064	0.503418	0.454877	1.10671	0.268418	0.601195	0.0505176	Not significant
VPS37C	VPS37C, ESCRT-I subunit, transcript variant X4	498.738	0.0515632	0.232039	0.222217	0.824145	0.931741	0.0149537	Not significant
CD5	CD5 molecule	54.5746	0.337223	0.768745	0.438666	0.660903	0.858171	0.0120417	Not significant
LOC110259252	uncharacterized LOC110259252	92.0838	0.872825	0.531457	1.64232	0.100523	0.405573	0.0710035	Not significant
CD6	CD6 molecule, transcript variant X2	73.2136	0.510831	0.737542	0.692614	0.488552	0.761004	0.0200879	Not significant
SLC15A3	solute carrier family 15 member 3	238.383	0.465393	0.363397	1.28067	0.200308	0.529812	0.0728631	Not significant
TMEM132A	transmembrane protein 132A	2233.91	-0.293902	0.38787	-0.757733	0.448611	0.73759	-0.0341091	Not significant
TMEM109	transmembrane protein 109	241.406	0.388626	0.282338	1.37646	0.16868	0.494814	0.0963355	Not significant
PRPF19	pre-mRNA processing factor 19	1900.68	-0.0928166	0.139691	-0.664442	0.506407	0.771127	-0.0491467	Not significant
PTGDR2	prostaglandin D2 receptor 2, transcript variant X2	98.7308	-0.218333	0.481572	-0.453376	0.650278	0.854046	-0.0179421	Not significant
CCDC86	coiled-coil domain containing 86	146.579	0.117802	0.284258	0.414418	0.678568	0.866569	0.024791	Not significant
LOC106509339		16.2334	-0.39924	0.49382	-0.808474	0.418818	1	-0.031757	Not significant
LOC100525630		118.605	-0.0653471	0.165649	-0.394492	0.693218	0.87521	-0.0283863	Not significant
LOC100620847		24.1166	-0.387607	0.439088	-0.882754	0.377369	0.684729	-0.0385723	Not significant
[truncated: 17,630 more rows]
